# Supplementary material for: Systematic Mendelian randomization using the human plasma proteome to discover potential therapeutic targets for stroke
Source: Nat Commun. 2022 Oct 17;13:6143. doi: 10.1038/s41467-022-33675-1 (PMC9576777; doi:10.1038/s41467-022-33675-1)
Supplement: Supplementary file 4 — Supplementary Data 1–16 [file 41467_2022_33675_MOESM4_ESM.xlsx]

## Sheet: List of Supplementary Data
List of Supplementary Data
Supplementary Data 1. Description of Proteins assayed by Olink Platform
Supplementary Data 2. Instrumental variants for 15 stroke significant proteins (cis+trans) and annotations
Supplementary Data 3. MR results of proteome and stroke outcomes
Supplementary Data 4. MR results of Proteome and Stroke, with IVs djusting for correlation matrix
Supplementary Data 5. Instrumental variables IV(s) derived from conditional analysis and fine-mapping for 6 sroke proteins
Supplementary Data 6. MR results of proteome and stroke outcomes using IV(s) that were derived from conditional analysis and fine-mapping (ST11)
Supplementary Data 7. Reverse MR results: Stroke as exposure and Proteome as outcome
Supplementary Data 8. Colocalization results for stroke and/or stroke risk factors associated proteins.
Supplementary Data 9. Genetic risk loci of stroke risk factors from corresponding GWASs
Supplementary Data 10. MR results of risk factors versus stroke outcomes
Supplementary Data 11. Significant MR results of proteome and stroke risk factors (secondary outcomes)
Supplementary Data 12. MR results of 6 stroke-associated proteins and stroke risk factors (secondary outcomes)
Supplementary Data 13. MR mediation results for 3 protein targets on stroke outcomes via risk factors.
Supplementary Data 14. UKBiobank phenotypes for Phe-MR analysis
Supplementary Data 15. Phenome-wide MR results of proteome and UKBB phenotypes
Supplementary Data 16. Validation of stroke-associated proteins in SOMAlogic platform.

## Sheet: Supplementary Data 1
Supplementary Data 1. Description of Proteins assayed by Olink Platform. Notes: Olink Protein ID: Olink assay protein ID, named as "OlinkPanel_HUGOGeneName___UniProtID". Gene coordinates (GRCh37): Genomic position in Build 37, showed as: "Chr:GeneStart-GeneEnd". IV Available: "TRUE" if at least one genome-wide significant signal (P<5e-08) from the protein GWAS is available; otherwise "FALSE". Dup…
OlinkPID	Gene name	Gene coordinates (GRCh37)	Gene description	IV Available	Duplicated	Fail QC	Available in Somalogic	IV Available in Somalogic
cvd2_ACE2___Q9BYF1	ACE2	X:15579156-15620271	angiotensin I converting enzyme 2 [Source:HGNC Symbol;Acc:13557]	TRUE	FALSE	FALSE	TRUE	FALSE
cvd2_ADAM.TS13___Q76LX8	ADAMTS13	9:136279459-136324508	ADAM metallopeptidase with thrombospondin type 1 motif, 13 [Source:HGNC Symbol;Acc:1366]	TRUE	FALSE	FALSE	FALSE	FALSE
cvd2_ADM___P35318	ADM	11:10326227-10328944	adrenomedullin [Source:HGNC Symbol;Acc:259]	TRUE	FALSE	FALSE	TRUE	TRUE
cvd2_AGRP___O00253	AGRP	16:67516474-67517716	agouti related protein homolog (mouse) [Source:HGNC Symbol;Acc:330]	TRUE	FALSE	FALSE	TRUE	TRUE
cvd2_AMBP___P02760	AMBP	9:116822407-116840752	alpha-1-microglobulin/bikunin precursor [Source:HGNC Symbol;Acc:453]	TRUE	FALSE	FALSE	FALSE	FALSE
cvd2_ANG.1___Q15389	ANGPT1	8:108261721-108510283	angiopoietin 1 [Source:HGNC Symbol;Acc:484]	TRUE	FALSE	FALSE	TRUE	TRUE
cvd2_BMP.6___P22004	BMP6	6:7727030-7881655	bone morphogenetic protein 6 [Source:HGNC Symbol;Acc:1073]	TRUE	FALSE	FALSE	TRUE	FALSE
cvd2_BNP___P16860	NPPB	1:11917521-11918988	natriuretic peptide B [Source:HGNC Symbol;Acc:7940]	TRUE	FALSE	FALSE	TRUE	FALSE
cvd2_CA5A___P35218	CA5A	16:87921625-87970135	carbonic anhydrase VA, mitochondrial [Source:HGNC Symbol;Acc:1377]	TRUE	FALSE	FALSE	TRUE	TRUE
cvd2_CCL17___Q92583	CCL17	16:57438679-57449974	chemokine (C-C motif) ligand 17 [Source:HGNC Symbol;Acc:10615]	TRUE	FALSE	FALSE	TRUE	TRUE
cvd2_CCL3___P10147	CCL3	17:34415602-34417515	chemokine (C-C motif) ligand 3 [Source:HGNC Symbol;Acc:10627]	TRUE	FALSE	FALSE	TRUE	TRUE
cvd2_CD40.L___P29965	CD40LG	X:135730352-135742549	CD40 ligand [Source:HGNC Symbol;Acc:11935]	TRUE	FALSE	FALSE	TRUE	FALSE
cvd2_CD4___P01730	CD4	12:6896024-6929974	CD4 molecule [Source:HGNC Symbol;Acc:1678]	TRUE	FALSE	FALSE	TRUE	TRUE
cvd2_CD84___Q9UIB8	CD84	1:160510885-160549306	CD84 molecule [Source:HGNC Symbol;Acc:1704]	TRUE	FALSE	FALSE	TRUE	FALSE
cvd2_CEACAM8___P31997	CEACAM8	19:43084393-43099207	carcinoembryonic antigen-related cell adhesion molecule 8 [Source:HGNC Symbol;Acc:1820]	TRUE	FALSE	FALSE	FALSE	FALSE
cvd2_CTRC___Q99895	CTRC	1:15764935-15775737	chymotrypsin C (caldecrin) [Source:HGNC Symbol;Acc:2523]	TRUE	FALSE	FALSE	TRUE	FALSE
cvd2_CTSL1___P07711	CTSL	9:90340434-90346308	cathepsin L [Source:HGNC Symbol;Acc:2537]	TRUE	FALSE	FALSE	FALSE	FALSE
cvd2_CXCL1___P09341	CXCL1	4:74735110-74736959	chemokine (C-X-C motif) ligand 1 (melanoma growth stimulating activity, alpha) [Source:HGNC Symbol;Acc:4602]	TRUE	TRUE	FALSE	TRUE	TRUE
cvd2_DCN___P07585	DCN	12:91539025-91576900	decorin [Source:HGNC Symbol;Acc:2705]	FALSE	FALSE	FALSE	TRUE	FALSE
cvd2_DECR1___Q16698	DECR1	8:91013633-91064320	2,4-dienoyl CoA reductase 1, mitochondrial [Source:HGNC Symbol;Acc:2753]	FALSE	FALSE	FALSE	FALSE	FALSE
cvd2_Dkk.1___O94907	DKK1	10:54074056-54077802	dickkopf WNT signaling pathway inhibitor 1 [Source:HGNC Symbol;Acc:2891]	TRUE	FALSE	FALSE	TRUE	TRUE
cvd2_FABP2___P12104	FABP2	4:120238405-120243545	fatty acid binding protein 2, intestinal [Source:HGNC Symbol;Acc:3556]	TRUE	FALSE	FALSE	FALSE	FALSE
cvd2_FGF.21___Q9NSA1	FGF21	19:49258816-49261587	fibroblast growth factor 21 [Source:HGNC Symbol;Acc:3678]	TRUE	TRUE	FALSE	FALSE	FALSE
cvd2_FGF.23___Q9GZV9	FGF23	12:4477393-4488894	fibroblast growth factor 23 [Source:HGNC Symbol;Acc:3680]	TRUE	TRUE	FALSE	TRUE	FALSE
cvd2_FS___P19883	FST	5:52776239-52782964	follistatin [Source:HGNC Symbol;Acc:3971]	TRUE	FALSE	FALSE	TRUE	TRUE
cvd2_Gal.9___O00182	LGALS9	17:25956824-25976586	lectin, galactoside-binding, soluble, 9 [Source:HGNC Symbol;Acc:6570]	TRUE	FALSE	FALSE	TRUE	TRUE
cvd2_GDF.2___Q9UK05	GDF2	10:48413092-48416853	growth differentiation factor 2 [Source:HGNC Symbol;Acc:4217]	TRUE	FALSE	FALSE	FALSE	FALSE
cvd2_GH___P01241	GH1	17:61994560-61996179	growth hormone 1 [Source:HGNC Symbol;Acc:4261]	FALSE	FALSE	FALSE	TRUE	FALSE
cvd2_GIF___P27352	GIF	11:59596741-59612974	gastric intrinsic factor (vitamin B synthesis) [Source:HGNC Symbol;Acc:4268]	TRUE	FALSE	FALSE	FALSE	FALSE
cvd2_GLO1___Q04760	GLO1	6:38643701-38670917	glyoxalase I [Source:HGNC Symbol;Acc:4323]	TRUE	FALSE	FALSE	TRUE	FALSE
cvd2_GT___P51161	FABP6	5:159614374-159665742	fatty acid binding protein 6, ileal [Source:HGNC Symbol;Acc:3561]	TRUE	FALSE	FALSE	FALSE	FALSE
cvd2_HAOX1___Q9UJM8	HAO1	20:7863628-7921121	hydroxyacid oxidase (glycolate oxidase) 1 [Source:HGNC Symbol;Acc:4809]	TRUE	FALSE	FALSE	FALSE	FALSE
cvd2_HB.EGF___Q99075	HBEGF	5:139712428-139726216	heparin-binding EGF-like growth factor [Source:HGNC Symbol;Acc:3059]	TRUE	FALSE	FALSE	TRUE	TRUE
cvd2_HO.1___P09601	HMOX1	22:35776354-35790207	heme oxygenase (decycling) 1 [Source:HGNC Symbol;Acc:5013]	TRUE	FALSE	FALSE	FALSE	FALSE
cvd2_hOSCAR___Q8IYS5	OSCAR	19:54597933-54606000	osteoclast associated, immunoglobulin-like receptor [Source:HGNC Symbol;Acc:29960]	TRUE	FALSE	FALSE	TRUE	TRUE
cvd2_HSP.27___P04792	HSPB1	7:75931861-75933612	heat shock 27kDa protein 1 [Source:HGNC Symbol;Acc:5246]	TRUE	FALSE	FALSE	FALSE	FALSE
cvd2_IDUA___P35475	IDUA	4:980785-998316	iduronidase, alpha-L- [Source:HGNC Symbol;Acc:5391]	TRUE	FALSE	FALSE	TRUE	TRUE
cvd2_IgG.Fc.receptor.II.b___P31994	FCGR2B	1:161551101-161648444	Fc fragment of IgG, low affinity IIb, receptor (CD32) [Source:HGNC Symbol;Acc:3618]	TRUE	FALSE	FALSE	TRUE	TRUE
cvd2_IL16___Q14005	IL16	15:81451916-81605104	interleukin 16 [Source:HGNC Symbol;Acc:5980]	TRUE	FALSE	FALSE	TRUE	TRUE
cvd2_IL.17D___Q8TAD2	IL17D	13:21276266-21297237	interleukin 17D [Source:HGNC Symbol;Acc:5984]	TRUE	FALSE	FALSE	TRUE	FALSE
cvd2_IL.18___Q14116	IL18	11:112013974-112034840	interleukin 18 (interferon-gamma-inducing factor) [Source:HGNC Symbol;Acc:5986]	TRUE	TRUE	FALSE	FALSE	FALSE
cvd2_IL.1ra___P18510	IL1RN	2:113864791-113891593	interleukin 1 receptor antagonist [Source:HGNC Symbol;Acc:6000]	TRUE	FALSE	FALSE	TRUE	TRUE
cvd2_IL1RL2___Q9HB29	IL1RL2	2:102803433-102856462	interleukin 1 receptor-like 2 [Source:HGNC Symbol;Acc:5999]	TRUE	FALSE	FALSE	TRUE	TRUE
cvd2_IL27___Q8NEV9--Q14213	IL27	16:28510683-28523372	interleukin 27 [Source:HGNC Symbol;Acc:19157]	TRUE	FALSE	FALSE	FALSE	FALSE
cvd2_IL.4RA___P24394	IL4R	16:27324989-27376099	interleukin 4 receptor [Source:HGNC Symbol;Acc:6015]	TRUE	FALSE	FALSE	TRUE	TRUE
cvd2_IL.6___P05231	IL6	7:22765503-22771621	interleukin 6 (interferon, beta 2) [Source:HGNC Symbol;Acc:6018]	TRUE	TRUE	FALSE	TRUE	FALSE
cvd2_ITGB1BP2___Q9UKP3	ITGB1BP2	X:70521584-70525221	integrin beta 1 binding protein (melusin) 2 [Source:HGNC Symbol;Acc:6154]	TRUE	FALSE	FALSE	FALSE	FALSE
cvd2_KIM.1___Q96D42	HAVCR1	5:156456424-156486130	hepatitis A virus cellular receptor 1 [Source:HGNC Symbol;Acc:17866]	TRUE	FALSE	FALSE	TRUE	TRUE
cvd2_LEP___P41159	LEP	7:127881337-127897681	leptin [Source:HGNC Symbol;Acc:6553]	FALSE	FALSE	FALSE	TRUE	FALSE
cvd2_LOX.1___P78380	OLR1	12:10310902-10324737	oxidized low density lipoprotein (lectin-like) receptor 1 [Source:HGNC Symbol;Acc:8133]	TRUE	FALSE	FALSE	TRUE	TRUE
cvd2_LPL___P06858	LPL	8:19759228-19824769	lipoprotein lipase [Source:HGNC Symbol;Acc:6677]	TRUE	FALSE	FALSE	FALSE	FALSE
cvd2_MARCO___Q9UEW3	MARCO	2:119699742-119752236	macrophage receptor with collagenous structure [Source:HGNC Symbol;Acc:6895]	TRUE	FALSE	FALSE	FALSE	FALSE
cvd2_MERTK___Q12866	MERTK	2:112656056-112787138	c-mer proto-oncogene tyrosine kinase [Source:HGNC Symbol;Acc:7027]	TRUE	FALSE	FALSE	FALSE	FALSE
cvd2_MMP.12___P39900	MMP12	11:102733464-102745764	matrix metallopeptidase 12 (macrophage elastase) [Source:HGNC Symbol;Acc:7158]	TRUE	FALSE	FALSE	TRUE	TRUE
cvd2_MMP.7___P09237	MMP7	11:102391239-102401484	matrix metallopeptidase 7 (matrilysin, uterine) [Source:HGNC Symbol;Acc:7174]	TRUE	FALSE	FALSE	TRUE	FALSE
cvd2_NEMO___Q9Y6K9	IKBKG	X:153769414-153796782	inhibitor of kappa light polypeptide gene enhancer in B-cells, kinase gamma [Source:HGNC Symbol;Acc:5961]	TRUE	FALSE	FALSE	FALSE	FALSE
cvd2_PAPPA___Q13219	PAPPA	9:118916083-119164601	pregnancy-associated plasma protein A, pappalysin 1 [Source:HGNC Symbol;Acc:8602]	TRUE	FALSE	FALSE	TRUE	TRUE
cvd2_PAR.1___P25116	F2R	5:76011868-76031606	coagulation factor II (thrombin) receptor [Source:HGNC Symbol;Acc:3537]	TRUE	FALSE	FALSE	FALSE	FALSE
cvd2_PARP.1___P09874	PARP1	1:226548392-226595780	poly (ADP-ribose) polymerase 1 [Source:HGNC Symbol;Acc:270]	TRUE	FALSE	FALSE	TRUE	FALSE
cvd2_PDGF.subunit.B___P01127	PDGFB	22:39619364-39640756	platelet-derived growth factor beta polypeptide [Source:HGNC Symbol;Acc:8800]	TRUE	FALSE	FALSE	TRUE	TRUE
cvd2_PD.L2___Q9BQ51	PDCD1LG2	9:5510545-5571282	programmed cell death 1 ligand 2 [Source:HGNC Symbol;Acc:18731]	TRUE	FALSE	FALSE	TRUE	TRUE
cvd2_PIgR___P01833	PIGR	1:207101863-207119811	polymeric immunoglobulin receptor [Source:HGNC Symbol;Acc:8968]	TRUE	FALSE	FALSE	TRUE	TRUE
cvd2_PlGF___P49763	PGF	14:75408537-75422487	placental growth factor [Source:HGNC Symbol;Acc:8893]	FALSE	FALSE	FALSE	TRUE	FALSE
cvd2_PRELP___P51888	PRELP	1:203444956-203460480	proline/arginine-rich end leucine-rich repeat protein [Source:HGNC Symbol;Acc:9357]	TRUE	FALSE	FALSE	TRUE	TRUE
cvd2_Protein.BOC___Q9BWV1	BOC	3:112929850-113006303	BOC cell adhesion associated, oncogene regulated [Source:HGNC Symbol;Acc:17173]	TRUE	FALSE	FALSE	TRUE	TRUE
cvd2_PRSS27___Q9BQR3	PRSS27	16:2762419-2770552	protease, serine 27 [Source:HGNC Symbol;Acc:15475]	TRUE	FALSE	FALSE	FALSE	FALSE
cvd2_PRSS8___Q16651	PRSS8	16:31142756-31147083	protease, serine, 8 [Source:HGNC Symbol;Acc:9491]	TRUE	FALSE	FALSE	FALSE	FALSE
cvd2_PSGL.1___Q14242	SELPLG	12:109015686-109027735	selectin P ligand [Source:HGNC Symbol;Acc:10722]	TRUE	FALSE	FALSE	TRUE	TRUE
cvd2_PTX3___P26022	PTX3	3:157154578-157161417	pentraxin 3, long [Source:HGNC Symbol;Acc:9692]	TRUE	FALSE	FALSE	TRUE	FALSE
cvd2_RAGE___Q15109	AGER	6:32148745-32152101	advanced glycosylation end product-specific receptor [Source:HGNC Symbol;Acc:320]	TRUE	FALSE	FALSE	FALSE	FALSE
cvd2_REN___P00797	REN	1:204123944-204135465	renin [Source:HGNC Symbol;Acc:9958]	TRUE	FALSE	FALSE	TRUE	TRUE
cvd2_SCF___P21583	KITLG	12:88886570-88974628	KIT ligand [Source:HGNC Symbol;Acc:6343]	TRUE	TRUE	FALSE	TRUE	TRUE
cvd2_SERPINA12___Q8IW75	SERPINA12	14:94953611-94984181	serpin peptidase inhibitor, clade A (alpha-1 antiproteinase, antitrypsin), member 12 [Source:HGNC Symbol;Acc:18359]	TRUE	FALSE	FALSE	TRUE	TRUE
cvd2_SLAMF7___Q9NQ25	SLAMF7	1:160709037-160724611	SLAM family member 7 [Source:HGNC Symbol;Acc:21394]	TRUE	FALSE	FALSE	TRUE	TRUE
cvd2_SOD2___P04179	SOD2	6:160090089-160183561	superoxide dismutase 2, mitochondrial [Source:HGNC Symbol;Acc:11180]	TRUE	FALSE	FALSE	TRUE	TRUE
cvd2_SORT1___Q99523	SORT1	1:109852192-109940573	sortilin 1 [Source:HGNC Symbol;Acc:11186]	TRUE	FALSE	FALSE	TRUE	FALSE
cvd2_SPON2___Q9BUD6	SPON2	4:1160720-1202750	spondin 2, extracellular matrix protein [Source:HGNC Symbol;Acc:11253]	TRUE	FALSE	FALSE	FALSE	FALSE
cvd2_SRC___P12931	SRC	20:35973088-36034453	v-src avian sarcoma (Schmidt-Ruppin A-2) viral oncogene homolog [Source:HGNC Symbol;Acc:11283]	FALSE	FALSE	FALSE	FALSE	FALSE
cvd2_STK4___Q13043	STK4	20:43595115-43708600	serine/threonine kinase 4 [Source:HGNC Symbol;Acc:11408]	TRUE	FALSE	FALSE	FALSE	FALSE
cvd2_TF___P13726	F3	1:94994781-95007356	coagulation factor III (thromboplastin, tissue factor) [Source:HGNC Symbol;Acc:3541]	TRUE	FALSE	FALSE	TRUE	TRUE
cvd2_TGM2___P21980	TGM2	20:36756863-36794980	transglutaminase 2 [Source:HGNC Symbol;Acc:11778]	TRUE	FALSE	FALSE	FALSE	FALSE
cvd2_THBS2___P35442	THBS2	6:169615875-169654139	thrombospondin 2 [Source:HGNC Symbol;Acc:11786]	TRUE	FALSE	FALSE	TRUE	TRUE
cvd2_THPO___P40225	THPO	3:184089723-184095932	thrombopoietin [Source:HGNC Symbol;Acc:11795]	TRUE	FALSE	FALSE	TRUE	FALSE
cvd2_TIE2___Q02763	TEK	9:27109139-27230173	TEK tyrosine kinase, endothelial [Source:HGNC Symbol;Acc:11724]	TRUE	FALSE	FALSE	TRUE	TRUE
cvd2_TM___P07204	THBD	20:23026270-23030378	thrombomodulin [Source:HGNC Symbol;Acc:11784]	TRUE	FALSE	FALSE	FALSE	FALSE
cvd2_TNFRSF10A___O00220	TNFRSF10A	8:23047965-23082639	tumor necrosis factor receptor superfamily, member 10a [Source:HGNC Symbol;Acc:11904]	TRUE	FALSE	FALSE	TRUE	FALSE
cvd2_TNFRSF11A___Q9Y6Q6	TNFRSF11A	18:59992520-60058516	tumor necrosis factor receptor superfamily, member 11a, NFKB activator [Source:HGNC Symbol;Acc:11908]	TRUE	FALSE	FALSE	TRUE	FALSE
cvd2_TNFRSF13B___O14836	TNFRSF13B	17:16832849-16875432	tumor necrosis factor receptor superfamily, member 13B [Source:HGNC Symbol;Acc:18153]	TRUE	FALSE	FALSE	TRUE	FALSE
cvd2_TRAIL.R2___O14763	TNFRSF10B	8:22877646-22926692	tumor necrosis factor receptor superfamily, member 10b [Source:HGNC Symbol;Acc:11905]	TRUE	FALSE	FALSE	TRUE	FALSE
cvd2_VEGF.D___O43915	FIGF	X:15363713-15402498	c-fos induced growth factor (vascular endothelial growth factor D) [Source:HGNC Symbol;Acc:3708]	TRUE	FALSE	FALSE	TRUE	TRUE
cvd2_VSIG2___Q96IQ7	VSIG2	11:124617368-124622134	V-set and immunoglobulin domain containing 2 [Source:HGNC Symbol;Acc:17149]	TRUE	FALSE	FALSE	TRUE	TRUE
cvd2_XCL1___P47992	XCL1	1:168545711-168551315	chemokine (C motif) ligand 1 [Source:HGNC Symbol;Acc:10645]	TRUE	FALSE	FALSE	TRUE	TRUE
cvd3_ALCAM___Q13740	ALCAM	3:105085753-105295744	activated leukocyte cell adhesion molecule [Source:HGNC Symbol;Acc:400]	FALSE	FALSE	FALSE	TRUE	TRUE
cvd3_AP.N___P15144	ANPEP	15:90328120-90358633	alanyl (membrane) aminopeptidase [Source:HGNC Symbol;Acc:500]	TRUE	FALSE	FALSE	FALSE	FALSE
cvd3_AXL___P30530	AXL	19:41725108-41767671	AXL receptor tyrosine kinase [Source:HGNC Symbol;Acc:905]	TRUE	FALSE	FALSE	FALSE	FALSE
cvd3_AZU1___P20160	AZU1	19:825097-832017	azurocidin 1 [Source:HGNC Symbol;Acc:913]	TRUE	FALSE	FALSE	FALSE	FALSE
cvd3_BLM.hydrolase___Q13867	BLMH	17:28575218-28619074	bleomycin hydrolase [Source:HGNC Symbol;Acc:1059]	TRUE	FALSE	FALSE	FALSE	FALSE
cvd3_CASP.3___P42574	CASP3	4:185548850-185570663	caspase 3, apoptosis-related cysteine peptidase [Source:HGNC Symbol;Acc:1504]	TRUE	FALSE	FALSE	TRUE	TRUE
cvd3_CCL15___Q16663	CCL15	17:34323476-34329084	chemokine (C-C motif) ligand 15 [Source:HGNC Symbol;Acc:10613]	TRUE	FALSE	FALSE	TRUE	TRUE
cvd3_CCL16___O15467	CCL16	17:34303529-34308532	chemokine (C-C motif) ligand 16 [Source:HGNC Symbol;Acc:10614]	TRUE	FALSE	FALSE	TRUE	TRUE
cvd3_CCL22___O00626	CCL22	16:57392684-57400102	chemokine (C-C motif) ligand 22 [Source:HGNC Symbol;Acc:10621]	TRUE	FALSE	FALSE	TRUE	TRUE
cvd3_CCL24___O00175	CCL24	7:75440983-75452674	chemokine (C-C motif) ligand 24 [Source:HGNC Symbol;Acc:10623]	TRUE	FALSE	FALSE	TRUE	TRUE
cvd3_CD163___Q86VB7	CD163	12:7623409-7656489	CD163 molecule [Source:HGNC Symbol;Acc:1631]	TRUE	FALSE	FALSE	TRUE	TRUE
cvd3_CD93___Q9NPY3	CD93	20:23059986-23066977	CD93 molecule [Source:HGNC Symbol;Acc:15855]	FALSE	FALSE	FALSE	TRUE	FALSE
cvd3_CDH5___P33151	CDH5	16:66400533-66438686	cadherin 5, type 2 (vascular endothelium) [Source:HGNC Symbol;Acc:1764]	TRUE	FALSE	FALSE	TRUE	TRUE
cvd3_CHI3L1___P36222	CHI3L1	1:203148059-203155877	chitinase 3-like 1 (cartilage glycoprotein-39) [Source:HGNC Symbol;Acc:1932]	TRUE	FALSE	FALSE	TRUE	TRUE
cvd3_CHIT1___Q13231	CHIT1	1:203181955-203242769	chitinase 1 (chitotriosidase) [Source:HGNC Symbol;Acc:1936]	TRUE	FALSE	FALSE	TRUE	TRUE
cvd3_CNTN1___Q12860	CNTN1	12:41086244-41466220	contactin 1 [Source:HGNC Symbol;Acc:2171]	TRUE	FALSE	FALSE	FALSE	FALSE
cvd3_COL1A1___P02452	COL1A1	17:48260650-48278993	collagen, type I, alpha 1 [Source:HGNC Symbol;Acc:2197]	TRUE	FALSE	FALSE	TRUE	TRUE
cvd3_CPA1___P15085	CPA1	7:130020180-130027955	carboxypeptidase A1 (pancreatic) [Source:HGNC Symbol;Acc:2296]	TRUE	FALSE	FALSE	FALSE	FALSE
cvd3_CPB1___P15086	CPB1	3:148508889-148577974	carboxypeptidase B1 (tissue) [Source:HGNC Symbol;Acc:2299]	TRUE	FALSE	FALSE	TRUE	TRUE
cvd3_CSTB___P04080	CSTB	21:45192393-45196326	cystatin B (stefin B) [Source:HGNC Symbol;Acc:2482]	TRUE	FALSE	FALSE	FALSE	FALSE
cvd3_CTSD___P07339	CTSD	11:1773982-1785222	cathepsin D [Source:HGNC Symbol;Acc:2529]	TRUE	FALSE	FALSE	FALSE	FALSE
cvd3_CTSZ___Q9UBR2	CTSZ	20:57570240-57582302	cathepsin Z [Source:HGNC Symbol;Acc:2547]	TRUE	FALSE	FALSE	TRUE	TRUE
cvd3_CXCL16___Q9H2A7	CXCL16	17:4636821-4643217	chemokine (C-X-C motif) ligand 16 [Source:HGNC Symbol;Acc:16642]	TRUE	FALSE	FALSE	TRUE	TRUE
cvd3_DLK.1___P80370	DLK1	14:101192042-101201539	delta-like 1 homolog (Drosophila) [Source:HGNC Symbol;Acc:2907]	TRUE	FALSE	FALSE	TRUE	TRUE
cvd3_EGFR___P00533	EGFR	7:55086714-55324313	epidermal growth factor receptor [Source:HGNC Symbol;Acc:3236]	TRUE	FALSE	FALSE	TRUE	FALSE
cvd3_Ep.CAM___P16422	EPCAM	2:47572297-47614740	epithelial cell adhesion molecule [Source:HGNC Symbol;Acc:11529]	TRUE	FALSE	FALSE	FALSE	FALSE
cvd3_EPHB4___P54760	EPHB4	7:100400187-100425121	EPH receptor B4 [Source:HGNC Symbol;Acc:3395]	TRUE	FALSE	FALSE	TRUE	FALSE
cvd3_FABP4___P15090	FABP4	8:82390654-82395498	fatty acid binding protein 4, adipocyte [Source:HGNC Symbol;Acc:3559]	FALSE	FALSE	FALSE	TRUE	FALSE
cvd3_FAS___P25445	FAS	10:90750414-90775542	Fas cell surface death receptor [Source:HGNC Symbol;Acc:11920]	TRUE	FALSE	FALSE	TRUE	TRUE
cvd3_Gal.3___P17931	LGALS3	14:55590828-55612126	lectin, galactoside-binding, soluble, 3 [Source:HGNC Symbol;Acc:6563]	TRUE	FALSE	FALSE	FALSE	FALSE
cvd3_Gal.4___P56470	LGALS4	19:39292311-39304004	lectin, galactoside-binding, soluble, 4 [Source:HGNC Symbol;Acc:6565]	TRUE	FALSE	FALSE	TRUE	TRUE
cvd3_GDF.15___Q99988	GDF15	19:18485541-18499986	growth differentiation factor 15 [Source:HGNC Symbol;Acc:30142]	TRUE	FALSE	FALSE	TRUE	TRUE
cvd3_GRN___P28799	GRN	17:42422614-42430470	granulin [Source:HGNC Symbol;Acc:4601]	TRUE	FALSE	FALSE	TRUE	TRUE
cvd3_ICAM.2___P13598	ICAM2	17:62079954-62097994	intercellular adhesion molecule 2 [Source:HGNC Symbol;Acc:5345]	TRUE	FALSE	FALSE	TRUE	TRUE
cvd3_IGFBP.1___P08833	IGFBP1	7:45927956-45933267	insulin-like growth factor binding protein 1 [Source:HGNC Symbol;Acc:5469]	FALSE	FALSE	FALSE	TRUE	FALSE
cvd3_IGFBP.2___P18065	IGFBP2	2:217497551-217529159	insulin-like growth factor binding protein 2, 36kDa [Source:HGNC Symbol;Acc:5471]	FALSE	FALSE	FALSE	TRUE	FALSE
cvd3_IGFBP.7___Q16270	IGFBP7	4:57896939-57976551	insulin-like growth factor binding protein 7 [Source:HGNC Symbol;Acc:5476]	TRUE	FALSE	FALSE	TRUE	TRUE
cvd3_IL.17RA___Q96F46	IL17RA	22:17565844-17596583	interleukin 17 receptor A [Source:HGNC Symbol;Acc:5985]	TRUE	FALSE	FALSE	TRUE	TRUE
cvd3_IL.18BP___O95998	IL18BP	11:71709587-71716761	interleukin 18 binding protein [Source:HGNC Symbol;Acc:5987]	TRUE	FALSE	FALSE	TRUE	FALSE
cvd3_IL.1RT1___P14778	IL1R1	2:102681004-102796334	interleukin 1 receptor, type I [Source:HGNC Symbol;Acc:5993]	TRUE	FALSE	FALSE	TRUE	TRUE
cvd3_IL.1RT2___P27930	IL1R2	2:102608306-102645006	interleukin 1 receptor, type II [Source:HGNC Symbol;Acc:5994]	TRUE	FALSE	FALSE	TRUE	TRUE
cvd3_IL2.RA___P01589	IL2RA	10:6052652-6104288	interleukin 2 receptor, alpha [Source:HGNC Symbol;Acc:6008]	TRUE	FALSE	FALSE	TRUE	FALSE
cvd3_IL.6RA___P08887	IL6R	1:154377669-154441926	interleukin 6 receptor [Source:HGNC Symbol;Acc:6019]	TRUE	FALSE	FALSE	TRUE	TRUE
cvd3_ITGB2___P05107	ITGB2	21:46305868-46351904	integrin, beta 2 (complement component 3 receptor 3 and 4 subunit) [Source:HGNC Symbol;Acc:6155]	TRUE	FALSE	FALSE	FALSE	FALSE
cvd3_JAM.A___Q9Y624	F11R	1:160965001-160991138	F11 receptor [Source:HGNC Symbol;Acc:14685]	FALSE	FALSE	FALSE	FALSE	FALSE
cvd3_KLK6___Q92876	KLK6	19:51461887-51472929	kallikrein-related peptidase 6 [Source:HGNC Symbol;Acc:6367]	TRUE	FALSE	FALSE	TRUE	TRUE
cvd3_LDL.receptor___P01130	LDLR	19:11200038-11244492	low density lipoprotein receptor [Source:HGNC Symbol;Acc:6547]	TRUE	FALSE	FALSE	TRUE	FALSE
cvd3_LTBR___P36941	LTBR	12:6484211-6500733	lymphotoxin beta receptor (TNFR superfamily, member 3) [Source:HGNC Symbol;Acc:6718]	TRUE	FALSE	FALSE	TRUE	TRUE
cvd3_MB___P02144	MB	22:36002811-36033998	myoglobin [Source:HGNC Symbol;Acc:6915]	TRUE	FALSE	FALSE	TRUE	FALSE
cvd3_MCP.1___P13500	CCL2	17:32582304-32584222	chemokine (C-C motif) ligand 2 [Source:HGNC Symbol;Acc:10618]	TRUE	TRUE	FALSE	FALSE	FALSE
cvd3_MEPE___Q9NQ76	MEPE	4:88742563-88767969	matrix extracellular phosphoglycoprotein [Source:HGNC Symbol;Acc:13361]	TRUE	FALSE	FALSE	TRUE	FALSE
cvd3_MMP.2___P08253	MMP2	16:55423612-55540603	matrix metallopeptidase 2 (gelatinase A, 72kDa gelatinase, 72kDa type IV collagenase) [Source:HGNC Symbol;Acc:7166]	TRUE	FALSE	FALSE	TRUE	FALSE
cvd3_MMP.3___P08254	MMP3	11:102706528-102714534	matrix metallopeptidase 3 (stromelysin 1, progelatinase) [Source:HGNC Symbol;Acc:7173]	TRUE	FALSE	FALSE	FALSE	FALSE
cvd3_MMP.9___P14780	MMP9	20:44637547-44645200	matrix metallopeptidase 9 (gelatinase B, 92kDa gelatinase, 92kDa type IV collagenase) [Source:HGNC Symbol;Acc:7176]	TRUE	FALSE	FALSE	TRUE	TRUE
cvd3_MPO___P05164	MPO	17:56347217-56358296	myeloperoxidase [Source:HGNC Symbol;Acc:7218]	TRUE	FALSE	FALSE	TRUE	TRUE
cvd3_Notch.3___Q9UM47	NOTCH3	19:15270444-15311792	notch 3 [Source:HGNC Symbol;Acc:7883]	FALSE	FALSE	FALSE	FALSE	FALSE
cvd3_NT.pro.BNP___NA	NPPB	1:11917521-11918988	N-terminal (NT)-pro hormone B-type natriuretic peptide (BNP) (NT-proBNP)	TRUE	FALSE	FALSE	TRUE	FALSE
cvd3_OPG___O00300	TNFRSF11B	8:119935796-119964439	tumor necrosis factor receptor superfamily, member 11b [Source:HGNC Symbol;Acc:11909]	TRUE	TRUE	FALSE	TRUE	TRUE
cvd3_OPN___P10451	SPP1	4:88896819-88904562	secreted phosphoprotein 1 [Source:HGNC Symbol;Acc:11255]	TRUE	FALSE	FALSE	FALSE	FALSE
cvd3_PAI___P05121	SERPINE1	7:100770370-100782547	serpin peptidase inhibitor, clade E (nexin, plasminogen activator inhibitor type 1), member 1 [Source:HGNC Symbol;Acc:8583]	TRUE	FALSE	FALSE	TRUE	TRUE
cvd3_PCSK9___Q8NBP7	PCSK9	1:55505221-55530525	proprotein convertase subtilisin/kexin type 9 [Source:HGNC Symbol;Acc:20001]	TRUE	FALSE	FALSE	FALSE	FALSE
cvd3_PDGF.subunit.A___P04085	PDGFA	7:536895-559933	platelet-derived growth factor alpha polypeptide [Source:HGNC Symbol;Acc:8799]	TRUE	FALSE	FALSE	TRUE	TRUE
cvd3_PECAM.1___P16284	PECAM1	17:62396775-62404856	Platelet And Endothelial Cell Adhesion Molecule 1	TRUE	FALSE	FALSE	TRUE	TRUE
cvd3_PGLYRP1___O75594	PGLYRP1	19:46522411-46526323	peptidoglycan recognition protein 1 [Source:HGNC Symbol;Acc:8904]	TRUE	FALSE	FALSE	TRUE	TRUE
cvd3_PI3___P19957	PI3	20:43803517-43805185	peptidase inhibitor 3, skin-derived [Source:HGNC Symbol;Acc:8947]	TRUE	FALSE	FALSE	TRUE	TRUE
cvd3_PLC___P98160	HSPG2	1:22148738-22263790	heparan sulfate proteoglycan 2 [Source:HGNC Symbol;Acc:5273]	TRUE	FALSE	FALSE	FALSE	FALSE
cvd3_PON3___Q15166	PON3	7:94989256-95025680	paraoxonase 3 [Source:HGNC Symbol;Acc:9206]	TRUE	FALSE	FALSE	FALSE	FALSE
cvd3_PRTN3___P24158	PRTN3	19:840963-848175	proteinase 3 [Source:HGNC Symbol;Acc:9495]	TRUE	FALSE	FALSE	TRUE	TRUE
cvd3_PSP.D___P35247	SFTPD	10:81697496-81742370	surfactant protein D [Source:HGNC Symbol;Acc:10803]	TRUE	FALSE	FALSE	TRUE	TRUE
cvd3_RARRES2___Q99969	RARRES2	7:150035408-150038763	retinoic acid receptor responder (tazarotene induced) 2 [Source:HGNC Symbol;Acc:9868]	TRUE	FALSE	FALSE	FALSE	FALSE
cvd3_RETN___Q9HD89	RETN	19:7733930-7735334	resistin [Source:HGNC Symbol;Acc:20389]	TRUE	FALSE	FALSE	TRUE	TRUE
cvd3_SCGB3A2___Q96PL1	SCGB3A2	5:147250245-147261754	secretoglobin, family 3A, member 2 [Source:HGNC Symbol;Acc:18391]	TRUE	FALSE	FALSE	FALSE	FALSE
cvd3_SELE___P16581	SELE	1:169691781-169733846	selectin E [Source:HGNC Symbol;Acc:10718]	TRUE	FALSE	FALSE	TRUE	TRUE
cvd3_SELP___P16109	SELP	1:169558087-169599431	selectin P (granule membrane protein 140kDa, antigen CD62) [Source:HGNC Symbol;Acc:10721]	TRUE	FALSE	FALSE	TRUE	TRUE
cvd3_SHPS.1___P78324	SIRPA	20:1875154-1920543	signal-regulatory protein alpha [Source:HGNC Symbol;Acc:9662]	TRUE	FALSE	FALSE	TRUE	TRUE
cvd3_SPON1___Q9HCB6	SPON1	11:13983914-14289656	spondin 1, extracellular matrix protein [Source:HGNC Symbol;Acc:11252]	TRUE	FALSE	FALSE	TRUE	TRUE
cvd3_ST2___Q01638	IL1RL1	2:102927962-102968497	interleukin 1 receptor-like 1 [Source:HGNC Symbol;Acc:5998]	TRUE	FALSE	FALSE	TRUE	TRUE
cvd3_TFF3___Q07654	TFF3	21:43731777-43735761	trefoil factor 3 (intestinal) [Source:HGNC Symbol;Acc:11757]	TRUE	FALSE	FALSE	TRUE	TRUE
cvd3_TFPI___P10646	TFPI	2:188328957-188430487	tissue factor pathway inhibitor (lipoprotein-associated coagulation inhibitor) [Source:HGNC Symbol;Acc:11760]	TRUE	FALSE	FALSE	TRUE	TRUE
cvd3_TIMP4___Q99727	TIMP4	3:12194551-12200851	TIMP metallopeptidase inhibitor 4 [Source:HGNC Symbol;Acc:11823]	TRUE	FALSE	FALSE	TRUE	TRUE
cvd3_TLT.2___Q5T2D2	TREML2	6:41158015-41168932	triggering receptor expressed on myeloid cells-like 2 [Source:HGNC Symbol;Acc:21092]	TRUE	FALSE	FALSE	TRUE	TRUE
cvd3_TNF.R1___P19438	TNFRSF1A	12:6437923-6451280	tumor necrosis factor receptor superfamily, member 1A [Source:HGNC Symbol;Acc:11916]	TRUE	FALSE	FALSE	TRUE	TRUE
cvd3_TNF.R2___P20333	TNFRSF1B	1:12227060-12269285	tumor necrosis factor receptor superfamily, member 1B [Source:HGNC Symbol;Acc:11917]	TRUE	FALSE	FALSE	TRUE	TRUE
cvd3_TNFRSF10C___O14798	TNFRSF10C	8:22941868-22974950	tumor necrosis factor receptor superfamily, member 10c, decoy without an intracellular domain [Source:HGNC Symbol;Acc:11906]	TRUE	FALSE	FALSE	FALSE	FALSE
cvd3_TNFRSF14___Q92956	TNFRSF14	1:2487078-2496821	tumor necrosis factor receptor superfamily, member 14 [Source:HGNC Symbol;Acc:11912]	TRUE	FALSE	FALSE	TRUE	FALSE
cvd3_TNFSF13B___Q9Y275	TNFSF13B	13:108903588-108960832	tumor necrosis factor (ligand) superfamily, member 13b [Source:HGNC Symbol;Acc:11929]	TRUE	FALSE	FALSE	TRUE	FALSE
cvd3_t.PA___P00750	PLAT	8:42032236-42065242	plasminogen activator, tissue [Source:HGNC Symbol;Acc:9051]	TRUE	FALSE	FALSE	FALSE	FALSE
cvd3_TR.AP___P13686	ACP5	19:11685475-11689823	acid phosphatase 5, tartrate resistant [Source:HGNC Symbol;Acc:124]	TRUE	FALSE	FALSE	TRUE	TRUE
cvd3_TR___P02786	TFRC	3:195754054-195809060	transferrin receptor [Source:HGNC Symbol;Acc:11763]	TRUE	FALSE	FALSE	TRUE	FALSE
cvd3_uPA___P00749	PLAU	10:75668935-75677255	plasminogen activator, urokinase [Source:HGNC Symbol;Acc:9052]	TRUE	TRUE	FALSE	TRUE	TRUE
cvd3_U.PAR___Q03405	PLAUR	19:44150247-44174699	plasminogen activator, urokinase receptor [Source:HGNC Symbol;Acc:9053]	FALSE	FALSE	FALSE	TRUE	TRUE
cvd3_vWF___P04275	VWF	12:6058040-6233936	von Willebrand factor [Source:HGNC Symbol;Acc:12726]	TRUE	FALSE	FALSE	FALSE	FALSE
inf1_4E.BP1___Q13541	EIF4EBP1	8:37887859-37917883	eukaryotic translation initiation factor 4E binding protein 1 [Source:HGNC Symbol;Acc:3288]	TRUE	FALSE	FALSE	FALSE	FALSE
inf1_ADA___P00813	ADA	20:43248163-43280874	adenosine deaminase [Source:HGNC Symbol;Acc:186]	TRUE	FALSE	FALSE	FALSE	FALSE
inf1_ARTN___Q5T4W7	ARTN	1:44398992-44402913	artemin [Source:HGNC Symbol;Acc:727]	FALSE	FALSE	FALSE	TRUE	FALSE
inf1_AXIN1___O15169	AXIN1	16:337440-402673	axin 1 [Source:HGNC Symbol;Acc:903]	TRUE	FALSE	FALSE	FALSE	FALSE
inf1_BDNF___P23560	BDNF	11:27676440-27743605	brain-derived neurotrophic factor [Source:HGNC Symbol;Acc:1033]	TRUE	TRUE	FALSE	TRUE	TRUE
inf1_Beta.NGF___P01138	NGF	1:115828539-115880857	nerve growth factor (beta polypeptide) [Source:HGNC Symbol;Acc:7808]	FALSE	FALSE	FALSE	TRUE	TRUE
inf1_CASP.8___Q14790	CASP8	2:202098166-202152434	caspase 8, apoptosis-related cysteine peptidase [Source:HGNC Symbol;Acc:1509]	TRUE	FALSE	FALSE	FALSE	FALSE
inf1_CCL11___P51671	CCL11	17:32612687-32615353	chemokine (C-C motif) ligand 11 [Source:HGNC Symbol;Acc:10610]	TRUE	FALSE	FALSE	TRUE	TRUE
inf1_CCL19___Q99731	CCL19	9:34689564-34691274	chemokine (C-C motif) ligand 19 [Source:HGNC Symbol;Acc:10617]	TRUE	FALSE	FALSE	TRUE	TRUE
inf1_CCL20___P78556	CCL20	2:228678558-228682272	chemokine (C-C motif) ligand 20 [Source:HGNC Symbol;Acc:10619]	TRUE	FALSE	FALSE	TRUE	FALSE
inf1_CCL23___P55773	CCL23	17:34340096-34345005	chemokine (C-C motif) ligand 23 [Source:HGNC Symbol;Acc:10622]	TRUE	FALSE	FALSE	TRUE	TRUE
inf1_CCL25___O15444	CCL25	19:8117651-8127534	chemokine (C-C motif) ligand 25 [Source:HGNC Symbol;Acc:10624]	TRUE	FALSE	FALSE	TRUE	TRUE
inf1_CCL28___Q9NRJ3	CCL28	5:43376747-43412493	chemokine (C-C motif) ligand 28 [Source:HGNC Symbol;Acc:17700]	TRUE	FALSE	FALSE	TRUE	TRUE
inf1_CCL4___P13236	CCL4	17:34430983-34433014	chemokine (C-C motif) ligand 4 [Source:HGNC Symbol;Acc:10630]	TRUE	FALSE	FALSE	FALSE	FALSE
inf1_CD244___Q9BZW8	CD244	1:160799950-160832692	CD244 molecule, natural killer cell receptor 2B4 [Source:HGNC Symbol;Acc:18171]	TRUE	FALSE	FALSE	FALSE	FALSE
inf1_CD40___P25942	CD40	20:44746911-44758502	CD40 molecule, TNF receptor superfamily member 5 [Source:HGNC Symbol;Acc:11919]	TRUE	FALSE	FALSE	FALSE	FALSE
inf1_CD5___P06127	CD5	11:60869867-60895324	CD5 molecule [Source:HGNC Symbol;Acc:1685]	TRUE	FALSE	FALSE	TRUE	FALSE
inf1_CD6___Q8WWJ7	CD6	11:60739115-60787849	T cell surface glycoprotein CD6 isoform e	TRUE	FALSE	FALSE	FALSE	FALSE
inf1_CDCP1___Q9H5V8	CDCP1	3:45123770-45187914	CUB domain containing protein 1 [Source:HGNC Symbol;Acc:24357]	TRUE	FALSE	FALSE	TRUE	FALSE
inf1_CSF.1___P09603	CSF1	1:110452864-110473614	colony stimulating factor 1 (macrophage) [Source:HGNC Symbol;Acc:2432]	TRUE	FALSE	FALSE	TRUE	FALSE
inf1_CST5___P28325	CST5	20:23856572-23860387	cystatin D [Source:HGNC Symbol;Acc:2477]	TRUE	FALSE	FALSE	TRUE	FALSE
inf1_CX3CL1___P78423	CX3CL1	16:57406370-57418960	chemokine (C-X3-C motif) ligand 1 [Source:HGNC Symbol;Acc:10647]	TRUE	FALSE	FALSE	TRUE	TRUE
inf1_CXCL10___P02778	CXCL10	4:76942273-76944650	chemokine (C-X-C motif) ligand 10 [Source:HGNC Symbol;Acc:10637]	TRUE	FALSE	FALSE	TRUE	FALSE
inf1_CXCL11___O14625	CXCL11	4:76954835-76962568	chemokine (C-X-C motif) ligand 11 [Source:HGNC Symbol;Acc:10638]	TRUE	FALSE	FALSE	TRUE	TRUE
inf1_CXCL1___P09341	CXCL1	4:74735110-74736959	chemokine (C-X-C motif) ligand 1 (melanoma growth stimulating activity, alpha) [Source:HGNC Symbol;Acc:4602]	TRUE	TRUE	FALSE	TRUE	TRUE
inf1_CXCL5___P42830	CXCL5	4:74861359-74864496	chemokine (C-X-C motif) ligand 5 [Source:HGNC Symbol;Acc:10642]	TRUE	FALSE	FALSE	TRUE	TRUE
inf1_CXCL6___P80162	CXCL6	4:74702214-74714781	chemokine (C-X-C motif) ligand 6 [Source:HGNC Symbol;Acc:10643]	TRUE	FALSE	FALSE	FALSE	FALSE
inf1_CXCL9___Q07325	CXCL9	4:76922428-76928641	chemokine (C-X-C motif) ligand 9 [Source:HGNC Symbol;Acc:7098]	TRUE	FALSE	FALSE	TRUE	FALSE
inf1_DNER___Q8NFT8	DNER	2:230222345-230579286	Delta And Notch-Like Epidermal Growth Factor-Related Receptor	FALSE	FALSE	FALSE	FALSE	FALSE
inf1_EN.RAGE___P80511	S100A12	1:153346184-153348125	S100 calcium binding protein A12 [Source:HGNC Symbol;Acc:10489]	TRUE	FALSE	FALSE	TRUE	TRUE
inf1_FGF.19___O95750	FGF19	11:69513000-69519410	fibroblast growth factor 19 [Source:HGNC Symbol;Acc:3675]	TRUE	FALSE	FALSE	TRUE	TRUE
inf1_FGF.21___Q9NSA1	FGF21	19:49258816-49261587	fibroblast growth factor 21 [Source:HGNC Symbol;Acc:3678]	TRUE	TRUE	FALSE	FALSE	FALSE
inf1_FGF.23___Q9GZV9	FGF23	12:4477393-4488894	fibroblast growth factor 23 [Source:HGNC Symbol;Acc:3680]	TRUE	TRUE	FALSE	TRUE	FALSE
inf1_FGF.5___Q8NF90	FGF5	4:81187742-81257834	Fibroblast Growth Factor 5	TRUE	FALSE	FALSE	FALSE	FALSE
inf1_Flt3L___P49771	FLT3LG	19:49977464-49989488	fms-related tyrosine kinase 3 ligand [Source:HGNC Symbol;Acc:3766]	TRUE	FALSE	FALSE	TRUE	FALSE
inf1_GDNF___P39905	GDNF	5:37812779-37839788	glial cell derived neurotrophic factor [Source:HGNC Symbol;Acc:4232]	TRUE	TRUE	TRUE	TRUE	FALSE
inf1_HGF___P14210	HGF	7:81328322-81399754	hepatocyte growth factor (hepapoietin A; scatter factor) [Source:HGNC Symbol;Acc:4893]	FALSE	FALSE	FALSE	TRUE	TRUE
inf1_IFN.gamma___P01579	IFNG	12:68548548-68553527	interferon, gamma [Source:HGNC Symbol;Acc:5438]	FALSE	FALSE	FALSE	TRUE	TRUE
inf1_IL.10___P22301	IL10	1:206940947-206945839	interleukin 10 [Source:HGNC Symbol;Acc:5962]	TRUE	FALSE	FALSE	TRUE	TRUE
inf1_IL.10RA___Q13651	IL10RA	11:117857063-117872196	interleukin 10 receptor, alpha [Source:HGNC Symbol;Acc:5964]	FALSE	FALSE	FALSE	FALSE	FALSE
inf1_IL.10RB___Q08334	IL10RB	21:34638663-34669539	interleukin 10 receptor, beta [Source:HGNC Symbol;Acc:5965]	TRUE	FALSE	FALSE	TRUE	TRUE
inf1_IL.12B___P29460	IL12B	5:158741791-158757895	interleukin 12B (natural killer cell stimulatory factor 2, cytotoxic lymphocyte maturation factor 2, p40) [Source:HGNC Symbol;Acc:5970]	TRUE	FALSE	FALSE	TRUE	TRUE
inf1_IL.13___P35225	IL13	5:131991955-131996802	interleukin 13 [Source:HGNC Symbol;Acc:5973]	FALSE	FALSE	FALSE	TRUE	TRUE
inf1_IL.15RA___Q13261	IL15RA	10:5990855-6020150	interleukin 15 receptor, alpha [Source:HGNC Symbol;Acc:5978]	TRUE	FALSE	FALSE	TRUE	TRUE
inf1_IL.17A___Q16552	IL17A	6:52051185-52055436	interleukin 17A [Source:HGNC Symbol;Acc:5981]	FALSE	FALSE	FALSE	TRUE	FALSE
inf1_IL.17C___Q9P0M4	IL17C	16:88704999-88706881	interleukin 17C [Source:HGNC Symbol;Acc:5983]	FALSE	FALSE	FALSE	TRUE	FALSE
inf1_IL.18___Q14116	IL18	11:112013974-112034840	interleukin 18 (interferon-gamma-inducing factor) [Source:HGNC Symbol;Acc:5986]	TRUE	TRUE	FALSE	FALSE	FALSE
inf1_IL.18R1___Q13478	IL18R1	2:102927989-103015218	interleukin 18 receptor 1 [Source:HGNC Symbol;Acc:5988]	TRUE	FALSE	FALSE	TRUE	TRUE
inf1_IL.1.alpha___P01583	IL1A	2:113531492-113542167	interleukin 1, alpha [Source:HGNC Symbol;Acc:5991]	FALSE	FALSE	FALSE	TRUE	FALSE
inf1_IL.20___Q9NYY1	IL20	1:207038699-207042568	interleukin 20 [Source:HGNC Symbol;Acc:6002]	FALSE	FALSE	FALSE	TRUE	FALSE
inf1_IL.20RA___Q9UHF4	IL20RA	6:137321108-137366298	interleukin 20 receptor, alpha [Source:HGNC Symbol;Acc:6003]	FALSE	FALSE	FALSE	FALSE	FALSE
inf1_IL.22.RA1___Q8N6P7	IL22RA1	1:24446261-24469611	interleukin 22 receptor, alpha 1 [Source:HGNC Symbol;Acc:13700]	FALSE	FALSE	FALSE	TRUE	TRUE
inf1_IL.24___Q13007	IL24	1:207070788-207077484	interleukin 24 [Source:HGNC Symbol;Acc:11346]	FALSE	FALSE	FALSE	TRUE	FALSE
inf1_IL.2___P60568	IL2	4:123372625-123377880	interleukin 2 [Source:HGNC Symbol;Acc:6001]	FALSE	FALSE	FALSE	TRUE	TRUE
inf1_IL.2RB___P14784	IL2RB	22:37521878-37571094	interleukin 2 receptor, beta [Source:HGNC Symbol;Acc:6009]	FALSE	FALSE	FALSE	TRUE	TRUE
inf1_IL.33___O95760	IL33	9:6215805-6257983	interleukin 33 [Source:HGNC Symbol;Acc:16028]	TRUE	FALSE	FALSE	FALSE	FALSE
inf1_IL.4___P05112	IL4	5:132009678-132018368	interleukin 4 [Source:HGNC Symbol;Acc:6014]	TRUE	FALSE	FALSE	TRUE	FALSE
inf1_IL.5___P05113	IL5	5:131877136-131892530	interleukin 5 (colony-stimulating factor, eosinophil) [Source:HGNC Symbol;Acc:6016]	FALSE	FALSE	FALSE	TRUE	FALSE
inf1_IL.6___P05231	IL6	7:22765503-22771621	interleukin 6 (interferon, beta 2) [Source:HGNC Symbol;Acc:6018]	TRUE	TRUE	FALSE	TRUE	FALSE
inf1_IL.7___P13232	IL7	8:79587978-79717758	interleukin 7 [Source:HGNC Symbol;Acc:6023]	TRUE	FALSE	FALSE	TRUE	TRUE
inf1_IL.8___P10145	IL8	4:74606223-74609433	interleukin 8 [Source:HGNC Symbol;Acc:6025]	TRUE	FALSE	FALSE	TRUE	FALSE
inf1_LAP.TGF.beta.1___P01137	TGFB1	19:41807492-41859816	transforming growth factor, beta 1 [Source:HGNC Symbol;Acc:11766]	TRUE	FALSE	FALSE	TRUE	FALSE
inf1_LIF___P15018	LIF	22:30636436-30642840	leukemia inhibitory factor [Source:HGNC Symbol;Acc:6596]	FALSE	FALSE	FALSE	TRUE	TRUE
inf1_LIF.R___P42702	LIFR	5:38475065-38608456	leukemia inhibitory factor receptor alpha [Source:HGNC Symbol;Acc:6597]	TRUE	FALSE	FALSE	TRUE	TRUE
inf1_MCP.1___P13500	CCL2	17:32582304-32584222	chemokine (C-C motif) ligand 2 [Source:HGNC Symbol;Acc:10618]	TRUE	TRUE	FALSE	FALSE	FALSE
inf1_MCP.2___P80075	CCL8	17:32646055-32648421	chemokine (C-C motif) ligand 8 [Source:HGNC Symbol;Acc:10635]	TRUE	FALSE	FALSE	TRUE	TRUE
inf1_MCP.3___P80098	CCL7	17:32597240-32599261	chemokine (C-C motif) ligand 7 [Source:HGNC Symbol;Acc:10634]	TRUE	FALSE	FALSE	TRUE	TRUE
inf1_MCP.4___Q99616	CCL13	17:32683471-32685629	chemokine (C-C motif) ligand 13 [Source:HGNC Symbol;Acc:10611]	TRUE	FALSE	FALSE	TRUE	FALSE
inf1_MIP.1.alpha___P10147	CCL3	17:34415602-34417515	chemokine (C-C motif) ligand 3 [Source:HGNC Symbol;Acc:10627]	TRUE	FALSE	FALSE	TRUE	TRUE
inf1_MMP.10___P09238	MMP10	11:102641234-102651359	matrix metallopeptidase 10 (stromelysin 2) [Source:HGNC Symbol;Acc:7156]	TRUE	FALSE	FALSE	TRUE	FALSE
inf1_MMP.1___P03956	MMP1	11:102660651-102668891	matrix metallopeptidase 1 (interstitial collagenase) [Source:HGNC Symbol;Acc:7155]	TRUE	FALSE	FALSE	FALSE	FALSE
inf1_NRTN___Q99748	NRTN	19:5823813-5828335	neurturin [Source:HGNC Symbol;Acc:8007]	FALSE	FALSE	FALSE	FALSE	FALSE
inf1_NT.3___P20783	NTF3	12:5541278-5630702	neurotrophin 3 [Source:HGNC Symbol;Acc:8023]	FALSE	FALSE	FALSE	TRUE	TRUE
inf1_OPG___O00300	TNFRSF11B	8:119935796-119964439	tumor necrosis factor receptor superfamily, member 11b [Source:HGNC Symbol;Acc:11909]	TRUE	TRUE	FALSE	TRUE	TRUE
inf1_OSM___P13725	OSM	22:30658818-30662829	oncostatin M [Source:HGNC Symbol;Acc:8506]	TRUE	FALSE	FALSE	TRUE	FALSE
inf1_PD.L1___Q9NZQ7	CD274	9:5450503-5470566	CD274 molecule [Source:HGNC Symbol;Acc:17635]	TRUE	FALSE	FALSE	TRUE	TRUE
inf1_SCF___P21583	KITLG	12:88886570-88974628	KIT ligand [Source:HGNC Symbol;Acc:6343]	TRUE	TRUE	FALSE	TRUE	TRUE
inf1_SIRT2___Q8IXJ6	SIRT2	19:39369197-39390502	sirtuin 2 [Source:HGNC Symbol;Acc:10886]	TRUE	FALSE	FALSE	TRUE	TRUE
inf1_SLAMF1___Q13291	SLAMF1	1:160577890-160617085	signaling lymphocytic activation molecule family member 1 [Source:HGNC Symbol;Acc:10903]	TRUE	FALSE	FALSE	TRUE	FALSE
inf1_ST1A1___P50225	SULT1A1	16:28616903-28634946	sulfotransferase family, cytosolic, 1A, phenol-preferring, member 1 [Source:HGNC Symbol;Acc:11453]	TRUE	FALSE	FALSE	FALSE	FALSE
inf1_STAMPB___O95630	STAMBP	2:74056086-74100786	STAM binding protein [Source:HGNC Symbol;Acc:16950]	TRUE	FALSE	FALSE	FALSE	FALSE
inf1_TGF.alpha___P01135	TGFA	2:70674412-70781325	transforming growth factor, alpha [Source:HGNC Symbol;Acc:11765]	TRUE	FALSE	FALSE	TRUE	FALSE
inf1_TNFB___P01374	LTA	6:31539831-31542101	lymphotoxin alpha [Source:HGNC Symbol;Acc:6709]	TRUE	FALSE	FALSE	FALSE	FALSE
inf1_TNF___P01375	TNF	6:31543344-31546113	tumor necrosis factor [Source:HGNC Symbol;Acc:11892]	FALSE	FALSE	FALSE	FALSE	FALSE
inf1_TNFRSF9___Q07011	TNFRSF9	1:7979907-8000926	tumor necrosis factor receptor superfamily, member 9 [Source:HGNC Symbol;Acc:11924]	TRUE	FALSE	FALSE	FALSE	FALSE
inf1_TNFSF14___O43557	TNFSF14	19:6663148-6670599	tumor necrosis factor (ligand) superfamily, member 14 [Source:HGNC Symbol;Acc:11930]	TRUE	FALSE	FALSE	TRUE	TRUE
inf1_TRAIL___P50591	TNFSF10	3:172223298-172241297	tumor necrosis factor (ligand) superfamily, member 10 [Source:HGNC Symbol;Acc:11925]	TRUE	FALSE	FALSE	FALSE	FALSE
inf1_TRANCE___O14788	TNFSF11	13:43136872-43182149	tumor necrosis factor (ligand) superfamily, member 11 [Source:HGNC Symbol;Acc:11926]	TRUE	FALSE	FALSE	TRUE	TRUE
inf1_TSLP___Q969D9	TSLP	5:110405760-110413722	thymic stromal lymphopoietin [Source:HGNC Symbol;Acc:30743]	FALSE	FALSE	FALSE	TRUE	FALSE
inf1_TWEAK___O43508	TNFSF12	17:7452208-7464925	tumor necrosis factor (ligand) superfamily, member 12 [Source:HGNC Symbol;Acc:11927]	TRUE	FALSE	FALSE	TRUE	TRUE
inf1_uPA___P00749	PLAU	10:75668935-75677255	plasminogen activator, urokinase [Source:HGNC Symbol;Acc:9052]	TRUE	TRUE	FALSE	TRUE	TRUE
inf1_VEGF.A___P15692	VEGFA	6:43737921-43754224	vascular endothelial growth factor A [Source:HGNC Symbol;Acc:12680]	TRUE	FALSE	FALSE	TRUE	TRUE
neuro_ACVRL1___P37023	ACVRL1	12:52300692-52317145	activin A receptor type II-like 1 [Source:HGNC Symbol;Acc:175]	TRUE	FALSE	FALSE	TRUE	FALSE
neuro_ADAM22___Q9P0K1	ADAM22	7:87563458-87832204	ADAM metallopeptidase domain 22 [Source:HGNC Symbol;Acc:201]	TRUE	FALSE	FALSE	FALSE	FALSE
neuro_ADAM23___O75077	ADAM23	2:207308263-207485851	ADAM metallopeptidase domain 23 [Source:HGNC Symbol;Acc:202]	TRUE	FALSE	FALSE	TRUE	TRUE
neuro_ASAH2___Q9NR71	ASAH2	10:51942538-52008370	N-acylsphingosine amidohydrolase (non-lysosomal ceramidase) 2 [Source:HGNC Symbol;Acc:18860]	TRUE	FALSE	FALSE	TRUE	TRUE
neuro_BCAN___Q96GW7	BCAN	1:156611182-156629324	brevican [Source:HGNC Symbol;Acc:23059]	TRUE	FALSE	FALSE	TRUE	TRUE
neuro_BDNF___P23560	BDNF	11:27676440-27743605	brain-derived neurotrophic factor [Source:HGNC Symbol;Acc:1033]	TRUE	TRUE	TRUE	TRUE	TRUE
neuro_BMP4___P12644	BMP4	14:54416454-54425479	bone morphogenetic protein 4 [Source:HGNC Symbol;Acc:1071]	TRUE	FALSE	FALSE	FALSE	FALSE
neuro_CADM3___Q8N126	CADM3	1:159141399-159173103	cell adhesion molecule 3 [Source:HGNC Symbol;Acc:17601]	TRUE	FALSE	FALSE	TRUE	FALSE
neuro_CD200___P41217	CD200	3:112051194-112081659	CD200 molecule [Source:HGNC Symbol;Acc:7203]	TRUE	FALSE	FALSE	TRUE	TRUE
neuro_CD200R1___Q8TD46	CD200R1	3:112640056-112693969	CD200 receptor 1 [Source:HGNC Symbol;Acc:24235]	TRUE	FALSE	FALSE	TRUE	TRUE
neuro_CD300C___Q08708	CD300C	17:72537247-72542282	CD300c molecule [Source:HGNC Symbol;Acc:19320]	TRUE	FALSE	FALSE	TRUE	FALSE
neuro_CD300LF___Q8TDQ1	CD300LF	17:72690452-72709117	CD300 molecule-like family member f [Source:HGNC Symbol;Acc:29883]	TRUE	FALSE	FALSE	TRUE	FALSE
neuro_CD38___P28907	CD38	4:15779898-15854853	CD38 molecule [Source:HGNC Symbol;Acc:1667]	TRUE	FALSE	FALSE	TRUE	FALSE
neuro_CDH3___P22223	CDH3	16:68670092-68756519	cadherin 3, type 1, P-cadherin (placental) [Source:HGNC Symbol;Acc:1762]	FALSE	FALSE	FALSE	TRUE	TRUE
neuro_CDH6___P55285	CDH6	5:31193857-31329253	cadherin 6, type 2, K-cadherin (fetal kidney) [Source:HGNC Symbol;Acc:1765]	TRUE	FALSE	FALSE	FALSE	FALSE
neuro_CLEC10A___Q8IUN9	CLEC10A	17:6977856-6983626	C-type lectin domain family 10, member A [Source:HGNC Symbol;Acc:16916]	TRUE	FALSE	FALSE	TRUE	TRUE
neuro_CLEC1B___Q9P126	CLEC1B	12:10138241-10166023	C-type lectin domain family 1, member B [Source:HGNC Symbol;Acc:24356]	TRUE	FALSE	FALSE	FALSE	FALSE
neuro_CNTN5___O94779	CNTN5	11:98891683-100229616	contactin 5 [Source:HGNC Symbol;Acc:2175]	TRUE	FALSE	FALSE	TRUE	TRUE
neuro_CPA2___P48052	CPA2	7:129906667-129929638	carboxypeptidase A2 (pancreatic) [Source:HGNC Symbol;Acc:2297]	TRUE	FALSE	FALSE	TRUE	TRUE
neuro_CPM___P14384	CPM	12:69235977-69365350	carboxypeptidase M [Source:HGNC Symbol;Acc:2311]	TRUE	FALSE	FALSE	TRUE	TRUE
neuro_CRTAM___O95727	CRTAM	11:122709208-122743347	cytotoxic and regulatory T cell molecule [Source:HGNC Symbol;Acc:24313]	TRUE	FALSE	FALSE	TRUE	FALSE
neuro_CSF2RA___P15509	CSF2RA	X:1387693-1429274	colony stimulating factor 2 receptor, alpha, low-affinity (granulocyte-macrophage) [Source:HGNC Symbol;Acc:2435]	FALSE	FALSE	FALSE	TRUE	FALSE
neuro_CSF3___P09919	CSF3	17:38171614-38174066	colony stimulating factor 3 (granulocyte) [Source:HGNC Symbol;Acc:2438]	TRUE	FALSE	TRUE	TRUE	FALSE
neuro_CTSC___P53634	CTSC	11:88026760-88070955	cathepsin C [Source:HGNC Symbol;Acc:2528]	TRUE	FALSE	FALSE	TRUE	FALSE
neuro_CTSS___P25774	CTSS	1:150702672-150738433	cathepsin S [Source:HGNC Symbol;Acc:2545]	TRUE	FALSE	FALSE	TRUE	TRUE
neuro_DDR1___Q08345	DDR1	6:30844198-30867933	discoidin domain receptor tyrosine kinase 1 [Source:HGNC Symbol;Acc:2730]	TRUE	FALSE	FALSE	FALSE	FALSE
neuro_DKK4___Q9UBT3	DKK4	8:42231586-42234750	dickkopf WNT signaling pathway inhibitor 4 [Source:HGNC Symbol;Acc:2894]	TRUE	FALSE	FALSE	TRUE	TRUE
neuro_DRAXIN___Q8NBI3	DRAXIN	1:11751786-11785914	dorsal inhibitory axon guidance protein [Source:HGNC Symbol;Acc:25054]	TRUE	FALSE	FALSE	FALSE	FALSE
neuro_EDA2R___Q9HAV5	EDA2R	X:65815479-65859108	ectodysplasin A2 receptor [Source:HGNC Symbol;Acc:17756]	FALSE	FALSE	FALSE	TRUE	TRUE
neuro_EFNA4___P52798	EFNA4	1:155036207-155042029	ephrin-A4 [Source:HGNC Symbol;Acc:3224]	FALSE	FALSE	FALSE	TRUE	TRUE
neuro_EPHB6___O15197	EPHB6	7:142552792-142568847	EPH receptor B6 [Source:HGNC Symbol;Acc:3396]	TRUE	FALSE	FALSE	TRUE	TRUE
neuro_EZR___P15311	EZR	6:159186773-159240444	ezrin [Source:HGNC Symbol;Acc:12691]	TRUE	FALSE	FALSE	TRUE	TRUE
neuro_FCRL2___Q96LA5	FCRL2	1:157715523-157746922	Fc receptor-like 2 [Source:HGNC Symbol;Acc:14875]	TRUE	FALSE	FALSE	TRUE	FALSE
neuro_FLRT2___O43155	FLRT2	14:85996488-86095034	fibronectin leucine rich transmembrane protein 2 [Source:HGNC Symbol;Acc:3761]	TRUE	FALSE	FALSE	TRUE	TRUE
neuro_FRZB___Q92765	FRZB	2:183698002-183731890	frizzled-related protein [Source:HGNC Symbol;Acc:3959]	TRUE	FALSE	FALSE	TRUE	TRUE
neuro_GDNF___P39905	GDNF	5:37812779-37839788	glial cell derived neurotrophic factor [Source:HGNC Symbol;Acc:4232]	TRUE	TRUE	TRUE	TRUE	FALSE
neuro_GFRA1___P56159	GFRA1	10:117816444-118032979	GDNF family receptor alpha 1 [Source:HGNC Symbol;Acc:4243]	TRUE	FALSE	FALSE	TRUE	TRUE
neuro_GFRA3___O60609	GFRA3	5:137588068-137610360	GDNF family receptor alpha 3 [Source:HGNC Symbol;Acc:4245]	TRUE	FALSE	FALSE	TRUE	FALSE
neuro_GPC5___P78333	GPC5	13:92050929-93519490	glypican 5 [Source:HGNC Symbol;Acc:4453]	TRUE	FALSE	FALSE	TRUE	TRUE
neuro_GZMA___P12544	GZMA	5:54398476-54406080	granzyme A (granzyme 1, cytotoxic T-lymphocyte-associated serine esterase 3) [Source:HGNC Symbol;Acc:4708]	TRUE	FALSE	FALSE	TRUE	TRUE
neuro_HAGH___Q16775	HAGH	16:1845621-1877195	hydroxyacylglutathione hydrolase [Source:HGNC Symbol;Acc:4805]	FALSE	FALSE	TRUE	FALSE	FALSE
neuro_IL12A_IL12B___P29459_P29460	IL12A	3:159706537-159713806	interleukin 12A (natural killer cell stimulatory factor 1, cytotoxic lymphocyte maturation factor 1, p35) [Source:HGNC Symbol;Acc:5969]	TRUE	FALSE	FALSE	TRUE	TRUE
neuro_IL5RA___Q01344	IL5RA	3:3111233-3168297	interleukin 5 receptor, alpha [Source:HGNC Symbol;Acc:6017]	TRUE	FALSE	FALSE	TRUE	TRUE
neuro_JAM2___P57087	JAM2	21:27011584-27089874	junctional adhesion molecule 2 [Source:HGNC Symbol;Acc:14686]	TRUE	FALSE	FALSE	TRUE	TRUE
neuro_KYNU___Q16719	KYNU	2:143635067-143799890	kynureninase [Source:HGNC Symbol;Acc:6469]	TRUE	FALSE	FALSE	TRUE	TRUE
neuro_LAIR2___Q6ISS4	LAIR2	19:55009100-55021897	leukocyte-associated immunoglobulin-like receptor 2 [Source:HGNC Symbol;Acc:6478]	TRUE	FALSE	FALSE	FALSE	FALSE
neuro_LAT___O43561	LAT	16:28996147-29002104	linker for activation of T cells [Source:HGNC Symbol;Acc:18874]	FALSE	FALSE	FALSE	TRUE	FALSE
neuro_LAYN___Q6UX15	LAYN	11:111411005-111432264	layilin [Source:HGNC Symbol;Acc:29471]	TRUE	FALSE	FALSE	TRUE	TRUE
neuro_LGALS8___O00214	LGALS8	1:236681300-236716281	lectin, galactoside-binding, soluble, 8 [Source:HGNC Symbol;Acc:6569]	TRUE	FALSE	FALSE	TRUE	FALSE
neuro_LRPAP1___P30533	LRPAP1	4:3508103-3534286	low density lipoprotein receptor-related protein associated protein 1 [Source:HGNC Symbol;Acc:6701]	TRUE	FALSE	FALSE	TRUE	TRUE
neuro_LXN___Q9BS40	LXN	3:158363611-158390482	latexin [Source:HGNC Symbol;Acc:13347]	TRUE	FALSE	FALSE	FALSE	FALSE
neuro_MANF___P55145	MANF	3:51422478-51426828	mesencephalic astrocyte-derived neurotrophic factor [Source:HGNC Symbol;Acc:15461]	FALSE	FALSE	FALSE	FALSE	FALSE
neuro_MATN3___O15232	MATN3	2:20191872-20212455	matrilin 3 [Source:HGNC Symbol;Acc:6909]	TRUE	FALSE	FALSE	TRUE	TRUE
neuro_MDGA1___Q8NFP4	MDGA1	6:37600284-37667082	MAM domain containing glycosylphosphatidylinositol anchor 1 [Source:HGNC Symbol;Acc:19267]	TRUE	FALSE	FALSE	FALSE	FALSE
neuro_MME___P08473	MME	3:154741913-154901497	membrane metallo-endopeptidase [Source:HGNC Symbol;Acc:7154]	TRUE	FALSE	FALSE	FALSE	FALSE
neuro_MSR1___P21757	MSR1	8:15965387-16424999	macrophage scavenger receptor 1 [Source:HGNC Symbol;Acc:7376]	TRUE	FALSE	FALSE	TRUE	FALSE
neuro_MSTN___O14793	MSTN	2:190920423-190927455	myostatin [Source:HGNC Symbol;Acc:4223]	FALSE	FALSE	FALSE	TRUE	TRUE
neuro_NAAA___Q02083	NAAA	4:76831809-76862204	N-acylethanolamine acid amidase [Source:HGNC Symbol;Acc:736]	TRUE	FALSE	FALSE	TRUE	TRUE
neuro_NBL1___P41271	NBL1	1:19967048-19984945	neuroblastoma 1, DAN family BMP antagonist [Source:HGNC Symbol;Acc:7650]	TRUE	FALSE	FALSE	TRUE	FALSE
neuro_NCAN___O14594	NCAN	19:19322782-19363042	neurocan [Source:HGNC Symbol;Acc:2465]	TRUE	FALSE	FALSE	FALSE	FALSE
neuro_NGF___P01138	NGF	1:115828539-115880857	nerve growth factor (beta polypeptide) [Source:HGNC Symbol;Acc:7808]	FALSE	FALSE	FALSE	TRUE	TRUE
neuro_NMNAT1___Q9HAN9	NMNAT1	1:10003486-10045559	nicotinamide nucleotide adenylyltransferase 1 [Source:HGNC Symbol;Acc:17877]	TRUE	FALSE	FALSE	FALSE	FALSE
neuro_NRCAM___Q92823	NRCAM	7:107788068-108097161	neuronal cell adhesion molecule [Source:HGNC Symbol;Acc:7994]	TRUE	FALSE	FALSE	TRUE	TRUE
neuro_NRP2___O60462	NRP2	2:206546714-206662857	neuropilin 2 [Source:HGNC Symbol;Acc:8005]	TRUE	FALSE	FALSE	TRUE	TRUE
neuro_NTRK2___Q16620	NTRK2	9:87283466-87638505	neurotrophic tyrosine kinase, receptor, type 2 [Source:HGNC Symbol;Acc:8032]	TRUE	FALSE	FALSE	TRUE	TRUE
neuro_NTRK3___Q16288	NTRK3	15:88418230-88799999	neurotrophic tyrosine kinase, receptor, type 3 [Source:HGNC Symbol;Acc:8033]	TRUE	FALSE	FALSE	TRUE	FALSE
neuro_PDGFRA___P16234	PDGFRA	4:55095264-55164414	platelet-derived growth factor receptor, alpha polypeptide [Source:HGNC Symbol;Acc:8803]	TRUE	FALSE	FALSE	TRUE	TRUE
neuro_PLXNB1___O43157	PLXNB1	3:48445261-48471594	plexin B1 [Source:HGNC Symbol;Acc:9103]	TRUE	FALSE	FALSE	FALSE	FALSE
neuro_PLXNB3___Q9ULL4	PLXNB3	X:153029651-153044801	plexin B3 [Source:HGNC Symbol;Acc:9105]	FALSE	FALSE	FALSE	FALSE	FALSE
neuro_PRTG___Q2VWP7	PRTG	15:55903744-56035288	protogenin [Source:HGNC Symbol;Acc:26373]	TRUE	FALSE	FALSE	FALSE	FALSE
neuro_PVR___P15151	PVR	19:45147098-45166850	poliovirus receptor [Source:HGNC Symbol;Acc:9705]	TRUE	FALSE	FALSE	TRUE	FALSE
neuro_RGMA___Q96B86	RGMA	15:93586636-93632433	repulsive guidance molecule family member a [Source:HGNC Symbol;Acc:30308]	TRUE	FALSE	FALSE	TRUE	TRUE
neuro_RGMB___Q6NW40	RGMB	5:98104354-98134347	repulsive guidance molecule family member b [Source:HGNC Symbol;Acc:26896]	TRUE	FALSE	FALSE	TRUE	TRUE
neuro_ROBO2___Q9HCK4	ROBO2	3:75955846-77699115	roundabout, axon guidance receptor, homolog 2 (Drosophila) [Source:HGNC Symbol;Acc:10250]	TRUE	FALSE	FALSE	TRUE	TRUE
neuro_RSPO1___Q2MKA7	RSPO1	1:38076951-38100595	R-spondin 1 [Source:HGNC Symbol;Acc:21679]	TRUE	FALSE	FALSE	FALSE	FALSE
neuro_SCARA5___Q6ZMJ2	SCARA5	8:27727399-27850244	scavenger receptor class A, member 5 (putative) [Source:HGNC Symbol;Acc:28701]	TRUE	FALSE	FALSE	TRUE	TRUE
neuro_SCARB2___Q14108	SCARB2	4:77079890-77135046	scavenger receptor class B, member 2 [Source:HGNC Symbol;Acc:1665]	TRUE	FALSE	FALSE	TRUE	FALSE
neuro_SCARF2___Q96GP6	SCARF2	22:20778874-20792146	scavenger receptor class F, member 2 [Source:HGNC Symbol;Acc:19869]	TRUE	FALSE	FALSE	TRUE	FALSE
neuro_SIGLEC1___Q9BZZ2	SIGLEC1	20:3667617-3687775	sialic acid binding Ig-like lectin 1, sialoadhesin [Source:HGNC Symbol;Acc:11127]	TRUE	FALSE	FALSE	FALSE	FALSE
neuro_SIGLEC9___Q9Y336	SIGLEC9	19:51628165-51639908	sialic acid binding Ig-like lectin 9 [Source:HGNC Symbol;Acc:10878]	TRUE	FALSE	FALSE	TRUE	TRUE
neuro_SMOC2___Q9H3U7	SMOC2	6:168841831-169073984	SPARC related modular calcium binding 2 [Source:HGNC Symbol;Acc:20323]	TRUE	FALSE	FALSE	FALSE	FALSE
neuro_SMPD1___P17405	SMPD1	11:6411655-6416228	sphingomyelin phosphodiesterase 1, acid lysosomal [Source:HGNC Symbol;Acc:11120]	TRUE	FALSE	FALSE	FALSE	FALSE
neuro_SPOCK1___Q08629	SPOCK1	5:136310987-136934068	sparc/osteonectin, cwcv and kazal-like domains proteoglycan (testican) 1 [Source:HGNC Symbol;Acc:11251]	TRUE	FALSE	FALSE	TRUE	TRUE
neuro_THY1___P04216	THY1	11:119288090-119295695	Thy-1 cell surface antigen [Source:HGNC Symbol;Acc:11801]	TRUE	FALSE	FALSE	FALSE	FALSE
neuro_TMPRSS5___Q9H3S3	TMPRSS5	11:113558272-113577095	transmembrane protease, serine 5 [Source:HGNC Symbol;Acc:14908]	TRUE	FALSE	FALSE	TRUE	FALSE
neuro_TNFRSF12A___Q9NP84	TNFRSF12A	16:3068446-3072384	tumor necrosis factor receptor superfamily, member 12A [Source:HGNC Symbol;Acc:18152]	FALSE	FALSE	FALSE	TRUE	FALSE
neuro_TNFRSF21___O75509	TNFRSF21	6:47199268-47277641	tumor necrosis factor receptor superfamily, member 21 [Source:HGNC Symbol;Acc:13469]	TRUE	FALSE	FALSE	TRUE	FALSE
neuro_TNR___Q92752	TNR	1:175284330-175712906	tenascin R [Source:HGNC Symbol;Acc:11953]	TRUE	FALSE	FALSE	TRUE	TRUE
neuro_ULBP2___Q9BZM5	ULBP2	6:150263136-150270371	UL16 binding protein 2 [Source:HGNC Symbol;Acc:14894]	TRUE	FALSE	FALSE	TRUE	FALSE
neuro_UNC5C___O95185	UNC5C	4:96083655-96470357	unc-5 homolog C (C. elegans) [Source:HGNC Symbol;Acc:12569]	TRUE	FALSE	FALSE	TRUE	TRUE
neuro_VWC2___Q2TAL6	VWC2	7:49813257-49961546	von Willebrand factor C domain containing 2 [Source:HGNC Symbol;Acc:30200]	TRUE	FALSE	FALSE	TRUE	TRUE
neuro_WFIKKN1___Q96NZ8	WFIKKN1	16:679239-684116	WAP, follistatin/kazal, immunoglobulin, kunitz and netrin domain containing 1 [Source:HGNC Symbol;Acc:30912]	TRUE	FALSE	FALSE	TRUE	TRUE

## Sheet: Supplementary Data 2
Supplementary Data 2. Instrumental variables for 15 stroke significant proteins (cis + trans) and annotations. IV(s) were derived from genome-wide LD clumping. Notes: SNPID: RSID or "chr:position" in CRCh37 genome build. Gene: genes that in proximity to the SNP. SNP Func: SNP function of the corresponding gene Allele effects on Exposure: the association summary statistics of the SNP on exposure. …
Exposure/Protein	Instrumental variables of Exposure							Allele effects on Exposure								Allele effects on Outcome
	SNPID	chromosome	position_b37	Gene	SNP Func	F	R2	effect_allele.exposure	other_allele.exposure	eaf.exposure	beta.exposure	se.exposure	pval.exposure	FDR.exposure	samplesize.exposure	outcome	effect_allele.outcome	other_allele.outcome	eaf.outcome	beta.outcome	se.outcome	pval.outcome
cvd3_TFPI___P10646	rs67492154	2	188306985	CALCRL	intronic	540.979	0.0979134	A	C	0.332684	0.469596	0.0201899	1.10232e-113	1.02147e-106	4981	Stroke	A	C	0.359	-0.0283	0.0095	0.002855
	rs7586437	2	188477337	TFPI;LINC01090	intergenic	131.085	0.027055	A	C	0.526537	-0.232944	0.0203458	5.61485e-30	9.98665e-26	4981	Stroke	A	C	0.4986	0.0096	0.0104	0.3578
	rs72893331	2	187984451	ZSWIM2;CALCRL	intergenic	83.6659	0.016529	T	C	0.0506474	0.414588	0.0453255	8.36474e-20	1.43276e-15	4981	Stroke	T	C	0.0604	-0.0335	0.0212	0.115
	rs72489102	2	188414970	TFPI	intronic	79.2079	0.0158224	A	G	0.395462	-0.18191	0.0204396	7.69799e-19	1.31613e-14	4981	Stroke	A	G	0.3666	0.0142	0.0096	0.1396
	rs62172469	2	187981939	ZSWIM2;CALCRL	intergenic	71.0463	0.0141876	C	T	0.419609	-0.17067	0.0202482	4.51782e-17	7.47584e-13	4981	Stroke	C	T	0.408	-0.0047	0.0092	0.6138
	rs145207762	2	188502694	TFPI;LINC01090	intergenic	53.6719	0.0112778	T	C	0.0633205	0.30834	0.0420878	2.7501e-13	4.24027e-09	4981	Stroke	T	C	0.0634	-0.0145	0.0209	0.4863
	rs79813315	2	187862809	ZSWIM2;CALCRL	intergenic	53.6275	0.0110655	A	G	0.0908902	0.258764	0.0353354	2.81223e-13	4.32886e-09	4981	Stroke	A	G	0.0934	-0.0123	0.0163	0.4506
	rs4667188	2	188538336	TFPI;LINC01090	intergenic	52.3335	0.010615	G	A	0.823911	0.191267	0.0264393	5.39737e-13	8.18578e-09	4981	Stroke	G	A	0.8023	-0.0185	0.0133	0.163
	rs11677900	2	188298641	CALCRL	intronic	50.4019	0.0106327	G	T	0.0375929	0.383331	0.0539946	1.42909e-12	2.11884e-08	4981	Stroke	G	T	0.0324	0.0475	0.0283	0.09372
	rs13426924	2	187696390	ZSWIM2	intronic	45.3893	0.0089265	G	A	0.419037	-0.135402	0.0200978	1.79808e-11	2.40434e-07	4981	Stroke	G	A	0.3071	0.0188	0.0117	0.1095
	rs112931754	2	188468633	TFPI;LINC01090	intergenic	44.2362	0.00889329	T	C	0.111714	-0.211683	0.0318271	3.22362e-11	4.23115e-07	4981	Stroke	T	C	0.112	0.0083	0.0146	0.5694
	rs13396190	2	188663477	TFPI;LINC01090	intergenic	42.2419	0.00887875	T	A	0.454763	-0.133806	0.0205875	8.85449e-11	1.11634e-06	4981	Stroke	T	A	0.4399	0.0205	0.0095	0.03004
	rs13007449	2	187839995	ZSWIM2;CALCRL	intergenic	37.3749	0.00734227	C	T	0.0879442	-0.213937	0.0349942	1.04903e-09	1.16558e-05	4981	Stroke	C	T	0.0915	0.0242	0.0159	0.129
	rs76675472	2	187777547	ZSWIM2;CALCRL	intergenic	35.9942	0.00773226	T	C	0.0335274	0.345417	0.0575741	2.11913e-09	2.30482e-05	4981	Stroke	T	C	0.0381	-0.0481	0.0289	0.09675
	rs115883671	2	188276845	CALCRL	intronic	35.9564	0.00809948	A	G	0.0244076	-0.412398	0.0687747	2.16038e-09	2.34418e-05	4981	Stroke	A	G	0.0226	-0.0521	0.0486	0.2831
	rs62174489	2	188226947	CALCRL	intronic	34.5839	0.00702512	T	C	0.0518771	-0.267234	0.0454417	4.34908e-09	4.63231e-05	4981	Stroke	T	C	0.0497	0.019	0.0238	0.4248
	rs8176612	2	188349145	TFPI	intronic	34.3658	0.00682648	A	G	0.0630193	-0.240426	0.0410127	4.86152e-09	5.16624e-05	4981	Stroke	A	G	0.0496	-0.0286	0.0256	0.2646
	rs112909971	2	188046348	ZSWIM2;CALCRL	intergenic	34.1796	0.00732736	G	A	0.0727413	-0.23306	0.0398643	5.34591e-09	5.66152e-05	4981	Stroke	G	A	0.0552	0.0217	0.0248	0.3824
	rs17705148	2	188115063	ZSWIM2;CALCRL	intergenic	33.3616	0.00684642	T	C	0.0585574	-0.249189	0.0431425	8.11716e-09	8.48965e-05	4981	Stroke	T	C	0.0577	0.0191	0.021	0.3634
	rs4666745	2	188725406	TFPI;LINC01090	intergenic	30.517	0.00622344	G	C	0.6777	0.119358	0.0216063	3.47838e-08	0.000341087	4981	Stroke	G	C	0.6965	0.003	0.0106	0.7787
	rs72893915	2	186911137	LINC01473	ncRNA_intronic	30.3221	0.00603678	A	G	0.073976	-0.209909	0.0381199	3.84304e-08	0.000376049	4981	Stroke	A	G	0.0713	0.0084	0.0207	0.6861
	rs67492154	2	188306985	CALCRL	intronic	540.979	0.0979134	A	C	0.332684	0.469596	0.0201899	1.10232e-113	1.02147e-106	4981	Ischemic-stroke	A	C	0.3582	-0.036	0.0103	0.0004464
	rs7586437	2	188477337	TFPI;LINC01090	intergenic	131.085	0.027055	A	C	0.526537	-0.232944	0.0203458	5.61485e-30	9.98665e-26	4981	Ischemic-stroke	A	C	0.5204	0.0181	0.0127	0.1545
	rs72893331	2	187984451	ZSWIM2;CALCRL	intergenic	83.6659	0.016529	T	C	0.0506474	0.414588	0.0453255	8.36474e-20	1.43276e-15	4981	Ischemic-stroke	T	C	0.0604	-0.0204	0.0227	0.3689
	rs72489102	2	188414970	TFPI	intronic	79.2079	0.0158224	A	G	0.395462	-0.18191	0.0204396	7.69799e-19	1.31613e-14	4981	Ischemic-stroke	A	G	0.3673	0.0102	0.0104	0.3301
	rs62172469	2	187981939	ZSWIM2;CALCRL	intergenic	71.0463	0.0141876	C	T	0.419609	-0.17067	0.0202482	4.51782e-17	7.47584e-13	4981	Ischemic-stroke	C	T	0.4094	0.0007	0.0099	0.9451
	rs145207762	2	188502694	TFPI;LINC01090	intergenic	53.6719	0.0112778	T	C	0.0633205	0.30834	0.0420878	2.7501e-13	4.24027e-09	4981	Ischemic-stroke	T	C	0.0627	-0.0209	0.0224	0.3497
	rs79813315	2	187862809	ZSWIM2;CALCRL	intergenic	53.6275	0.0110655	A	G	0.0908902	0.258764	0.0353354	2.81223e-13	4.32886e-09	4981	Ischemic-stroke	A	G	0.0939	0.0082	0.0176	0.6405
	rs4667188	2	188538336	TFPI;LINC01090	intergenic	52.3335	0.010615	G	A	0.823911	0.191267	0.0264393	5.39737e-13	8.18578e-09	4981	Ischemic-stroke	G	A	0.8021	-0.0138	0.0143	0.333
	rs11677900	2	188298641	CALCRL	intronic	50.4019	0.0106327	G	T	0.0375929	0.383331	0.0539946	1.42909e-12	2.11884e-08	4981	Ischemic-stroke	G	T	0.0324	0.0168	0.0311	0.5895
	rs13426924	2	187696390	ZSWIM2	intronic	45.3893	0.0089265	G	A	0.419037	-0.135402	0.0200978	1.79808e-11	2.40434e-07	4981	Ischemic-stroke	G	A	0.3052	0.0246	0.0125	0.04903
	rs112931754	2	188468633	TFPI;LINC01090	intergenic	44.2362	0.00889329	T	C	0.111714	-0.211683	0.0318271	3.22362e-11	4.23115e-07	4981	Ischemic-stroke	T	C	0.1135	0.0224	0.0173	0.1969
	rs13396190	2	188663477	TFPI;LINC01090	intergenic	42.2419	0.00887875	T	A	0.454763	-0.133806	0.0205875	8.85449e-11	1.11634e-06	4981	Ischemic-stroke	T	A	0.4395	0.0208	0.0103	0.04315
	rs13007449	2	187839995	ZSWIM2;CALCRL	intergenic	37.3749	0.00734227	C	T	0.0879442	-0.213937	0.0349942	1.04903e-09	1.16558e-05	4981	Ischemic-stroke	C	T	0.0911	0.0354	0.0175	0.04233
	rs76675472	2	187777547	ZSWIM2;CALCRL	intergenic	35.9942	0.00773226	T	C	0.0335274	0.345417	0.0575741	2.11913e-09	2.30482e-05	4981	Ischemic-stroke	T	C	0.0386	-0.0519	0.0305	0.08934
	rs115883671	2	188276845	CALCRL	intronic	35.9564	0.00809948	A	G	0.0244076	-0.412398	0.0687747	2.16038e-09	2.34418e-05	4981	Ischemic-stroke	A	G	0.0228	-0.04	0.0509	0.4323
	rs62174489	2	188226947	CALCRL	intronic	34.5839	0.00702512	T	C	0.0518771	-0.267234	0.0454417	4.34908e-09	4.63231e-05	4981	Ischemic-stroke	T	C	0.0492	0.0226	0.0259	0.3829
	rs8176612	2	188349145	TFPI	intronic	34.3658	0.00682648	A	G	0.0630193	-0.240426	0.0410127	4.86152e-09	5.16624e-05	4981	Ischemic-stroke	A	G	0.0498	-0.0257	0.0273	0.345
	rs112909971	2	188046348	ZSWIM2;CALCRL	intergenic	34.1796	0.00732736	G	A	0.0727413	-0.23306	0.0398643	5.34591e-09	5.66152e-05	4981	Ischemic-stroke	G	A	0.0551	0.0414	0.0263	0.1159
	rs17705148	2	188115063	ZSWIM2;CALCRL	intergenic	33.3616	0.00684642	T	C	0.0585574	-0.249189	0.0431425	8.11716e-09	8.48965e-05	4981	Ischemic-stroke	T	C	0.058	0.0304	0.0228	0.183
	rs4666745	2	188725406	TFPI;LINC01090	intergenic	30.517	0.00622344	G	C	0.6777	0.119358	0.0216063	3.47838e-08	0.000341087	4981	Ischemic-stroke	G	C	0.6962	0.001	0.0113	0.9293
	rs72893915	2	186911137	LINC01473	ncRNA_intronic	30.3221	0.00603678	A	G	0.073976	-0.209909	0.0381199	3.84304e-08	0.000376049	4981	Ischemic-stroke	A	G	0.0715	0.0234	0.0219	0.2863
	rs67492154	2	188306985	CALCRL	intronic	540.979	0.0979134	A	C	0.332684	0.469596	0.0201899	1.10232e-113	1.02147e-106	4981	Large-artery-stroke	A	C	0.3571	-0.0473	0.0254	0.06269
	rs7586437	2	188477337	TFPI;LINC01090	intergenic	131.085	0.027055	A	C	0.526537	-0.232944	0.0203458	5.61485e-30	9.98665e-26	4981	Large-artery-stroke	A	C	0.5123	0.0366	0.0268	0.1732
	rs72893331	2	187984451	ZSWIM2;CALCRL	intergenic	83.6659	0.016529	T	C	0.0506474	0.414588	0.0453255	8.36474e-20	1.43276e-15	4981	Large-artery-stroke	T	C	0.0612	-0.0266	0.0592	0.6527
	rs72489102	2	188414970	TFPI	intronic	79.2079	0.0158224	A	G	0.395462	-0.18191	0.0204396	7.69799e-19	1.31613e-14	4981	Large-artery-stroke	A	G	0.3696	-0.0014	0.0259	0.9567
	rs62172469	2	187981939	ZSWIM2;CALCRL	intergenic	71.0463	0.0141876	C	T	0.419609	-0.17067	0.0202482	4.51782e-17	7.47584e-13	4981	Large-artery-stroke	C	T	0.4053	-0.0059	0.0252	0.8158
	rs145207762	2	188502694	TFPI;LINC01090	intergenic	53.6719	0.0112778	T	C	0.0633205	0.30834	0.0420878	2.7501e-13	4.24027e-09	4981	Large-artery-stroke	T	C	0.062	-0.0511	0.06	0.3937
	rs79813315	2	187862809	ZSWIM2;CALCRL	intergenic	53.6275	0.0110655	A	G	0.0908902	0.258764	0.0353354	2.81223e-13	4.32886e-09	4981	Large-artery-stroke	A	G	0.0959	0.02	0.0429	0.6404
	rs4667188	2	188538336	TFPI;LINC01090	intergenic	52.3335	0.010615	G	A	0.823911	0.191267	0.0264393	5.39737e-13	8.18578e-09	4981	Large-artery-stroke	G	A	0.8048	-0.0408	0.0334	0.2221
	rs11677900	2	188298641	CALCRL	intronic	50.4019	0.0106327	G	T	0.0375929	0.383331	0.0539946	1.42909e-12	2.11884e-08	4981	Large-artery-stroke	G	T	0.0324	0.0428	0.0809	0.5967
	rs13426924	2	187696390	ZSWIM2	intronic	45.3893	0.0089265	G	A	0.419037	-0.135402	0.0200978	1.79808e-11	2.40434e-07	4981	Large-artery-stroke	G	A	0.2989	0.0413	0.0299	0.1671
	rs112931754	2	188468633	TFPI;LINC01090	intergenic	44.2362	0.00889329	T	C	0.111714	-0.211683	0.0318271	3.22362e-11	4.23115e-07	4981	Large-artery-stroke	T	C	0.1136	0.0515	0.0385	0.1815
	rs13396190	2	188663477	TFPI;LINC01090	intergenic	42.2419	0.00887875	T	A	0.454763	-0.133806	0.0205875	8.85449e-11	1.11634e-06	4981	Large-artery-stroke	T	A	0.4342	0.0083	0.0256	0.7469
	rs13007449	2	187839995	ZSWIM2;CALCRL	intergenic	37.3749	0.00734227	C	T	0.0879442	-0.213937	0.0349942	1.04903e-09	1.16558e-05	4981	Large-artery-stroke	C	T	0.0909	0.0301	0.0438	0.492
	rs76675472	2	187777547	ZSWIM2;CALCRL	intergenic	35.9942	0.00773226	T	C	0.0335274	0.345417	0.0575741	2.11913e-09	2.30482e-05	4981	Large-artery-stroke	T	C	0.0381	-0.1051	0.0861	0.2223
	rs115883671	2	188276845	CALCRL	intronic	35.9564	0.00809948	A	G	0.0244076	-0.412398	0.0687747	2.16038e-09	2.34418e-05	4981	Large-artery-stroke	A	G	0.0242	0.0778	0.1365	0.5684
	rs62174489	2	188226947	CALCRL	intronic	34.5839	0.00702512	T	C	0.0518771	-0.267234	0.0454417	4.34908e-09	4.63231e-05	4981	Large-artery-stroke	T	C	0.0479	0.085	0.0664	0.2004
	rs8176612	2	188349145	TFPI	intronic	34.3658	0.00682648	A	G	0.0630193	-0.240426	0.0410127	4.86152e-09	5.16624e-05	4981	Large-artery-stroke	A	G	0.0511	-0.0542	0.0707	0.4433
	rs112909971	2	188046348	ZSWIM2;CALCRL	intergenic	34.1796	0.00732736	G	A	0.0727413	-0.23306	0.0398643	5.34591e-09	5.66152e-05	4981	Large-artery-stroke	G	A	0.054	0.0244	0.0628	0.6973
	rs17705148	2	188115063	ZSWIM2;CALCRL	intergenic	33.3616	0.00684642	T	C	0.0585574	-0.249189	0.0431425	8.11716e-09	8.48965e-05	4981	Large-artery-stroke	T	C	0.0584	-0.0477	0.0589	0.4179
	rs4666745	2	188725406	TFPI;LINC01090	intergenic	30.517	0.00622344	G	C	0.6777	0.119358	0.0216063	3.47838e-08	0.000341087	4981	Large-artery-stroke	G	C	0.6967	-0.0032	0.0271	0.9049
	rs72893915	2	186911137	LINC01473	ncRNA_intronic	30.3221	0.00603678	A	G	0.073976	-0.209909	0.0381199	3.84304e-08	0.000376049	4981	Large-artery-stroke	A	G	0.0711	-0.0347	0.0567	0.5404
	rs67492154	2	188306985	CALCRL	intronic	540.979	0.0979134	A	C	0.332684	0.469596	0.0201899	1.10232e-113	1.02147e-106	4981	Cardioembolic-stroke	A	C	0.3587	-0.0305	0.0194	0.1163
	rs7586437	2	188477337	TFPI;LINC01090	intergenic	131.085	0.027055	A	C	0.526537	-0.232944	0.0203458	5.61485e-30	9.98665e-26	4981	Cardioembolic-stroke	A	C	0.5041	-0.0134	0.0207	0.5168
	rs72893331	2	187984451	ZSWIM2;CALCRL	intergenic	83.6659	0.016529	T	C	0.0506474	0.414588	0.0453255	8.36474e-20	1.43276e-15	4981	Cardioembolic-stroke	T	C	0.0611	-0.0086	0.0458	0.8503
	rs72489102	2	188414970	TFPI	intronic	79.2079	0.0158224	A	G	0.395462	-0.18191	0.0204396	7.69799e-19	1.31613e-14	4981	Cardioembolic-stroke	A	G	0.3673	-0.0243	0.0199	0.2229
	rs62172469	2	187981939	ZSWIM2;CALCRL	intergenic	71.0463	0.0141876	C	T	0.419609	-0.17067	0.0202482	4.51782e-17	7.47584e-13	4981	Cardioembolic-stroke	C	T	0.4086	0.0129	0.0194	0.506
	rs145207762	2	188502694	TFPI;LINC01090	intergenic	53.6719	0.0112778	T	C	0.0633205	0.30834	0.0420878	2.7501e-13	4.24027e-09	4981	Cardioembolic-stroke	T	C	0.062	0.0399	0.0443	0.3678
	rs79813315	2	187862809	ZSWIM2;CALCRL	intergenic	53.6275	0.0110655	A	G	0.0908902	0.258764	0.0353354	2.81223e-13	4.32886e-09	4981	Cardioembolic-stroke	A	G	0.0949	-0.0275	0.0344	0.4234
	rs4667188	2	188538336	TFPI;LINC01090	intergenic	52.3335	0.010615	G	A	0.823911	0.191267	0.0264393	5.39737e-13	8.18578e-09	4981	Cardioembolic-stroke	G	A	0.8081	0.0453	0.0269	0.09206
	rs11677900	2	188298641	CALCRL	intronic	50.4019	0.0106327	G	T	0.0375929	0.383331	0.0539946	1.42909e-12	2.11884e-08	4981	Cardioembolic-stroke	G	T	0.0337	0.0576	0.0701	0.4117
	rs13426924	2	187696390	ZSWIM2	intronic	45.3893	0.0089265	G	A	0.419037	-0.135402	0.0200978	1.79808e-11	2.40434e-07	4981	Cardioembolic-stroke	G	A	0.3112	0.0128	0.0229	0.5766
	rs112931754	2	188468633	TFPI;LINC01090	intergenic	44.2362	0.00889329	T	C	0.111714	-0.211683	0.0318271	3.22362e-11	4.23115e-07	4981	Cardioembolic-stroke	T	C	0.1118	0.0512	0.0307	0.09495
	rs13396190	2	188663477	TFPI;LINC01090	intergenic	42.2419	0.00887875	T	A	0.454763	-0.133806	0.0205875	8.85449e-11	1.11634e-06	4981	Cardioembolic-stroke	T	A	0.4381	0.0099	0.0196	0.6125
	rs13007449	2	187839995	ZSWIM2;CALCRL	intergenic	37.3749	0.00734227	C	T	0.0879442	-0.213937	0.0349942	1.04903e-09	1.16558e-05	4981	Cardioembolic-stroke	C	T	0.0909	0.0191	0.0341	0.5744
	rs76675472	2	187777547	ZSWIM2;CALCRL	intergenic	35.9942	0.00773226	T	C	0.0335274	0.345417	0.0575741	2.11913e-09	2.30482e-05	4981	Cardioembolic-stroke	T	C	0.0408	-0.0095	0.0633	0.8813
	rs115883671	2	188276845	CALCRL	intronic	35.9564	0.00809948	A	G	0.0244076	-0.412398	0.0687747	2.16038e-09	2.34418e-05	4981	Cardioembolic-stroke	A	G	0.0251	-0.1517	0.1204	0.2076
	rs62174489	2	188226947	CALCRL	intronic	34.5839	0.00702512	T	C	0.0518771	-0.267234	0.0454417	4.34908e-09	4.63231e-05	4981	Cardioembolic-stroke	T	C	0.0502	0.0931	0.05	0.06283
	rs8176612	2	188349145	TFPI	intronic	34.3658	0.00682648	A	G	0.0630193	-0.240426	0.0410127	4.86152e-09	5.16624e-05	4981	Cardioembolic-stroke	A	G	0.0503	0.05	0.054	0.3546
	rs112909971	2	188046348	ZSWIM2;CALCRL	intergenic	34.1796	0.00732736	G	A	0.0727413	-0.23306	0.0398643	5.34591e-09	5.66152e-05	4981	Cardioembolic-stroke	G	A	0.0528	0.0624	0.0512	0.2227
	rs17705148	2	188115063	ZSWIM2;CALCRL	intergenic	33.3616	0.00684642	T	C	0.0585574	-0.249189	0.0431425	8.11716e-09	8.48965e-05	4981	Cardioembolic-stroke	T	C	0.0592	0.0354	0.0445	0.4272
	rs4666745	2	188725406	TFPI;LINC01090	intergenic	30.517	0.00622344	G	C	0.6777	0.119358	0.0216063	3.47838e-08	0.000341087	4981	Cardioembolic-stroke	G	C	0.6977	0.0287	0.0214	0.1798
	rs72893915	2	186911137	LINC01473	ncRNA_intronic	30.3221	0.00603678	A	G	0.073976	-0.209909	0.0381199	3.84304e-08	0.000376049	4981	Cardioembolic-stroke	A	G	0.0759	-0.0051	0.0432	0.9065
	rs67492154	2	188306985	CALCRL	intronic	540.979	0.0979134	A	C	0.332684	0.469596	0.0201899	1.10232e-113	1.02147e-106	4981	Small-vessel-stroke	A	C	0.3552	-0.0257	0.0236	0.277
	rs7586437	2	188477337	TFPI;LINC01090	intergenic	131.085	0.027055	A	C	0.526537	-0.232944	0.0203458	5.61485e-30	9.98665e-26	4981	Small-vessel-stroke	A	C	0.5113	0.0393	0.025	0.1151
	rs72893331	2	187984451	ZSWIM2;CALCRL	intergenic	83.6659	0.016529	T	C	0.0506474	0.414588	0.0453255	8.36474e-20	1.43276e-15	4981	Small-vessel-stroke	T	C	0.0598	-0.0661	0.0538	0.2193
	rs72489102	2	188414970	TFPI	intronic	79.2079	0.0158224	A	G	0.395462	-0.18191	0.0204396	7.69799e-19	1.31613e-14	4981	Small-vessel-stroke	A	G	0.3733	0.0243	0.0238	0.3086
	rs62172469	2	187981939	ZSWIM2;CALCRL	intergenic	71.0463	0.0141876	C	T	0.419609	-0.17067	0.0202482	4.51782e-17	7.47584e-13	4981	Small-vessel-stroke	C	T	0.4058	-0.0263	0.0235	0.2635
	rs145207762	2	188502694	TFPI;LINC01090	intergenic	53.6719	0.0112778	T	C	0.0633205	0.30834	0.0420878	2.7501e-13	4.24027e-09	4981	Small-vessel-stroke	T	C	0.0605	-0.02	0.0547	0.714
	rs79813315	2	187862809	ZSWIM2;CALCRL	intergenic	53.6275	0.0110655	A	G	0.0908902	0.258764	0.0353354	2.81223e-13	4.32886e-09	4981	Small-vessel-stroke	A	G	0.0945	0.0156	0.0405	0.7012
	rs4667188	2	188538336	TFPI;LINC01090	intergenic	52.3335	0.010615	G	A	0.823911	0.191267	0.0264393	5.39737e-13	8.18578e-09	4981	Small-vessel-stroke	G	A	0.8004	-0.0117	0.0313	0.7091
	rs11677900	2	188298641	CALCRL	intronic	50.4019	0.0106327	G	T	0.0375929	0.383331	0.0539946	1.42909e-12	2.11884e-08	4981	Small-vessel-stroke	G	T	0.0335	0.0522	0.0743	0.4825
	rs13426924	2	187696390	ZSWIM2	intronic	45.3893	0.0089265	G	A	0.419037	-0.135402	0.0200978	1.79808e-11	2.40434e-07	4981	Small-vessel-stroke	G	A	0.3049	0.0293	0.0273	0.2828
	rs112931754	2	188468633	TFPI;LINC01090	intergenic	44.2362	0.00889329	T	C	0.111714	-0.211683	0.0318271	3.22362e-11	4.23115e-07	4981	Small-vessel-stroke	T	C	0.1111	-0.0146	0.0372	0.6945
	rs13396190	2	188663477	TFPI;LINC01090	intergenic	42.2419	0.00887875	T	A	0.454763	-0.133806	0.0205875	8.85449e-11	1.11634e-06	4981	Small-vessel-stroke	T	A	0.441	0.02	0.0237	0.3969
	rs13007449	2	187839995	ZSWIM2;CALCRL	intergenic	37.3749	0.00734227	C	T	0.0879442	-0.213937	0.0349942	1.04903e-09	1.16558e-05	4981	Small-vessel-stroke	C	T	0.0891	0.0187	0.0409	0.647
	rs76675472	2	187777547	ZSWIM2;CALCRL	intergenic	35.9942	0.00773226	T	C	0.0335274	0.345417	0.0575741	2.11913e-09	2.30482e-05	4981	Small-vessel-stroke	T	C	0.0355	-0.141	0.0791	0.07475
	rs115883671	2	188276845	CALCRL	intronic	35.9564	0.00809948	A	G	0.0244076	-0.412398	0.0687747	2.16038e-09	2.34418e-05	4981	Small-vessel-stroke	A	G	0.0234	-0.0606	0.1147	0.5975
	rs62174489	2	188226947	CALCRL	intronic	34.5839	0.00702512	T	C	0.0518771	-0.267234	0.0454417	4.34908e-09	4.63231e-05	4981	Small-vessel-stroke	T	C	0.0481	0.0475	0.0624	0.4464
	rs8176612	2	188349145	TFPI	intronic	34.3658	0.00682648	A	G	0.0630193	-0.240426	0.0410127	4.86152e-09	5.16624e-05	4981	Small-vessel-stroke	A	G	0.0505	0.0281	0.0632	0.6568
	rs112909971	2	188046348	ZSWIM2;CALCRL	intergenic	34.1796	0.00732736	G	A	0.0727413	-0.23306	0.0398643	5.34591e-09	5.66152e-05	4981	Small-vessel-stroke	G	A	0.0549	0.0409	0.0606	0.4994
	rs17705148	2	188115063	ZSWIM2;CALCRL	intergenic	33.3616	0.00684642	T	C	0.0585574	-0.249189	0.0431425	8.11716e-09	8.48965e-05	4981	Small-vessel-stroke	T	C	0.0593	-0.0021	0.0529	0.9686
	rs4666745	2	188725406	TFPI;LINC01090	intergenic	30.517	0.00622344	G	C	0.6777	0.119358	0.0216063	3.47838e-08	0.000341087	4981	Small-vessel-stroke	G	C	0.6946	0.0032	0.0251	0.8989
	rs72893915	2	186911137	LINC01473	ncRNA_intronic	30.3221	0.00603678	A	G	0.073976	-0.209909	0.0381199	3.84304e-08	0.000376049	4981	Small-vessel-stroke	A	G	0.0704	-0.0745	0.0517	0.1496
neuro_TMPRSS5___Q9H3S3	rs1039833	11	113478304	DRD2;TMPRSS5	intergenic	57.2568	0.0122226	A	G	0.143136	0.223222	0.0295001	4.58138e-14	4.82522e-10	4662	Stroke	A	G	0.1358	0.0127	0.0133	0.342
	rs11214780	11	113819452	HTR3B;HTR3A	intergenic	67.4017	0.0148321	A	G	0.227054	0.205564	0.0250387	2.83992e-16	3.39527e-12	4662	Stroke	A	G	0.2377	0.0177	0.0107	0.1001
	rs113165888	11	113522901	DRD2;TMPRSS5	intergenic	60.1015	0.0142436	G	A	0.0256487	-0.533832	0.0688592	1.09875e-14	1.2417e-10	4662	Stroke	G	A	0.0246	-0.0208	0.0336	0.5365
	rs113372653	11	113741083	USP28	intronic	84.2515	0.0189528	C	T	0.0537858	-0.431512	0.0470115	6.40321e-20	8.41332e-16	4662	Stroke	C	T	0.0493	-0.0522	0.0271	0.0536
	rs113549323	11	113795153	HTR3B	intronic	87.8535	0.0201099	G	C	0.0405779	-0.508206	0.0542201	1.07076e-20	1.42708e-16	4662	Stroke	G	C	0.0459	-0.0504	0.03	0.09347
	rs117833313	11	113516505	DRD2;TMPRSS5	intergenic	52.5785	0.012974	A	G	0.021525	-0.554977	0.0765369	4.81606e-13	4.74931e-09	4662	Stroke	A	G	0.0188	-0.0005	0.0488	0.9924
	rs12422191	11	113274010	ANKK1;DRD2	intergenic	47.6853	0.0103527	A	G	0.095946	-0.244288	0.0353761	5.6779e-12	5.54039e-08	4662	Stroke	A	G	0.0949	0.0069	0.0157	0.6588
	rs12801945	11	113582970	TMPRSS5;ZW10	intergenic	69.0329	0.0164221	T	G	0.05052	-0.413737	0.0497962	1.25637e-16	1.51374e-12	4662	Stroke	T	G	0.0442	-0.0056	0.0237	0.8143
	rs1985242	11	113848273	HTR3A	UTR5	231.611	0.0465514	T	A	0.667895	-0.323936	0.0212853	4.40903e-51	2.26284e-46	4662	Stroke	T	A	0.6704	-0.0117	0.0098	0.234
	rs34513850	11	113437313	DRD2;TMPRSS5	intergenic	46.3398	0.0100898	G	A	0.0141624	-0.601111	0.0883034	1.12027e-11	1.08516e-07	4662	Stroke	G	A	0.014	-0.048	0.0489	0.3263
	rs4938044	11	113584177	TMPRSS5;ZW10	intergenic	191.79	0.0404001	A	G	0.112318	0.450115	0.032502	9.00333e-43	4.28902e-38	4662	Stroke	A	G	0.1118	0.0268	0.0146	0.06608
	rs61904960	11	113481872	DRD2;TMPRSS5	intergenic	186.545	0.0396042	T	C	0.150933	0.393091	0.0287807	1.13506e-41	5.35232e-37	4662	Stroke	T	C	0.1425	0.0243	0.0132	0.06456
	rs7110738	11	113561057	TMPRSS5	exonic (synonymous)	1205.33	0.206606	G	A	0.649019	0.673419	0.0193969	1e-200	1.41637e-228	4662	Stroke	G	A	0.6445	0.0372	0.0096	0.000102
	rs73001698	11	113434075	DRD2;TMPRSS5	intergenic	33.326	0.0077331	T	C	0.0539036	0.27535	0.0476973	8.29937e-09	7.3918e-05	4662	Stroke	T	C	0.0535	-0.0108	0.0234	0.6452
	rs73004036	11	113473283	DRD2;TMPRSS5	intergenic	94.8265	0.0205279	C	T	0.141152	0.290975	0.0298807	3.3787e-22	4.74112e-18	4662	Stroke	C	T	0.1352	0.0211	0.0138	0.1253
	rs73011659	11	113703269	USP28	intronic	42.0398	0.0110257	A	G	0.0487934	0.344643	0.0531544	9.87075e-11	9.309e-07	4662	Stroke	A	G	0.0463	0.0209	0.0254	0.4124
	rs75005951	11	113522730	DRD2;TMPRSS5	intergenic	79.6429	0.0170974	T	C	0.0435166	-0.453194	0.0507821	6.33347e-19	7.85505e-15	4662	Stroke	T	C	0.0461	-0.0367	0.0232	0.1146
	rs75013740	11	113535356	DRD2;TMPRSS5	intergenic	55.7515	0.013675	G	A	0.0809951	0.303082	0.0405912	9.75993e-14	9.99606e-10	4662	Stroke	G	A	0.0657	0.0346	0.021	0.09963
	rs75247172	11	113639233	ZW10	intronic	63.3864	0.0146989	A	G	0.018565	-0.63511	0.0797721	2.11757e-15	2.44057e-11	4662	Stroke	A	G	0.0183	-0.0345	0.0615	0.5746
	rs78015293	11	113511658	DRD2;TMPRSS5	intergenic	33.5961	0.00716139	G	A	0.0125429	-0.537682	0.0927643	7.22992e-09	6.48907e-05	4662	Stroke	G	A	0.0149	-0.059	0.0562	0.2937
	rs1039833	11	113478304	DRD2;TMPRSS5	intergenic	57.2568	0.0122226	A	G	0.143136	0.223222	0.0295001	4.58138e-14	4.82522e-10	4662	Ischemic-stroke	A	G	0.1387	0.0098	0.0158	0.5362
	rs11214780	11	113819452	HTR3B;HTR3A	intergenic	67.4017	0.0148321	A	G	0.227054	0.205564	0.0250387	2.83992e-16	3.39527e-12	4662	Ischemic-stroke	A	G	0.2377	0.0182	0.0117	0.1188
	rs113165888	11	113522901	DRD2;TMPRSS5	intergenic	60.1015	0.0142436	G	A	0.0256487	-0.533832	0.0688592	1.09875e-14	1.2417e-10	4662	Ischemic-stroke	G	A	0.0246	-0.0084	0.0364	0.8182
	rs113372653	11	113741083	USP28	intronic	84.2515	0.0189528	C	T	0.0537858	-0.431512	0.0470115	6.40321e-20	8.41332e-16	4662	Ischemic-stroke	C	T	0.0496	-0.0568	0.0288	0.04814
	rs113549323	11	113795153	HTR3B	intronic	87.8535	0.0201099	G	C	0.0405779	-0.508206	0.0542201	1.07076e-20	1.42708e-16	4662	Ischemic-stroke	G	C	0.0457	-0.0618	0.0323	0.05604
	rs117833313	11	113516505	DRD2;TMPRSS5	intergenic	52.5785	0.012974	A	G	0.021525	-0.554977	0.0765369	4.81606e-13	4.74931e-09	4662	Ischemic-stroke	A	G	0.0189	0.037	0.052	0.4773
	rs12422191	11	113274010	ANKK1;DRD2	intergenic	47.6853	0.0103527	A	G	0.095946	-0.244288	0.0353761	5.6779e-12	5.54039e-08	4662	Ischemic-stroke	A	G	0.0943	0.014	0.0172	0.4169
	rs12801945	11	113582970	TMPRSS5;ZW10	intergenic	69.0329	0.0164221	T	G	0.05052	-0.413737	0.0497962	1.25637e-16	1.51374e-12	4662	Ischemic-stroke	T	G	0.0442	-0.0008	0.0257	0.976
	rs1985242	11	113848273	HTR3A	UTR5	231.611	0.0465514	T	A	0.667895	-0.323936	0.0212853	4.40903e-51	2.26284e-46	4662	Ischemic-stroke	T	A	0.67	-0.0153	0.0106	0.1495
	rs34513850	11	113437313	DRD2;TMPRSS5	intergenic	46.3398	0.0100898	G	A	0.0141624	-0.601111	0.0883034	1.12027e-11	1.08516e-07	4662	Ischemic-stroke	G	A	0.0138	-0.024	0.0541	0.6574
	rs4938044	11	113584177	TMPRSS5;ZW10	intergenic	191.79	0.0404001	A	G	0.112318	0.450115	0.032502	9.00333e-43	4.28902e-38	4662	Ischemic-stroke	A	G	0.1125	0.0202	0.016	0.2062
	rs61904960	11	113481872	DRD2;TMPRSS5	intergenic	186.545	0.0396042	T	C	0.150933	0.393091	0.0287807	1.13506e-41	5.35232e-37	4662	Ischemic-stroke	T	C	0.1425	0.0273	0.0143	0.05682
	rs7110738	11	113561057	TMPRSS5	exonic	1205.33	0.206606	G	A	0.649019	0.673419	0.0193969	1e-200	1.41637e-228	4662	Ischemic-stroke	G	A	0.6445	0.0393	0.0104	0.0001587
	rs73001698	11	113434075	DRD2;TMPRSS5	intergenic	33.326	0.0077331	T	C	0.0539036	0.27535	0.0476973	8.29937e-09	7.3918e-05	4662	Ischemic-stroke	T	C	0.0533	0.0031	0.0253	0.9009
	rs73004036	11	113473283	DRD2;TMPRSS5	intergenic	94.8265	0.0205279	C	T	0.141152	0.290975	0.0298807	3.3787e-22	4.74112e-18	4662	Ischemic-stroke	C	T	0.1355	0.0285	0.0149	0.05555
	rs73011659	11	113703269	USP28	intronic	42.0398	0.0110257	A	G	0.0487934	0.344643	0.0531544	9.87075e-11	9.309e-07	4662	Ischemic-stroke	A	G	0.0465	0.0175	0.0274	0.5218
	rs75005951	11	113522730	DRD2;TMPRSS5	intergenic	79.6429	0.0170974	T	C	0.0435166	-0.453194	0.0507821	6.33347e-19	7.85505e-15	4662	Ischemic-stroke	T	C	0.046	-0.0386	0.0254	0.1284
	rs75013740	11	113535356	DRD2;TMPRSS5	intergenic	55.7515	0.013675	G	A	0.0809951	0.303082	0.0405912	9.75993e-14	9.99606e-10	4662	Ischemic-stroke	G	A	0.0653	0.0368	0.0228	0.107
	rs75247172	11	113639233	ZW10	intronic	63.3864	0.0146989	A	G	0.018565	-0.63511	0.0797721	2.11757e-15	2.44057e-11	4662	Ischemic-stroke	A	G	0.0186	-0.0357	0.0659	0.5878
	rs78015293	11	113511658	DRD2;TMPRSS5	intergenic	33.5961	0.00716139	G	A	0.0125429	-0.537682	0.0927643	7.22992e-09	6.48907e-05	4662	Ischemic-stroke	G	A	0.0141	-0.0139	0.0574	0.8083
	rs1039833	11	113478304	DRD2;TMPRSS5	intergenic	57.2568	0.0122226	A	G	0.143136	0.223222	0.0295001	4.58138e-14	4.82522e-10	4662	Large-artery-stroke	A	G	0.1371	-0.0398	0.036	0.2692
	rs11214780	11	113819452	HTR3B;HTR3A	intergenic	67.4017	0.0148321	A	G	0.227054	0.205564	0.0250387	2.83992e-16	3.39527e-12	4662	Large-artery-stroke	A	G	0.2366	0.0749	0.0286	0.008769
	rs113165888	11	113522901	DRD2;TMPRSS5	intergenic	60.1015	0.0142436	G	A	0.0256487	-0.533832	0.0688592	1.09875e-14	1.2417e-10	4662	Large-artery-stroke	G	A	0.0252	0.024	0.0932	0.7972
	rs113372653	11	113741083	USP28	intronic	84.2515	0.0189528	C	T	0.0537858	-0.431512	0.0470115	6.40321e-20	8.41332e-16	4662	Large-artery-stroke	C	T	0.0515	0.0031	0.0753	0.967
	rs113549323	11	113795153	HTR3B	intronic	87.8535	0.0201099	G	C	0.0405779	-0.508206	0.0542201	1.07076e-20	1.42708e-16	4662	Large-artery-stroke	G	C	0.0483	-0.0936	0.0829	0.2589
	rs117833313	11	113516505	DRD2;TMPRSS5	intergenic	52.5785	0.012974	A	G	0.021525	-0.554977	0.0765369	4.81606e-13	4.74931e-09	4662	Large-artery-stroke	A	G	0.0191	-0.008	0.1369	0.9532
	rs12422191	11	113274010	ANKK1;DRD2	intergenic	47.6853	0.0103527	A	G	0.095946	-0.244288	0.0353761	5.6779e-12	5.54039e-08	4662	Large-artery-stroke	A	G	0.0942	-0.0077	0.0396	0.8464
	rs12801945	11	113582970	TMPRSS5;ZW10	intergenic	69.0329	0.0164221	T	G	0.05052	-0.413737	0.0497962	1.25637e-16	1.51374e-12	4662	Large-artery-stroke	T	G	0.0455	-0.0679	0.0653	0.2988
	rs1985242	11	113848273	HTR3A	UTR5	231.611	0.0465514	T	A	0.667895	-0.323936	0.0212853	4.40903e-51	2.26284e-46	4662	Large-artery-stroke	T	A	0.6709	-0.0114	0.0263	0.6635
	rs34513850	11	113437313	DRD2;TMPRSS5	intergenic	46.3398	0.0100898	G	A	0.0141624	-0.601111	0.0883034	1.12027e-11	1.08516e-07	4662	Large-artery-stroke	G	A	0.0137	-0.0138	0.1373	0.9201
	rs4938044	11	113584177	TMPRSS5;ZW10	intergenic	191.79	0.0404001	A	G	0.112318	0.450115	0.032502	9.00333e-43	4.28902e-38	4662	Large-artery-stroke	A	G	0.1158	-0.0099	0.0394	0.801
	rs61904960	11	113481872	DRD2;TMPRSS5	intergenic	186.545	0.0396042	T	C	0.150933	0.393091	0.0287807	1.13506e-41	5.35232e-37	4662	Large-artery-stroke	T	C	0.1403	0.1172	0.0351	0.0008466
	rs7110738	11	113561057	TMPRSS5	exonic	1205.33	0.206606	G	A	0.649019	0.673419	0.0193969	1e-200	1.41637e-228	4662	Large-artery-stroke	G	A	0.6427	0.0515	0.0257	0.04471
	rs73001698	11	113434075	DRD2;TMPRSS5	intergenic	33.326	0.0077331	T	C	0.0539036	0.27535	0.0476973	8.29937e-09	7.3918e-05	4662	Large-artery-stroke	T	C	0.0544	0.0948	0.0636	0.1358
	rs73004036	11	113473283	DRD2;TMPRSS5	intergenic	94.8265	0.0205279	C	T	0.141152	0.290975	0.0298807	3.3787e-22	4.74112e-18	4662	Large-artery-stroke	C	T	0.1364	0.0144	0.0368	0.6958
	rs73011659	11	113703269	USP28	intronic	42.0398	0.0110257	A	G	0.0487934	0.344643	0.0531544	9.87075e-11	9.309e-07	4662	Large-artery-stroke	A	G	0.0458	0.0671	0.072	0.3514
	rs75005951	11	113522730	DRD2;TMPRSS5	intergenic	79.6429	0.0170974	T	C	0.0435166	-0.453194	0.0507821	6.33347e-19	7.85505e-15	4662	Large-artery-stroke	T	C	0.0479	-0.0342	0.065	0.5986
	rs75013740	11	113535356	DRD2;TMPRSS5	intergenic	55.7515	0.013675	G	A	0.0809951	0.303082	0.0405912	9.75993e-14	9.99606e-10	4662	Large-artery-stroke	G	A	0.0665	0.0222	0.0575	0.6998
	rs75247172	11	113639233	ZW10	intronic	63.3864	0.0146989	A	G	0.018565	-0.63511	0.0797721	2.11757e-15	2.44057e-11	4662	Large-artery-stroke	A	G	0.0186	-0.0301	0.1702	0.8595
	rs78015293	11	113511658	DRD2;TMPRSS5	intergenic	33.5961	0.00716139	G	A	0.0125429	-0.537682	0.0927643	7.22992e-09	6.48907e-05	4662	Large-artery-stroke	G	A	0.013	-0.0392	0.1541	0.799
	rs1039833	11	113478304	DRD2;TMPRSS5	intergenic	57.2568	0.0122226	A	G	0.143136	0.223222	0.0295001	4.58138e-14	4.82522e-10	4662	Cardioembolic-stroke	A	G	0.136	-0.0188	0.0283	0.5068
	rs11214780	11	113819452	HTR3B;HTR3A	intergenic	67.4017	0.0148321	A	G	0.227054	0.205564	0.0250387	2.83992e-16	3.39527e-12	4662	Cardioembolic-stroke	A	G	0.2384	0.0476	0.0223	0.03278
	rs113165888	11	113522901	DRD2;TMPRSS5	intergenic	60.1015	0.0142436	G	A	0.0256487	-0.533832	0.0688592	1.09875e-14	1.2417e-10	4662	Cardioembolic-stroke	G	A	0.0253	0.0261	0.0753	0.7288
	rs113372653	11	113741083	USP28	intronic	84.2515	0.0189528	C	T	0.0537858	-0.431512	0.0470115	6.40321e-20	8.41332e-16	4662	Cardioembolic-stroke	C	T	0.0505	-0.1474	0.0604	0.01458
	rs113549323	11	113795153	HTR3B	intronic	87.8535	0.0201099	G	C	0.0405779	-0.508206	0.0542201	1.07076e-20	1.42708e-16	4662	Cardioembolic-stroke	G	C	0.0461	-0.0028	0.0606	0.9626
	rs117833313	11	113516505	DRD2;TMPRSS5	intergenic	52.5785	0.012974	A	G	0.021525	-0.554977	0.0765369	4.81606e-13	4.74931e-09	4662	Cardioembolic-stroke	A	G	0.0195	-0.0494	0.1027	0.6306
	rs12422191	11	113274010	ANKK1;DRD2	intergenic	47.6853	0.0103527	A	G	0.095946	-0.244288	0.0353761	5.6779e-12	5.54039e-08	4662	Cardioembolic-stroke	A	G	0.0934	0.0097	0.0341	0.7755
	rs12801945	11	113582970	TMPRSS5;ZW10	intergenic	69.0329	0.0164221	T	G	0.05052	-0.413737	0.0497962	1.25637e-16	1.51374e-12	4662	Cardioembolic-stroke	T	G	0.0439	-0.0074	0.0516	0.8855
	rs1985242	11	113848273	HTR3A	UTR5	231.611	0.0465514	T	A	0.667895	-0.323936	0.0212853	4.40903e-51	2.26284e-46	4662	Cardioembolic-stroke	T	A	0.6685	-0.0084	0.0204	0.6818
	rs34513850	11	113437313	DRD2;TMPRSS5	intergenic	46.3398	0.0100898	G	A	0.0141624	-0.601111	0.0883034	1.12027e-11	1.08516e-07	4662	Cardioembolic-stroke	G	A	0.0137	0.1295	0.1091	0.235
	rs4938044	11	113584177	TMPRSS5;ZW10	intergenic	191.79	0.0404001	A	G	0.112318	0.450115	0.032502	9.00333e-43	4.28902e-38	4662	Cardioembolic-stroke	A	G	0.1144	0.0387	0.0309	0.2101
	rs61904960	11	113481872	DRD2;TMPRSS5	intergenic	186.545	0.0396042	T	C	0.150933	0.393091	0.0287807	1.13506e-41	5.35232e-37	4662	Cardioembolic-stroke	T	C	0.1425	0.0354	0.0279	0.2058
	rs7110738	11	113561057	TMPRSS5	exonic	1205.33	0.206606	G	A	0.649019	0.673419	0.0193969	1e-200	1.41637e-228	4662	Cardioembolic-stroke	G	A	0.6444	0.0794	0.02	6.916e-05
	rs73001698	11	113434075	DRD2;TMPRSS5	intergenic	33.326	0.0077331	T	C	0.0539036	0.27535	0.0476973	8.29937e-09	7.3918e-05	4662	Cardioembolic-stroke	T	C	0.0547	-0.0931	0.0525	0.0759
	rs73004036	11	113473283	DRD2;TMPRSS5	intergenic	94.8265	0.0205279	C	T	0.141152	0.290975	0.0298807	3.3787e-22	4.74112e-18	4662	Cardioembolic-stroke	C	T	0.1368	0.0255	0.0289	0.3781
	rs73011659	11	113703269	USP28	intronic	42.0398	0.0110257	A	G	0.0487934	0.344643	0.0531544	9.87075e-11	9.309e-07	4662	Cardioembolic-stroke	A	G	0.0471	0.0544	0.0541	0.3152
	rs75005951	11	113522730	DRD2;TMPRSS5	intergenic	79.6429	0.0170974	T	C	0.0435166	-0.453194	0.0507821	6.33347e-19	7.85505e-15	4662	Cardioembolic-stroke	T	C	0.0465	-0.0751	0.053	0.1563
	rs75013740	11	113535356	DRD2;TMPRSS5	intergenic	55.7515	0.013675	G	A	0.0809951	0.303082	0.0405912	9.75993e-14	9.99606e-10	4662	Cardioembolic-stroke	G	A	0.0656	0.0273	0.045	0.5441
	rs75247172	11	113639233	ZW10	intronic	63.3864	0.0146989	A	G	0.018565	-0.63511	0.0797721	2.11757e-15	2.44057e-11	4662	Cardioembolic-stroke	A	G	0.019	-0.1132	0.1414	0.4233
	rs78015293	11	113511658	DRD2;TMPRSS5	intergenic	33.5961	0.00716139	G	A	0.0125429	-0.537682	0.0927643	7.22992e-09	6.48907e-05	4662	Cardioembolic-stroke	G	A	0.0139	0.1104	0.1128	0.3274
	rs1039833	11	113478304	DRD2;TMPRSS5	intergenic	57.2568	0.0122226	A	G	0.143136	0.223222	0.0295001	4.58138e-14	4.82522e-10	4662	Small-vessel-stroke	A	G	0.1364	0.0116	0.0336	0.7306
	rs11214780	11	113819452	HTR3B;HTR3A	intergenic	67.4017	0.0148321	A	G	0.227054	0.205564	0.0250387	2.83992e-16	3.39527e-12	4662	Small-vessel-stroke	A	G	0.2374	0.0114	0.0268	0.67
	rs113165888	11	113522901	DRD2;TMPRSS5	intergenic	60.1015	0.0142436	G	A	0.0256487	-0.533832	0.0688592	1.09875e-14	1.2417e-10	4662	Small-vessel-stroke	G	A	0.0251	0.0215	0.0858	0.8016
	rs113372653	11	113741083	USP28	intronic	84.2515	0.0189528	C	T	0.0537858	-0.431512	0.0470115	6.40321e-20	8.41332e-16	4662	Small-vessel-stroke	C	T	0.0515	-0.0468	0.066	0.4786
	rs113549323	11	113795153	HTR3B	intronic	87.8535	0.0201099	G	C	0.0405779	-0.508206	0.0542201	1.07076e-20	1.42708e-16	4662	Small-vessel-stroke	G	C	0.0433	-0.0698	0.0796	0.381
	rs117833313	11	113516505	DRD2;TMPRSS5	intergenic	52.5785	0.012974	A	G	0.021525	-0.554977	0.0765369	4.81606e-13	4.74931e-09	4662	Small-vessel-stroke	A	G	0.0183	0.2855	0.11	0.009425
	rs12422191	11	113274010	ANKK1;DRD2	intergenic	47.6853	0.0103527	A	G	0.095946	-0.244288	0.0353761	5.6779e-12	5.54039e-08	4662	Small-vessel-stroke	A	G	0.0933	0.0102	0.04	0.7982
	rs12801945	11	113582970	TMPRSS5;ZW10	intergenic	69.0329	0.0164221	T	G	0.05052	-0.413737	0.0497962	1.25637e-16	1.51374e-12	4662	Small-vessel-stroke	T	G	0.0443	-0.0514	0.0614	0.4026
	rs1985242	11	113848273	HTR3A	UTR5	231.611	0.0465514	T	A	0.667895	-0.323936	0.0212853	4.40903e-51	2.26284e-46	4662	Small-vessel-stroke	T	A	0.6728	0.0037	0.0247	0.882
	rs34513850	11	113437313	DRD2;TMPRSS5	intergenic	46.3398	0.0100898	G	A	0.0141624	-0.601111	0.0883034	1.12027e-11	1.08516e-07	4662	Small-vessel-stroke	G	A	0.0145	0.1101	0.1175	0.3491
	rs4938044	11	113584177	TMPRSS5;ZW10	intergenic	191.79	0.0404001	A	G	0.112318	0.450115	0.032502	9.00333e-43	4.28902e-38	4662	Small-vessel-stroke	A	G	0.1154	0.0545	0.0366	0.1359
	rs61904960	11	113481872	DRD2;TMPRSS5	intergenic	186.545	0.0396042	T	C	0.150933	0.393091	0.0287807	1.13506e-41	5.35232e-37	4662	Small-vessel-stroke	T	C	0.1442	0.0396	0.0328	0.2269
	rs7110738	11	113561057	TMPRSS5	exonic	1205.33	0.206606	G	A	0.649019	0.673419	0.0193969	1e-200	1.41637e-228	4662	Small-vessel-stroke	G	A	0.6448	0.0174	0.024	0.4684
	rs73001698	11	113434075	DRD2;TMPRSS5	intergenic	33.326	0.0077331	T	C	0.0539036	0.27535	0.0476973	8.29937e-09	7.3918e-05	4662	Small-vessel-stroke	T	C	0.0526	-0.0969	0.063	0.124
	rs73004036	11	113473283	DRD2;TMPRSS5	intergenic	94.8265	0.0205279	C	T	0.141152	0.290975	0.0298807	3.3787e-22	4.74112e-18	4662	Small-vessel-stroke	C	T	0.1368	0.0384	0.0357	0.2831
	rs73011659	11	113703269	USP28	intronic	42.0398	0.0110257	A	G	0.0487934	0.344643	0.0531544	9.87075e-11	9.309e-07	4662	Small-vessel-stroke	A	G	0.0471	0.0217	0.0648	0.7378
	rs75005951	11	113522730	DRD2;TMPRSS5	intergenic	79.6429	0.0170974	T	C	0.0435166	-0.453194	0.0507821	6.33347e-19	7.85505e-15	4662	Small-vessel-stroke	T	C	0.0454	-0.0081	0.0606	0.8935
	rs75013740	11	113535356	DRD2;TMPRSS5	intergenic	55.7515	0.013675	G	A	0.0809951	0.303082	0.0405912	9.75993e-14	9.99606e-10	4662	Small-vessel-stroke	G	A	0.0655	-0.0162	0.0539	0.7632
	rs75247172	11	113639233	ZW10	intronic	63.3864	0.0146989	A	G	0.018565	-0.63511	0.0797721	2.11757e-15	2.44057e-11	4662	Small-vessel-stroke	A	G	0.0189	0.1401	0.1341	0.2962
	rs78015293	11	113511658	DRD2;TMPRSS5	intergenic	33.5961	0.00716139	G	A	0.0125429	-0.537682	0.0927643	7.22992e-09	6.48907e-05	4662	Small-vessel-stroke	G	A	0.013	0.0112	0.1295	0.9314
inf1_CD40___P25942	rs6032660	20	44730245	NCOA5;CD40	intergenic	388.56	0.0752028	A	G	0.76104	0.454711	0.0230678	2.70199e-83	1.3081e-76	4896	Stroke	A	G	0.7452	-0.0345	0.0106	0.001176
	rs4812998	20	44745896	CD40	upstream	89.4862	0.0178134	G	A	0.244465	0.219595	0.0232137	4.66859e-21	5.21222e-16	4896	Stroke	G	A	0.2546	-0.0138	0.0099	0.1661
	rs41282788	20	44755376	CD40	exonic (function unknown)	50.1307	0.0115933	C	G	0.0285027	0.457535	0.0646208	1.64239e-12	1.35886e-07	4896	Stroke	C	G	0.0245	-0.0655	0.0359	0.06791
	rs6073990	20	44654508	SLC12A5	intronic	48.436	0.0099881	T	C	0.451818	0.141998	0.0204032	3.86396e-12	3.14082e-07	4896	Stroke	T	C	0.446	-0.0136	0.0095	0.1503
	rs6104487	20	44785212	CD40;CDH22	intergenic	46.2266	0.00985042	C	A	0.859825	0.202149	0.0297321	1.1796e-11	9.26335e-07	4896	Stroke	C	A	0.8218	-0.0274	0.0125	0.02792
	rs56287761	20	44779073	CD40;CDH22	intergenic	43.3973	0.00967789	G	T	0.287622	0.153677	0.023328	4.93895e-11	3.66134e-06	4896	Stroke	G	T	0.2918	-0.0288	0.0106	0.006738
	rs73117007	20	44849741	CDH22	intronic	36.3709	0.00771536	G	A	0.0934742	-0.213367	0.0353794	1.751e-09	9.95437e-05	4896	Stroke	G	A	0.1061	0.0272	0.0167	0.1032
	rs73116855	20	44339528	WFDC13;SPINT4	intergenic	31.8894	0.00659825	C	T	0.0681627	-0.227906	0.0403583	1.72418e-08	0.000743121	4896	Stroke	C	T	0.0737	0.0204	0.0189	0.2795
	rs75950643	20	44730872	NCOA5;CD40	intergenic	31.2658	0.00684547	G	C	0.0248722	-0.375663	0.0671837	2.37233e-08	0.000981392	4896	Stroke	G	C	0.0273	0.0213	0.03	0.4779
	rs62215583	20	44699991	NCOA5	intronic	30.4052	0.00627586	T	C	0.204841	0.138799	0.0251717	3.68615e-08	0.00146599	4896	Stroke	T	C	0.2104	0.0104	0.011	0.3486
	rs6032660	20	44730245	NCOA5;CD40	intergenic	388.56	0.0752028	A	G	0.76104	0.454711	0.0230678	2.70199e-83	1.3081e-76	4896	Ischemic-stroke	A	G	0.7451	-0.0317	0.0117	0.00664
	rs4812998	20	44745896	CD40	upstream	89.4862	0.0178134	G	A	0.244465	0.219595	0.0232137	4.66859e-21	5.21222e-16	4896	Ischemic-stroke	G	A	0.2521	-0.0175	0.0114	0.1241
	rs41282788	20	44755376	CD40	exonic	50.1307	0.0115933	C	G	0.0285027	0.457535	0.0646208	1.64239e-12	1.35886e-07	4896	Ischemic-stroke	C	G	0.0245	-0.0693	0.0387	0.07323
	rs6073990	20	44654508	SLC12A5	intronic	48.436	0.0099881	T	C	0.451818	0.141998	0.0204032	3.86396e-12	3.14082e-07	4896	Ischemic-stroke	T	C	0.4469	-0.0158	0.0102	0.121
	rs6104487	20	44785212	CD40;CDH22	intergenic	46.2266	0.00985042	C	A	0.859825	0.202149	0.0297321	1.1796e-11	9.26335e-07	4896	Ischemic-stroke	C	A	0.821	-0.0318	0.0136	0.01932
	rs56287761	20	44779073	CD40;CDH22	intergenic	43.3973	0.00967789	G	T	0.287622	0.153677	0.023328	4.93895e-11	3.66134e-06	4896	Ischemic-stroke	G	T	0.2913	-0.0354	0.0115	0.002086
	rs73117007	20	44849741	CDH22	intronic	36.3709	0.00771536	G	A	0.0934742	-0.213367	0.0353794	1.751e-09	9.95437e-05	4896	Ischemic-stroke	G	A	0.1062	0.0364	0.0181	0.04447
	rs73116855	20	44339528	WFDC13;SPINT4	intergenic	31.8894	0.00659825	C	T	0.0681627	-0.227906	0.0403583	1.72418e-08	0.000743121	4896	Ischemic-stroke	C	T	0.0734	0.0108	0.0206	0.6005
	rs75950643	20	44730872	NCOA5;CD40	intergenic	31.2658	0.00684547	G	C	0.0248722	-0.375663	0.0671837	2.37233e-08	0.000981392	4896	Ischemic-stroke	G	C	0.0272	0.0141	0.0328	0.6664
	rs62215583	20	44699991	NCOA5	intronic	30.4052	0.00627586	T	C	0.204841	0.138799	0.0251717	3.68615e-08	0.00146599	4896	Ischemic-stroke	T	C	0.2107	0.003	0.0121	0.8004
	rs6032660	20	44730245	NCOA5;CD40	intergenic	388.56	0.0752028	A	G	0.76104	0.454711	0.0230678	2.70199e-83	1.3081e-76	4896	Large-artery-stroke	A	G	0.7421	-0.1042	0.028	0.0002008
	rs4812998	20	44745896	CD40	upstream	89.4862	0.0178134	G	A	0.244465	0.219595	0.0232137	4.66859e-21	5.21222e-16	4896	Large-artery-stroke	G	A	0.2494	-0.033	0.0282	0.2412
	rs41282788	20	44755376	CD40	exonic	50.1307	0.0115933	C	G	0.0285027	0.457535	0.0646208	1.64239e-12	1.35886e-07	4896	Large-artery-stroke	C	G	0.0254	-0.1514	0.1031	0.1418
	rs6073990	20	44654508	SLC12A5	intronic	48.436	0.0099881	T	C	0.451818	0.141998	0.0204032	3.86396e-12	3.14082e-07	4896	Large-artery-stroke	T	C	0.4474	-0.0515	0.026	0.0477
	rs6104487	20	44785212	CD40;CDH22	intergenic	46.2266	0.00985042	C	A	0.859825	0.202149	0.0297321	1.1796e-11	9.26335e-07	4896	Large-artery-stroke	C	A	0.8221	-0.1024	0.031	0.0009676
	rs56287761	20	44779073	CD40;CDH22	intergenic	43.3973	0.00967789	G	T	0.287622	0.153677	0.023328	4.93895e-11	3.66134e-06	4896	Large-artery-stroke	G	T	0.286	-0.0484	0.0288	0.09303
	rs73117007	20	44849741	CDH22	intronic	36.3709	0.00771536	G	A	0.0934742	-0.213367	0.0353794	1.751e-09	9.95437e-05	4896	Large-artery-stroke	G	A	0.1061	0.0326	0.0459	0.4779
	rs73116855	20	44339528	WFDC13;SPINT4	intergenic	31.8894	0.00659825	C	T	0.0681627	-0.227906	0.0403583	1.72418e-08	0.000743121	4896	Large-artery-stroke	C	T	0.0734	0.0711	0.0514	0.1661
	rs75950643	20	44730872	NCOA5;CD40	intergenic	31.2658	0.00684547	G	C	0.0248722	-0.375663	0.0671837	2.37233e-08	0.000981392	4896	Large-artery-stroke	G	C	0.0269	-0.0876	0.0917	0.3394
	rs62215583	20	44699991	NCOA5	intronic	30.4052	0.00627586	T	C	0.204841	0.138799	0.0251717	3.68615e-08	0.00146599	4896	Large-artery-stroke	T	C	0.2109	0.0166	0.03	0.5802
	rs6032660	20	44730245	NCOA5;CD40	intergenic	388.56	0.0752028	A	G	0.76104	0.454711	0.0230678	2.70199e-83	1.3081e-76	4896	Cardioembolic-stroke	A	G	0.7447	0.0171	0.0225	0.4471
	rs4812998	20	44745896	CD40	upstream	89.4862	0.0178134	G	A	0.244465	0.219595	0.0232137	4.66859e-21	5.21222e-16	4896	Cardioembolic-stroke	G	A	0.2539	-0.0299	0.022	0.1729
	rs41282788	20	44755376	CD40	exonic	50.1307	0.0115933	C	G	0.0285027	0.457535	0.0646208	1.64239e-12	1.35886e-07	4896	Cardioembolic-stroke	C	G	0.0251	0.1106	0.0773	0.1524
	rs6073990	20	44654508	SLC12A5	intronic	48.436	0.0099881	T	C	0.451818	0.141998	0.0204032	3.86396e-12	3.14082e-07	4896	Cardioembolic-stroke	T	C	0.4477	0.0082	0.0198	0.6804
	rs6104487	20	44785212	CD40;CDH22	intergenic	46.2266	0.00985042	C	A	0.859825	0.202149	0.0297321	1.1796e-11	9.26335e-07	4896	Cardioembolic-stroke	C	A	0.8223	-0.013	0.0265	0.6241
	rs56287761	20	44779073	CD40;CDH22	intergenic	43.3973	0.00967789	G	T	0.287622	0.153677	0.023328	4.93895e-11	3.66134e-06	4896	Cardioembolic-stroke	G	T	0.292	0.0013	0.0223	0.9542
	rs73117007	20	44849741	CDH22	intronic	36.3709	0.00771536	G	A	0.0934742	-0.213367	0.0353794	1.751e-09	9.95437e-05	4896	Cardioembolic-stroke	G	A	0.1079	-0.0218	0.0355	0.5399
	rs73116855	20	44339528	WFDC13;SPINT4	intergenic	31.8894	0.00659825	C	T	0.0681627	-0.227906	0.0403583	1.72418e-08	0.000743121	4896	Cardioembolic-stroke	C	T	0.073	-0.0393	0.0426	0.3571
	rs75950643	20	44730872	NCOA5;CD40	intergenic	31.2658	0.00684547	G	C	0.0248722	-0.375663	0.0671837	2.37233e-08	0.000981392	4896	Cardioembolic-stroke	G	C	0.0278	0.03	0.0715	0.6747
	rs62215583	20	44699991	NCOA5	intronic	30.4052	0.00627586	T	C	0.204841	0.138799	0.0251717	3.68615e-08	0.00146599	4896	Cardioembolic-stroke	T	C	0.2117	0.0197	0.0234	0.3995
	rs6032660	20	44730245	NCOA5;CD40	intergenic	388.56	0.0752028	A	G	0.76104	0.454711	0.0230678	2.70199e-83	1.3081e-76	4896	Small-vessel-stroke	A	G	0.7465	-0.0186	0.0266	0.4836
	rs4812998	20	44745896	CD40	upstream	89.4862	0.0178134	G	A	0.244465	0.219595	0.0232137	4.66859e-21	5.21222e-16	4896	Small-vessel-stroke	G	A	0.25	-0.0408	0.0262	0.1194
	rs41282788	20	44755376	CD40	exonic	50.1307	0.0115933	C	G	0.0285027	0.457535	0.0646208	1.64239e-12	1.35886e-07	4896	Small-vessel-stroke	C	G	0.0249	-0.1734	0.0935	0.06356
	rs6073990	20	44654508	SLC12A5	intronic	48.436	0.0099881	T	C	0.451818	0.141998	0.0204032	3.86396e-12	3.14082e-07	4896	Small-vessel-stroke	T	C	0.4488	-0.0344	0.0241	0.154
	rs6104487	20	44785212	CD40;CDH22	intergenic	46.2266	0.00985042	C	A	0.859825	0.202149	0.0297321	1.1796e-11	9.26335e-07	4896	Small-vessel-stroke	C	A	0.8214	-0.0339	0.0316	0.2829
	rs56287761	20	44779073	CD40;CDH22	intergenic	43.3973	0.00967789	G	T	0.287622	0.153677	0.023328	4.93895e-11	3.66134e-06	4896	Small-vessel-stroke	G	T	0.2884	-0.0316	0.0265	0.2342
	rs73117007	20	44849741	CDH22	intronic	36.3709	0.00771536	G	A	0.0934742	-0.213367	0.0353794	1.751e-09	9.95437e-05	4896	Small-vessel-stroke	G	A	0.1041	0.0226	0.0416	0.5873
	rs73116855	20	44339528	WFDC13;SPINT4	intergenic	31.8894	0.00659825	C	T	0.0681627	-0.227906	0.0403583	1.72418e-08	0.000743121	4896	Small-vessel-stroke	C	T	0.0747	0.0478	0.0473	0.3119
	rs75950643	20	44730872	NCOA5;CD40	intergenic	31.2658	0.00684547	G	C	0.0248722	-0.375663	0.0671837	2.37233e-08	0.000981392	4896	Small-vessel-stroke	G	C	0.0266	-0.0321	0.0812	0.6926
	rs62215583	20	44699991	NCOA5	intronic	30.4052	0.00627586	T	C	0.204841	0.138799	0.0251717	3.68615e-08	0.00146599	4896	Small-vessel-stroke	T	C	0.2114	0.0145	0.0276	0.5993
inf1_CD6___Q8WWJ7	rs2074227	11	60776781	CD6	intronic	1666.37	0.249284	C	T	0.337811	-0.746456	0.018286	1e-200	8.549e-307	4896	Stroke	C	T	0.3447	-0.028	0.0095	0.003272
	rs11230581	11	60827933	CD6;CD5	intergenic	208.848	0.0425543	T	C	0.599372	0.297672	0.0205979	2.18525e-46	1.39652e-41	4896	Stroke	T	C	0.6085	-0.006	0.0101	0.5485
	rs2905509	11	60756588	CD6	intronic	179.098	0.0354751	T	C	0.681644	0.285898	0.0213632	3.84895e-40	2.18811e-35	4896	Stroke	T	C	0.6808	0.0183	0.0103	0.07646
	rs3016181	11	60800084	CD6;CD5	intergenic	143.805	0.0297343	C	T	0.837536	0.330547	0.0275643	1.1217e-32	5.55841e-28	4896	Stroke	C	T	0.8446	0.0174	0.0128	0.1756
	rs11230579	11	60817906	CD6;CD5	intergenic	134.175	0.028388	A	G	0.0523282	-0.535002	0.0461869	1.25164e-30	5.94785e-26	4896	Stroke	A	G	0.0481	0.0096	0.0245	0.695
	rs59850584	11	60835704	CD6;CD5	intergenic	132.506	0.0280717	C	G	0.189312	0.302415	0.0262715	2.8363e-30	1.30112e-25	4896	Stroke	C	G	0.1856	0.0186	0.0125	0.1388
	rs659101	11	60759027	CD6	intronic	111.07	0.0237495	G	A	0.154299	-0.301663	0.0286236	1.07519e-25	4.59135e-21	4896	Stroke	G	A	0.1554	-0.0068	0.0136	0.619
	rs144342710	11	60765513	CD6	intronic	95.3353	0.0221805	A	G	0.0340072	-0.581029	0.0595074	2.56691e-22	1.04785e-17	4896	Stroke	A	G	0.0315	-0.0231	0.0317	0.4672
	rs10897128	11	60732963	SLC15A3;CD6	intergenic	89.7053	0.0200654	A	T	0.154825	0.276895	0.0292352	4.18765e-21	1.67986e-16	4896	Stroke	A	T	0.1307	0.0194	0.0167	0.2462
	rs12226531	11	60773413	CD6	intronic	66.3852	0.0149991	G	A	0.111601	0.27503	0.0337555	4.66762e-16	1.76541e-11	4896	Stroke	G	A	0.1106	0.0159	0.017	0.3495
	rs61899204	11	60743795	CD6	intronic	61.4837	0.0147785	C	T	0.04688	-0.406661	0.0518624	5.44055e-15	1.98484e-10	4896	Stroke	C	T	0.0408	-0.0312	0.029	0.282
	rs916812	11	60764021	CD6	intronic	60.4007	0.0144624	T	C	0.130182	0.252706	0.0325158	9.36828e-15	3.39106e-10	4896	Stroke	T	C	0.1216	0	0.0157	1
	rs494417	11	60626627	PTGDR2;ZP1	intergenic	46.3927	0.00974934	A	C	0.637495	0.145237	0.0213232	1.08451e-11	3.64116e-07	4896	Stroke	A	C	0.6342	0.0053	0.0087	0.5441
	rs79203976	11	60774376	CD6	intronic	43.9919	0.00924843	A	G	0.0305607	-0.395073	0.059565	3.6542e-11	1.19652e-06	4896	Stroke	A	G	0.0316	-0.0226	0.0294	0.4418
	rs2237998	11	60772921	CD6	intronic	43.5976	0.00909168	C	A	0.01875	0.497069	0.075281	4.46211e-11	1.4407e-06	4896	Stroke	C	A	0.019	0.0347	0.0358	0.3328
	rs1037448	11	61134532	TMEM138	intronic	37.0822	0.00765955	C	T	0.858088	0.177342	0.0291225	1.21918e-09	3.70411e-05	4896	Stroke	C	T	0.8706	0.0122	0.0141	0.3874
	rs2905686	11	60740653	CD6	intronic	35.9845	0.00772749	A	C	0.87499	0.187945	0.0313309	2.13223e-09	6.39427e-05	4896	Stroke	A	C	0.8672	0.0121	0.0132	0.3576
	rs112003551	11	60560335	MS4A10	intronic	34.9715	0.00777145	A	T	0.0545443	-0.274499	0.0464177	3.5728e-09	0.000105103	4896	Stroke	A	T	0.0568	-0.0582	0.022	0.008109
	rs1911151	11	60546636	MS4A15;MS4A10	intergenic	33.7118	0.00766755	C	T	0.81704	-0.160145	0.0275818	6.79495e-09	0.000194337	4896	Stroke	C	T	0.8049	0.0055	0.0122	0.655
	rs72912990	11	60882722	CD5	intronic	32.8187	0.00796142	C	T	0.0875253	-0.223256	0.0389711	1.07218e-08	0.000300162	4896	Stroke	C	T	0.0791	0.0204	0.0222	0.3585
	rs191407368	11	60786149	CD6	intronic	32.4692	0.00711955	T	C	0.017264	0.45806	0.0803871	1.28183e-08	0.000356699	4896	Stroke	T	C	0.0153	0.0481	0.0461	0.2967
	rs541426	11	60722745	SLC15A3;CD6	intergenic	30.993	0.00644888	A	G	0.462561	0.113888	0.0204572	2.72794e-08	0.000736981	4896	Stroke	A	G	0.4536	0.0143	0.0095	0.13
	rs3016168	11	60858295	CD6;CD5	intergenic	30.037	0.00626013	A	C	0.0897926	0.195698	0.0357074	4.45155e-08	0.00117188	4896	Stroke	A	C	0.0931	-0.0029	0.0159	0.8574
	rs2074227	11	60776781	CD6	intronic	1666.37	0.249284	C	T	0.337811	-0.746456	0.018286	1e-200	8.549e-307	4896	Ischemic-stroke	C	T	0.3447	-0.0288	0.0105	0.006175
	rs11230581	11	60827933	CD6;CD5	intergenic	208.848	0.0425543	T	C	0.599372	0.297672	0.0205979	2.18525e-46	1.39652e-41	4896	Ischemic-stroke	T	C	0.6088	-0.0108	0.0108	0.3197
	rs2905509	11	60756588	CD6	intronic	179.098	0.0354751	T	C	0.681644	0.285898	0.0213632	3.84895e-40	2.18811e-35	4896	Ischemic-stroke	T	C	0.681	0.0093	0.0108	0.3875
	rs3016181	11	60800084	CD6;CD5	intergenic	143.805	0.0297343	C	T	0.837536	0.330547	0.0275643	1.1217e-32	5.55841e-28	4896	Ischemic-stroke	C	T	0.8444	0.0229	0.014	0.1014
	rs11230579	11	60817906	CD6;CD5	intergenic	134.175	0.028388	A	G	0.0523282	-0.535002	0.0461869	1.25164e-30	5.94785e-26	4896	Ischemic-stroke	A	G	0.0485	0.0064	0.0267	0.8117
	rs59850584	11	60835704	CD6;CD5	intergenic	132.506	0.0280717	C	G	0.189312	0.302415	0.0262715	2.8363e-30	1.30112e-25	4896	Ischemic-stroke	C	G	0.1852	0.0242	0.0136	0.07377
	rs659101	11	60759027	CD6	intronic	111.07	0.0237495	G	A	0.154299	-0.301663	0.0286236	1.07519e-25	4.59135e-21	4896	Ischemic-stroke	G	A	0.1554	-0.0098	0.0147	0.502
	rs144342710	11	60765513	CD6	intronic	95.3353	0.0221805	A	G	0.0340072	-0.581029	0.0595074	2.56691e-22	1.04785e-17	4896	Ischemic-stroke	A	G	0.0316	-0.0256	0.0342	0.4548
	rs10897128	11	60732963	SLC15A3;CD6	intergenic	89.7053	0.0200654	A	T	0.154825	0.276895	0.0292352	4.18765e-21	1.67986e-16	4896	Ischemic-stroke	A	T	0.1308	0.0127	0.0178	0.4746
	rs12226531	11	60773413	CD6	intronic	66.3852	0.0149991	G	A	0.111601	0.27503	0.0337555	4.66762e-16	1.76541e-11	4896	Ischemic-stroke	G	A	0.1102	0.023	0.0184	0.212
	rs61899204	11	60743795	CD6	intronic	61.4837	0.0147785	C	T	0.04688	-0.406661	0.0518624	5.44055e-15	1.98484e-10	4896	Ischemic-stroke	C	T	0.041	-0.0396	0.0314	0.2081
	rs916812	11	60764021	CD6	intronic	60.4007	0.0144624	T	C	0.130182	0.252706	0.0325158	9.36828e-15	3.39106e-10	4896	Ischemic-stroke	T	C	0.1222	-0.0061	0.0173	0.7265
	rs494417	11	60626627	PTGDR2;ZP1	intergenic	46.3927	0.00974934	A	C	0.637495	0.145237	0.0213232	1.08451e-11	3.64116e-07	4896	Ischemic-stroke	A	C	0.6282	0.0028	0.0105	0.7906
	rs79203976	11	60774376	CD6	intronic	43.9919	0.00924843	A	G	0.0305607	-0.395073	0.059565	3.6542e-11	1.19652e-06	4896	Ischemic-stroke	A	G	0.0318	-0.0079	0.0317	0.8022
	rs2237998	11	60772921	CD6	intronic	43.5976	0.00909168	C	A	0.01875	0.497069	0.075281	4.46211e-11	1.4407e-06	4896	Ischemic-stroke	C	A	0.019	0.019	0.0379	0.6166
	rs1037448	11	61134532	TMEM138	intronic	37.0822	0.00765955	C	T	0.858088	0.177342	0.0291225	1.21918e-09	3.70411e-05	4896	Ischemic-stroke	C	T	0.8704	0.0202	0.0154	0.1887
	rs2905686	11	60740653	CD6	intronic	35.9845	0.00772749	A	C	0.87499	0.187945	0.0313309	2.13223e-09	6.39427e-05	4896	Ischemic-stroke	A	C	0.8671	0.0081	0.0149	0.5859
	rs112003551	11	60560335	MS4A10	intronic	34.9715	0.00777145	A	T	0.0545443	-0.274499	0.0464177	3.5728e-09	0.000105103	4896	Ischemic-stroke	A	T	0.0568	-0.0491	0.0239	0.03999
	rs1911151	11	60546636	MS4A15;MS4A10	intergenic	33.7118	0.00766755	C	T	0.81704	-0.160145	0.0275818	6.79495e-09	0.000194337	4896	Ischemic-stroke	C	T	0.8064	0.0075	0.0134	0.5776
	rs72912990	11	60882722	CD5	intronic	32.8187	0.00796142	C	T	0.0875253	-0.223256	0.0389711	1.07218e-08	0.000300162	4896	Ischemic-stroke	C	T	0.0792	0.0203	0.0237	0.3938
	rs191407368	11	60786149	CD6	intronic	32.4692	0.00711955	T	C	0.017264	0.45806	0.0803871	1.28183e-08	0.000356699	4896	Ischemic-stroke	T	C	0.0154	0.0426	0.0496	0.3908
	rs541426	11	60722745	SLC15A3;CD6	intergenic	30.993	0.00644888	A	G	0.462561	0.113888	0.0204572	2.72794e-08	0.000736981	4896	Ischemic-stroke	A	G	0.4524	0.0087	0.0103	0.3976
	rs3016168	11	60858295	CD6;CD5	intergenic	30.037	0.00626013	A	C	0.0897926	0.195698	0.0357074	4.45155e-08	0.00117188	4896	Ischemic-stroke	A	C	0.0933	-0.0008	0.0175	0.9617
	rs2074227	11	60776781	CD6	intronic	1666.37	0.249284	C	T	0.337811	-0.746456	0.018286	1e-200	8.549e-307	4896	Large-artery-stroke	C	T	0.3477	-0.0347	0.0257	0.1771
	rs11230581	11	60827933	CD6;CD5	intergenic	208.848	0.0425543	T	C	0.599372	0.297672	0.0205979	2.18525e-46	1.39652e-41	4896	Large-artery-stroke	T	C	0.6072	0.012	0.0267	0.6527
	rs2905509	11	60756588	CD6	intronic	179.098	0.0354751	T	C	0.681644	0.285898	0.0213632	3.84895e-40	2.18811e-35	4896	Large-artery-stroke	T	C	0.677	-0.0036	0.0267	0.8937
	rs3016181	11	60800084	CD6;CD5	intergenic	143.805	0.0297343	C	T	0.837536	0.330547	0.0275643	1.1217e-32	5.55841e-28	4896	Large-artery-stroke	C	T	0.8428	0.0266	0.0345	0.4416
	rs11230579	11	60817906	CD6;CD5	intergenic	134.175	0.028388	A	G	0.0523282	-0.535002	0.0461869	1.25164e-30	5.94785e-26	4896	Large-artery-stroke	A	G	0.05	0.0555	0.0676	0.411
	rs59850584	11	60835704	CD6;CD5	intergenic	132.506	0.0280717	C	G	0.189312	0.302415	0.0262715	2.8363e-30	1.30112e-25	4896	Large-artery-stroke	C	G	0.1839	-0.0087	0.0347	0.8011
	rs659101	11	60759027	CD6	intronic	111.07	0.0237495	G	A	0.154299	-0.301663	0.0286236	1.07519e-25	4.59135e-21	4896	Large-artery-stroke	G	A	0.1562	-0.0324	0.0366	0.3761
	rs144342710	11	60765513	CD6	intronic	95.3353	0.0221805	A	G	0.0340072	-0.581029	0.0595074	2.56691e-22	1.04785e-17	4896	Large-artery-stroke	A	G	0.0327	0.0846	0.0856	0.3234
	rs10897128	11	60732963	SLC15A3;CD6	intergenic	89.7053	0.0200654	A	T	0.154825	0.276895	0.0292352	4.18765e-21	1.67986e-16	4896	Large-artery-stroke	A	T	0.1279	-0.0085	0.0437	0.8454
	rs12226531	11	60773413	CD6	intronic	66.3852	0.0149991	G	A	0.111601	0.27503	0.0337555	4.66762e-16	1.76541e-11	4896	Large-artery-stroke	G	A	0.1084	0.0508	0.0439	0.2472
	rs61899204	11	60743795	CD6	intronic	61.4837	0.0147785	C	T	0.04688	-0.406661	0.0518624	5.44055e-15	1.98484e-10	4896	Large-artery-stroke	C	T	0.043	0.092	0.0782	0.239
	rs916812	11	60764021	CD6	intronic	60.4007	0.0144624	T	C	0.130182	0.252706	0.0325158	9.36828e-15	3.39106e-10	4896	Large-artery-stroke	T	C	0.1214	-0.0394	0.0435	0.3648
	rs597808	12	111973358	ATXN2	intronic	49.4238	0.0102284	G	A	0.51827	-0.143123	0.0203583	2.34629e-12	7.99334e-08	4896	Large-artery-stroke	G	A	0.5044	-0.0846	0.0259	0.001094
	rs494417	11	60626627	PTGDR2;ZP1	intergenic	46.3927	0.00974934	A	C	0.637495	0.145237	0.0213232	1.08451e-11	3.64116e-07	4896	Large-artery-stroke	A	C	0.6235	0.0229	0.0259	0.3769
	rs79203976	11	60774376	CD6	intronic	43.9919	0.00924843	A	G	0.0305607	-0.395073	0.059565	3.6542e-11	1.19652e-06	4896	Large-artery-stroke	A	G	0.0326	-0.0364	0.0839	0.6645
	rs2237998	11	60772921	CD6	intronic	43.5976	0.00909168	C	A	0.01875	0.497069	0.075281	4.46211e-11	1.4407e-06	4896	Large-artery-stroke	C	A	0.0194	-0.0099	0.1081	0.9269
	rs1037448	11	61134532	TMEM138	intronic	37.0822	0.00765955	C	T	0.858088	0.177342	0.0291225	1.21918e-09	3.70411e-05	4896	Large-artery-stroke	C	T	0.8665	0.013	0.038	0.7317
	rs2905686	11	60740653	CD6	intronic	35.9845	0.00772749	A	C	0.87499	0.187945	0.0313309	2.13223e-09	6.39427e-05	4896	Large-artery-stroke	A	C	0.8648	-0.0395	0.0375	0.2919
	rs112003551	11	60560335	MS4A10	intronic	34.9715	0.00777145	A	T	0.0545443	-0.274499	0.0464177	3.5728e-09	0.000105103	4896	Large-artery-stroke	A	T	0.0592	-0.0549	0.06	0.3606
	rs1911151	11	60546636	MS4A15;MS4A10	intergenic	33.7118	0.00766755	C	T	0.81704	-0.160145	0.0275818	6.79495e-09	0.000194337	4896	Large-artery-stroke	C	T	0.8098	-0.0382	0.0329	0.2453
	rs72912990	11	60882722	CD5	intronic	32.8187	0.00796142	C	T	0.0875253	-0.223256	0.0389711	1.07218e-08	0.000300162	4896	Large-artery-stroke	C	T	0.0812	0.0384	0.0589	0.5145
	rs191407368	11	60786149	CD6	intronic	32.4692	0.00711955	T	C	0.017264	0.45806	0.0803871	1.28183e-08	0.000356699	4896	Large-artery-stroke	T	C	0.0153	0.0203	0.1212	0.8671
	rs541426	11	60722745	SLC15A3;CD6	intergenic	30.993	0.00644888	A	G	0.462561	0.113888	0.0204572	2.72794e-08	0.000736981	4896	Large-artery-stroke	A	G	0.4525	0.0313	0.0257	0.2245
	rs3016168	11	60858295	CD6;CD5	intergenic	30.037	0.00626013	A	C	0.0897926	0.195698	0.0357074	4.45155e-08	0.00117188	4896	Large-artery-stroke	A	C	0.0932	-0.0056	0.0431	0.8962
	rs2074227	11	60776781	CD6	intronic	1666.37	0.249284	C	T	0.337811	-0.746456	0.018286	1e-200	8.549e-307	4896	Cardioembolic-stroke	C	T	0.3463	-0.0477	0.0199	0.01672
	rs11230581	11	60827933	CD6;CD5	intergenic	208.848	0.0425543	T	C	0.599372	0.297672	0.0205979	2.18525e-46	1.39652e-41	4896	Cardioembolic-stroke	T	C	0.6084	-0.0194	0.0205	0.3444
	rs2905509	11	60756588	CD6	intronic	179.098	0.0354751	T	C	0.681644	0.285898	0.0213632	3.84895e-40	2.18811e-35	4896	Cardioembolic-stroke	T	C	0.678	0.0047	0.0208	0.8196
	rs3016181	11	60800084	CD6;CD5	intergenic	143.805	0.0297343	C	T	0.837536	0.330547	0.0275643	1.1217e-32	5.55841e-28	4896	Cardioembolic-stroke	C	T	0.8436	0.0052	0.0269	0.8476
	rs11230579	11	60817906	CD6;CD5	intergenic	134.175	0.028388	A	G	0.0523282	-0.535002	0.0461869	1.25164e-30	5.94785e-26	4896	Cardioembolic-stroke	A	G	0.0487	-0.0095	0.0547	0.862
	rs59850584	11	60835704	CD6;CD5	intergenic	132.506	0.0280717	C	G	0.189312	0.302415	0.0262715	2.8363e-30	1.30112e-25	4896	Cardioembolic-stroke	C	G	0.1862	0.0226	0.0262	0.3888
	rs659101	11	60759027	CD6	intronic	111.07	0.0237495	G	A	0.154299	-0.301663	0.0286236	1.07519e-25	4.59135e-21	4896	Cardioembolic-stroke	G	A	0.1556	-0.0418	0.0287	0.1456
	rs144342710	11	60765513	CD6	intronic	95.3353	0.0221805	A	G	0.0340072	-0.581029	0.0595074	2.56691e-22	1.04785e-17	4896	Cardioembolic-stroke	A	G	0.0321	-0.0853	0.0705	0.2263
	rs10897128	11	60732963	SLC15A3;CD6	intergenic	89.7053	0.0200654	A	T	0.154825	0.276895	0.0292352	4.18765e-21	1.67986e-16	4896	Cardioembolic-stroke	A	T	0.1296	0.006	0.033	0.8566
	rs12226531	11	60773413	CD6	intronic	66.3852	0.0149991	G	A	0.111601	0.27503	0.0337555	4.66762e-16	1.76541e-11	4896	Cardioembolic-stroke	G	A	0.109	0.0478	0.034	0.1604
	rs61899204	11	60743795	CD6	intronic	61.4837	0.0147785	C	T	0.04688	-0.406661	0.0518624	5.44055e-15	1.98484e-10	4896	Cardioembolic-stroke	C	T	0.044	0.0561	0.0615	0.3619
	rs916812	11	60764021	CD6	intronic	60.4007	0.0144624	T	C	0.130182	0.252706	0.0325158	9.36828e-15	3.39106e-10	4896	Cardioembolic-stroke	T	C	0.1287	0.0332	0.0325	0.3066
	rs597808	12	111973358	ATXN2	intronic	49.4238	0.0102284	G	A	0.51827	-0.143123	0.0203583	2.34629e-12	7.99334e-08	4896	Cardioembolic-stroke	G	A	0.5151	-0.0524	0.02	0.008781
	rs494417	11	60626627	PTGDR2;ZP1	intergenic	46.3927	0.00974934	A	C	0.637495	0.145237	0.0213232	1.08451e-11	3.64116e-07	4896	Cardioembolic-stroke	A	C	0.6242	0.001	0.0201	0.9608
	rs79203976	11	60774376	CD6	intronic	43.9919	0.00924843	A	G	0.0305607	-0.395073	0.059565	3.6542e-11	1.19652e-06	4896	Cardioembolic-stroke	A	G	0.0323	-0.0059	0.0646	0.9278
	rs2237998	11	60772921	CD6	intronic	43.5976	0.00909168	C	A	0.01875	0.497069	0.075281	4.46211e-11	1.4407e-06	4896	Cardioembolic-stroke	C	A	0.0198	-0.0183	0.0855	0.8305
	rs1037448	11	61134532	TMEM138	intronic	37.0822	0.00765955	C	T	0.858088	0.177342	0.0291225	1.21918e-09	3.70411e-05	4896	Cardioembolic-stroke	C	T	0.8706	0.0307	0.0302	0.3103
	rs2905686	11	60740653	CD6	intronic	35.9845	0.00772749	A	C	0.87499	0.187945	0.0313309	2.13223e-09	6.39427e-05	4896	Cardioembolic-stroke	A	C	0.8653	0.0056	0.0291	0.8481
	rs112003551	11	60560335	MS4A10	intronic	34.9715	0.00777145	A	T	0.0545443	-0.274499	0.0464177	3.5728e-09	0.000105103	4896	Cardioembolic-stroke	A	T	0.0577	0.0019	0.0472	0.9674
	rs1911151	11	60546636	MS4A15;MS4A10	intergenic	33.7118	0.00766755	C	T	0.81704	-0.160145	0.0275818	6.79495e-09	0.000194337	4896	Cardioembolic-stroke	C	T	0.8045	-0.0204	0.0258	0.4275
	rs72912990	11	60882722	CD5	intronic	32.8187	0.00796142	C	T	0.0875253	-0.223256	0.0389711	1.07218e-08	0.000300162	4896	Cardioembolic-stroke	C	T	0.0814	0.0423	0.0443	0.3402
	rs191407368	11	60786149	CD6	intronic	32.4692	0.00711955	T	C	0.017264	0.45806	0.0803871	1.28183e-08	0.000356699	4896	Cardioembolic-stroke	T	C	0.017	0.1954	0.1085	0.07161
	rs541426	11	60722745	SLC15A3;CD6	intergenic	30.993	0.00644888	A	G	0.462561	0.113888	0.0204572	2.72794e-08	0.000736981	4896	Cardioembolic-stroke	A	G	0.4534	0.0161	0.0196	0.4117
	rs3016168	11	60858295	CD6;CD5	intergenic	30.037	0.00626013	A	C	0.0897926	0.195698	0.0357074	4.45155e-08	0.00117188	4896	Cardioembolic-stroke	A	C	0.0927	0.039	0.0333	0.2405
	rs2074227	11	60776781	CD6	intronic	1666.37	0.249284	C	T	0.337811	-0.746456	0.018286	1e-200	8.549e-307	4896	Small-vessel-stroke	C	T	0.3457	-0.0481	0.0237	0.04264
	rs11230581	11	60827933	CD6;CD5	intergenic	208.848	0.0425543	T	C	0.599372	0.297672	0.0205979	2.18525e-46	1.39652e-41	4896	Small-vessel-stroke	T	C	0.607	0.0289	0.0248	0.2426
	rs2905509	11	60756588	CD6	intronic	179.098	0.0354751	T	C	0.681644	0.285898	0.0213632	3.84895e-40	2.18811e-35	4896	Small-vessel-stroke	T	C	0.6776	0.0008	0.0247	0.9758
	rs3016181	11	60800084	CD6;CD5	intergenic	143.805	0.0297343	C	T	0.837536	0.330547	0.0275643	1.1217e-32	5.55841e-28	4896	Small-vessel-stroke	C	T	0.8423	0.0189	0.0316	0.5509
	rs11230579	11	60817906	CD6;CD5	intergenic	134.175	0.028388	A	G	0.0523282	-0.535002	0.0461869	1.25164e-30	5.94785e-26	4896	Small-vessel-stroke	A	G	0.0502	0.0062	0.0598	0.9172
	rs59850584	11	60835704	CD6;CD5	intergenic	132.506	0.0280717	C	G	0.189312	0.302415	0.0262715	2.8363e-30	1.30112e-25	4896	Small-vessel-stroke	C	G	0.1841	0.0941	0.0311	0.002516
	rs659101	11	60759027	CD6	intronic	111.07	0.0237495	G	A	0.154299	-0.301663	0.0286236	1.07519e-25	4.59135e-21	4896	Small-vessel-stroke	G	A	0.1547	-0.0299	0.034	0.3797
	rs144342710	11	60765513	CD6	intronic	95.3353	0.0221805	A	G	0.0340072	-0.581029	0.0595074	2.56691e-22	1.04785e-17	4896	Small-vessel-stroke	A	G	0.0316	0.043	0.0784	0.5831
	rs10897128	11	60732963	SLC15A3;CD6	intergenic	89.7053	0.0200654	A	T	0.154825	0.276895	0.0292352	4.18765e-21	1.67986e-16	4896	Small-vessel-stroke	A	T	0.1294	-0.0443	0.0399	0.2666
	rs12226531	11	60773413	CD6	intronic	66.3852	0.0149991	G	A	0.111601	0.27503	0.0337555	4.66762e-16	1.76541e-11	4896	Small-vessel-stroke	G	A	0.1081	-0.0078	0.0407	0.8473
	rs61899204	11	60743795	CD6	intronic	61.4837	0.0147785	C	T	0.04688	-0.406661	0.0518624	5.44055e-15	1.98484e-10	4896	Small-vessel-stroke	C	T	0.0397	-0.0299	0.0726	0.6809
	rs916812	11	60764021	CD6	intronic	60.4007	0.0144624	T	C	0.130182	0.252706	0.0325158	9.36828e-15	3.39106e-10	4896	Small-vessel-stroke	T	C	0.1181	-0.0378	0.0403	0.3485
	rs597808	12	111973358	ATXN2	intronic	49.4238	0.0102284	G	A	0.51827	-0.143123	0.0203583	2.34629e-12	7.99334e-08	4896	Small-vessel-stroke	G	A	0.5082	-0.0821	0.0238	0.0005761
	rs494417	11	60626627	PTGDR2;ZP1	intergenic	46.3927	0.00974934	A	C	0.637495	0.145237	0.0213232	1.08451e-11	3.64116e-07	4896	Small-vessel-stroke	A	C	0.6276	0.0131	0.0242	0.5885
	rs79203976	11	60774376	CD6	intronic	43.9919	0.00924843	A	G	0.0305607	-0.395073	0.059565	3.6542e-11	1.19652e-06	4896	Small-vessel-stroke	A	G	0.0316	-0.0222	0.0765	0.7719
	rs2237998	11	60772921	CD6	intronic	43.5976	0.00909168	C	A	0.01875	0.497069	0.075281	4.46211e-11	1.4407e-06	4896	Small-vessel-stroke	C	A	0.0181	-0.0045	0.0992	0.9636
	rs1037448	11	61134532	TMEM138	intronic	37.0822	0.00765955	C	T	0.858088	0.177342	0.0291225	1.21918e-09	3.70411e-05	4896	Small-vessel-stroke	C	T	0.867	-0.0229	0.0347	0.5089
	rs2905686	11	60740653	CD6	intronic	35.9845	0.00772749	A	C	0.87499	0.187945	0.0313309	2.13223e-09	6.39427e-05	4896	Small-vessel-stroke	A	C	0.8683	-0.0019	0.0345	0.9556
	rs112003551	11	60560335	MS4A10	intronic	34.9715	0.00777145	A	T	0.0545443	-0.274499	0.0464177	3.5728e-09	0.000105103	4896	Small-vessel-stroke	A	T	0.0566	0.0027	0.056	0.9614
	rs1911151	11	60546636	MS4A15;MS4A10	intergenic	33.7118	0.00766755	C	T	0.81704	-0.160145	0.0275818	6.79495e-09	0.000194337	4896	Small-vessel-stroke	C	T	0.8074	-0.041	0.0311	0.1872
	rs72912990	11	60882722	CD5	intronic	32.8187	0.00796142	C	T	0.0875253	-0.223256	0.0389711	1.07218e-08	0.000300162	4896	Small-vessel-stroke	C	T	0.0771	-0.0509	0.0559	0.3622
	rs191407368	11	60786149	CD6	intronic	32.4692	0.00711955	T	C	0.017264	0.45806	0.0803871	1.28183e-08	0.000356699	4896	Small-vessel-stroke	T	C	0.015	0.1511	0.1126	0.1794
	rs541426	11	60722745	SLC15A3;CD6	intergenic	30.993	0.00644888	A	G	0.462561	0.113888	0.0204572	2.72794e-08	0.000736981	4896	Small-vessel-stroke	A	G	0.4534	0.0248	0.0238	0.2975
	rs3016168	11	60858295	CD6;CD5	intergenic	30.037	0.00626013	A	C	0.0897926	0.195698	0.0357074	4.45155e-08	0.00117188	4896	Small-vessel-stroke	A	C	0.093	-0.0633	0.0407	0.1201
cvd3_IL.6RA___P08887	rs11265611	1	154395125	IL6R	intronic	2236.72	0.319965	A	G	0.605692	0.81845	0.0173056	1e-200	0	4981	Stroke	A	G	0.6055	-0.0139	0.0098	0.1554
	rs6690230	1	154432877	IL6R	intronic	826.94	0.141301	G	C	0.619359	0.54743	0.0190367	2.28354e-168	3.06675e-163	4981	Stroke	G	C	0.5907	-0.036	0.0092	9.188e-05
	rs12044132	1	154462360	SHE	intronic	792.801	0.135417	T	C	0.15663	0.715938	0.0254269	5.51146e-162	7.19329e-157	4981	Stroke	T	C	0.1636	-0.0133	0.0128	0.2955
	rs9616	1	154555733	ADAR	UTR3	686.931	0.127066	T	A	0.297842	0.551175	0.0210297	6.05564e-142	5.90685e-137	4981	Stroke	T	A	0.2829	-0.0202	0.0104	0.05345
	rs55676222	1	154435289	IL6R	intronic	563.309	0.124373	T	A	0.122224	0.761339	0.0320778	4.68058e-118	2.03629e-113	4981	Stroke	T	A	0.0997	-0.0018	0.0182	0.9198
	rs3738030	1	154575315	ADAR	intronic	231.062	0.0457797	C	A	0.127574	-0.453498	0.029834	4.82887e-51	1.89606e-46	4981	Stroke	C	A	0.1217	0.0037	0.0142	0.7921
	rs11580535	1	154364317	ATP8B2;IL6R	intergenic	205.034	0.0391318	T	G	0.14095	0.401983	0.0280734	1.32762e-45	5.04201e-41	4981	Stroke	T	G	0.1364	-0.0072	0.0135	0.5955
	rs4521987	1	154388668	IL6R	intronic	162.917	0.0327525	C	T	0.842296	0.351118	0.0275087	9.77895e-37	3.05109e-32	4981	Stroke	C	T	0.8586	-0.0026	0.0137	0.8485
	rs116059394	1	154483655	TDRD10	intronic	159.873	0.0371609	G	A	0.054984	-0.597985	0.0472936	4.30819e-36	1.33967e-31	4981	Stroke	G	A	0.0509	0.0591	0.0227	0.009196
	rs10752605	1	154627213	ADAR;KCNN3	intergenic	140.3	0.0281935	G	A	0.876441	0.360795	0.0304601	6.12395e-32	1.74609e-27	4981	Stroke	G	A	0.882	-0.0042	0.0146	0.7716
	rs67860750	1	154538917	UBE2Q1;CHRNB2	intergenic	121.085	0.0275186	C	G	0.162743	0.317773	0.0288783	7.64776e-28	1.8848e-23	4981	Stroke	C	G	0.1315	-0.0425	0.0153	0.005425
	rs79778789	1	154409434	IL6R	intronic	96.112	0.0217503	G	A	0.0190473	0.762917	0.0778195	1.73313e-22	3.80573e-18	4981	Stroke	G	A	0.0303	-0.0496	0.0379	0.1908
	rs34450945	1	154289348	HAX1;AQP10	intergenic	95.2784	0.0211349	T	C	0.0388124	-0.532226	0.0545254	2.61986e-22	5.73928e-18	4981	Stroke	T	C	0.0353	-0.0088	0.0287	0.7583
	rs11264247	1	154685607	KCNN3	intronic	86.7301	0.0177989	A	G	0.0550089	0.413762	0.0444289	1.82303e-20	3.86573e-16	4981	Stroke	A	G	0.0523	0.0008	0.0218	0.97
	rs79925547	1	154443014	IL6R;SHE	intergenic	80.5988	0.0179342	T	C	0.0148765	0.782222	0.0871296	3.84946e-19	7.57353e-15	4981	Stroke	T	C	0.0122	-0.0863	0.0823	0.2939
	rs147830103	1	154509061	TDRD10	intronic	74.2536	0.0169841	A	G	0.0239108	-0.603204	0.0700012	9.10507e-18	1.73965e-13	4981	Stroke	A	G	0.026	0.0455	0.0339	0.1796
	rs6690912	1	154666691	ADAR;KCNN3	intergenic	69.1685	0.0142462	A	G	0.0330606	0.472041	0.0567578	1.15501e-16	2.1754e-12	4981	Stroke	A	G	0.0366	-0.0612	0.028	0.02887
	rs116037345	1	154404454	IL6R	intronic	68.5872	0.0149453	T	C	0.0313591	-0.495991	0.0598897	1.54481e-16	2.90367e-12	4981	Stroke	T	C	0.0313	0.043	0.0288	0.1359
	rs145464582	1	154531388	UBE2Q1	upstream	64.99	0.0141927	A	G	0.0171952	0.648008	0.0803817	9.35058e-16	1.72605e-11	4981	Stroke	A	G	0.0235	-0.0161	0.0533	0.763
	rs141444337	1	154697624	KCNN3	intronic	63.7447	0.0142815	G	C	0.0387219	-0.437995	0.0548589	1.7452e-15	3.20874e-11	4981	Stroke	G	C	0.0414	0.0231	0.0273	0.398
	rs75631461	1	154498153	TDRD10	intronic	62.2595	0.0138832	C	T	0.0194187	0.603778	0.0765199	3.67446e-15	6.62445e-11	4981	Stroke	C	T	0.0209	-0.0755	0.0457	0.09896
	rs61806853	1	154154587	TPM3	intronic	55.2708	0.0108789	C	T	0.0498694	0.338819	0.0455743	1.22981e-13	2.14213e-09	4981	Stroke	C	T	0.0478	0.0266	0.0237	0.26
	rs116141616	1	154416069	IL6R	intronic	50.9964	0.0102227	A	G	0.0261442	-0.448056	0.0627426	1.05891e-12	1.80045e-08	4981	Stroke	A	G	0.0205	-0.049	0.0384	0.2022
	rs3103309	1	154270877	HAX1;AQP10	intergenic	50.988	0.0106447	T	C	0.382167	0.150138	0.021026	1.06351e-12	1.80496e-08	4981	Stroke	T	C	0.3562	-0.0024	0.0103	0.817
	rs4079531	1	154761265	KCNN3	intronic	49.3505	0.0106944	A	G	0.591171	-0.148743	0.0211734	2.42945e-12	4.03453e-08	4981	Stroke	A	G	0.6084	-0.0014	0.0094	0.8824
	rs111829145	1	154545240	CHRNB2	intronic	45.016	0.00966907	T	C	0.0140132	-0.591526	0.0881638	2.17204e-11	3.38275e-07	4981	Stroke	T	C	0.0155	-0.0091	0.0522	0.8617
	rs12145000	1	154271310	HAX1;AQP10	intergenic	42.2528	0.00896608	T	C	0.0242219	0.435519	0.0670007	8.80556e-11	1.32249e-06	4981	Stroke	T	C	0.0201	-0.0367	0.0427	0.3897
	rs75273261	1	154577056	ADAR	intronic	41.7869	0.00948282	C	T	0.0112878	-0.6518	0.100831	1.11526e-10	1.66957e-06	4981	Stroke	C	T	0.0133	0.0085	0.0792	0.9144
	rs2297607	1	154320942	ATP8B2	exonic (synonymous)	39.277	0.00814988	G	A	0.243605	-0.148711	0.0237287	3.9877e-10	5.78284e-06	4981	Stroke	G	A	0.2363	-0.002	0.0107	0.8524
	rs76321446	1	152768387	LCE1D	upstream	39.2015	0.00805796	G	C	0.0416231	0.317806	0.0507587	4.14341e-10	5.99925e-06	4981	Stroke	G	C	0.0464	0.0133	0.0262	0.6122
	rs114779784	1	154239549	UBAP2L	intronic	38.7998	0.00891761	C	G	0.0382903	-0.347971	0.0558635	5.08204e-10	7.30126e-06	4981	Stroke	C	G	0.0251	0.0537	0.0343	0.118
	rs636176	1	153527773	LOC101928034;S100A2	intergenic	37.9718	0.00916163	A	G	0.0894595	0.237142	0.0384838	7.74253e-10	1.09705e-05	4981	Stroke	A	G	0.069	0.0031	0.0267	0.9083
	rs116200390	1	154188964	C1orf43	intronic	36.0402	0.00786972	T	C	0.0391586	0.323389	0.0538681	2.06994e-09	2.81663e-05	4981	Stroke	T	C	0.0397	-0.0089	0.0262	0.7344
	rs116039813	1	154185514	C1orf43	intronic	35.8553	0.00723581	T	G	0.0257026	-0.380097	0.0634772	2.27457e-09	3.07252e-05	4981	Stroke	T	G	0.0234	-0.0335	0.0333	0.3147
	rs76401668	1	154610358	ADAR;KCNN3	intergenic	35.2211	0.00763038	A	G	0.0233185	-0.40929	0.0689651	3.14235e-09	4.18976e-05	4981	Stroke	A	G	0.0233	-0.0589	0.035	0.09196
	rs41310887	1	154321623	ATP8B2	UTR3	33.8094	0.006999	A	G	0.0472193	-0.278899	0.0479654	6.45719e-09	8.52365e-05	4981	Stroke	A	G	0.0558	0.0073	0.0242	0.763
	rs113191295	1	153912623	DENND4B	intronic	33.0918	0.0072533	A	G	0.0625375	0.248717	0.043236	9.31659e-09	0.000122458	4981	Stroke	A	G	0.0595	-0.0189	0.0242	0.4358
	rs41265187	1	153736280	INTS3	intronic	33.0498	0.00701184	A	G	0.026621	-0.367831	0.0639829	9.51852e-09	0.000124758	4981	Stroke	A	G	0.0252	-0.0345	0.0353	0.3284
	rs140604580	1	154273641	HAX1;AQP10	intergenic	29.9354	0.00680746	T	C	0.023971	0.38142	0.0697125	4.68559e-08	0.000538702	4981	Stroke	T	C	0.0244	-0.0021	0.0393	0.9575
	rs11265611	1	154395125	IL6R	intronic	2236.72	0.319965	A	G	0.605692	0.81845	0.0173056	1e-200	0	4981	Ischemic-stroke	A	G	0.6058	-0.0157	0.0106	0.1403
	rs6690230	1	154432877	IL6R	intronic	826.94	0.141301	G	C	0.619359	0.54743	0.0190367	2.28354e-168	3.06675e-163	4981	Ischemic-stroke	G	C	0.5906	-0.0353	0.01	0.0004181
	rs12044132	1	154462360	SHE	intronic	792.801	0.135417	T	C	0.15663	0.715938	0.0254269	5.51146e-162	7.19329e-157	4981	Ischemic-stroke	T	C	0.1644	-0.0146	0.0139	0.2932
	rs9616	1	154555733	ADAR	UTR3	686.931	0.127066	T	A	0.297842	0.551175	0.0210297	6.05564e-142	5.90685e-137	4981	Ischemic-stroke	T	A	0.2829	-0.0202	0.0114	0.07727
	rs55676222	1	154435289	IL6R	intronic	563.309	0.124373	T	A	0.122224	0.761339	0.0320778	4.68058e-118	2.03629e-113	4981	Ischemic-stroke	T	A	0.0997	-0.0015	0.0195	0.9395
	rs3738030	1	154575315	ADAR	intronic	231.062	0.0457797	C	A	0.127574	-0.453498	0.029834	4.82887e-51	1.89606e-46	4981	Ischemic-stroke	C	A	0.1213	0.0014	0.0154	0.9268
	rs11580535	1	154364317	ATP8B2;IL6R	intergenic	205.034	0.0391318	T	G	0.14095	0.401983	0.0280734	1.32762e-45	5.04201e-41	4981	Ischemic-stroke	T	G	0.1369	-0.007	0.0149	0.6388
	rs4521987	1	154388668	IL6R	intronic	162.917	0.0327525	C	T	0.842296	0.351118	0.0275087	9.77895e-37	3.05109e-32	4981	Ischemic-stroke	C	T	0.8572	-0.0046	0.0158	0.7707
	rs116059394	1	154483655	TDRD10	intronic	159.873	0.0371609	G	A	0.054984	-0.597985	0.0472936	4.30819e-36	1.33967e-31	4981	Ischemic-stroke	G	A	0.0509	0.0639	0.0246	0.009564
	rs10752605	1	154627213	ADAR;KCNN3	intergenic	140.3	0.0281935	G	A	0.876441	0.360795	0.0304601	6.12395e-32	1.74609e-27	4981	Ischemic-stroke	G	A	0.8816	-0.0136	0.0158	0.3914
	rs67860750	1	154538917	UBE2Q1;CHRNB2	intergenic	121.085	0.0275186	C	G	0.162743	0.317773	0.0288783	7.64776e-28	1.8848e-23	4981	Ischemic-stroke	C	G	0.1312	-0.0538	0.0167	0.001272
	rs79778789	1	154409434	IL6R	intronic	96.112	0.0217503	G	A	0.0190473	0.762917	0.0778195	1.73313e-22	3.80573e-18	4981	Ischemic-stroke	G	A	0.0305	-0.029	0.0402	0.4704
	rs34450945	1	154289348	HAX1;AQP10	intergenic	95.2784	0.0211349	T	C	0.0388124	-0.532226	0.0545254	2.61986e-22	5.73928e-18	4981	Ischemic-stroke	T	C	0.0352	-0.0157	0.0314	0.6161
	rs11264247	1	154685607	KCNN3	intronic	86.7301	0.0177989	A	G	0.0550089	0.413762	0.0444289	1.82303e-20	3.86573e-16	4981	Ischemic-stroke	A	G	0.0524	-0.0034	0.0239	0.886
	rs79925547	1	154443014	IL6R;SHE	intergenic	80.5988	0.0179342	T	C	0.0148765	0.782222	0.0871296	3.84946e-19	7.57353e-15	4981	Ischemic-stroke	T	C	0.0122	-0.0994	0.0849	0.2415
	rs147830103	1	154509061	TDRD10	intronic	74.2536	0.0169841	A	G	0.0239108	-0.603204	0.0700012	9.10507e-18	1.73965e-13	4981	Ischemic-stroke	A	G	0.0261	0.048	0.036	0.182
	rs6690912	1	154666691	ADAR;KCNN3	intergenic	69.1685	0.0142462	A	G	0.0330606	0.472041	0.0567578	1.15501e-16	2.1754e-12	4981	Ischemic-stroke	A	G	0.0368	-0.0704	0.0303	0.0202
	rs116037345	1	154404454	IL6R	intronic	68.5872	0.0149453	T	C	0.0313591	-0.495991	0.0598897	1.54481e-16	2.90367e-12	4981	Ischemic-stroke	T	C	0.0313	0.0296	0.0314	0.3452
	rs145464582	1	154531388	UBE2Q1	upstream	64.99	0.0141927	A	G	0.0171952	0.648008	0.0803817	9.35058e-16	1.72605e-11	4981	Ischemic-stroke	A	G	0.0222	-0.0365	0.0607	0.5483
	rs141444337	1	154697624	KCNN3	intronic	63.7447	0.0142815	G	C	0.0387219	-0.437995	0.0548589	1.7452e-15	3.20874e-11	4981	Ischemic-stroke	G	C	0.0417	0.032	0.0289	0.2679
	rs75631461	1	154498153	TDRD10	intronic	62.2595	0.0138832	C	T	0.0194187	0.603778	0.0765199	3.67446e-15	6.62445e-11	4981	Ischemic-stroke	C	T	0.0205	-0.0926	0.0496	0.06207
	rs61806853	1	154154587	TPM3	intronic	55.2708	0.0108789	C	T	0.0498694	0.338819	0.0455743	1.22981e-13	2.14213e-09	4981	Ischemic-stroke	C	T	0.048	0.0256	0.0258	0.3221
	rs116141616	1	154416069	IL6R	intronic	50.9964	0.0102227	A	G	0.0261442	-0.448056	0.0627426	1.05891e-12	1.80045e-08	4981	Ischemic-stroke	A	G	0.0207	-0.0155	0.0419	0.7112
	rs3103309	1	154270877	HAX1;AQP10	intergenic	50.988	0.0106447	T	C	0.382167	0.150138	0.021026	1.06351e-12	1.80496e-08	4981	Ischemic-stroke	T	C	0.3559	0.0017	0.011	0.8776
	rs4079531	1	154761265	KCNN3	intronic	49.3505	0.0106944	A	G	0.591171	-0.148743	0.0211734	2.42945e-12	4.03453e-08	4981	Ischemic-stroke	A	G	0.6085	0.0013	0.0102	0.8987
	rs111829145	1	154545240	CHRNB2	intronic	45.016	0.00966907	T	C	0.0140132	-0.591526	0.0881638	2.17204e-11	3.38275e-07	4981	Ischemic-stroke	T	C	0.0155	0.0459	0.056	0.4122
	rs12145000	1	154271310	HAX1;AQP10	intergenic	42.2528	0.00896608	T	C	0.0242219	0.435519	0.0670007	8.80556e-11	1.32249e-06	4981	Ischemic-stroke	T	C	0.0203	-0.0505	0.0453	0.2655
	rs75273261	1	154577056	ADAR	intronic	41.7869	0.00948282	C	T	0.0112878	-0.6518	0.100831	1.11526e-10	1.66957e-06	4981	Ischemic-stroke	C	T	0.013	0.0492	0.0853	0.5642
	rs2297607	1	154320942	ATP8B2	exonic	39.277	0.00814988	G	A	0.243605	-0.148711	0.0237287	3.9877e-10	5.78284e-06	4981	Ischemic-stroke	G	A	0.236	-0.0061	0.0118	0.6055
	rs76321446	1	152768387	LCE1D	upstream	39.2015	0.00805796	G	C	0.0416231	0.317806	0.0507587	4.14341e-10	5.99925e-06	4981	Ischemic-stroke	G	C	0.0461	0.0167	0.028	0.5516
	rs114779784	1	154239549	UBAP2L	intronic	38.7998	0.00891761	C	G	0.0382903	-0.347971	0.0558635	5.08204e-10	7.30126e-06	4981	Ischemic-stroke	C	G	0.0254	0.0922	0.037	0.01287
	rs636176	1	153527773	LOC101928034;S100A2	intergenic	37.9718	0.00916163	A	G	0.0894595	0.237142	0.0384838	7.74253e-10	1.09705e-05	4981	Ischemic-stroke	A	G	0.0695	0.0115	0.0278	0.6783
	rs116200390	1	154188964	C1orf43	intronic	36.0402	0.00786972	T	C	0.0391586	0.323389	0.0538681	2.06994e-09	2.81663e-05	4981	Ischemic-stroke	T	C	0.0397	0.0133	0.0285	0.6396
	rs116039813	1	154185514	C1orf43	intronic	35.8553	0.00723581	T	G	0.0257026	-0.380097	0.0634772	2.27457e-09	3.07252e-05	4981	Ischemic-stroke	T	G	0.0233	-0.0564	0.0363	0.1207
	rs76401668	1	154610358	ADAR;KCNN3	intergenic	35.2211	0.00763038	A	G	0.0233185	-0.40929	0.0689651	3.14235e-09	4.18976e-05	4981	Ischemic-stroke	A	G	0.0234	-0.0513	0.0377	0.174
	rs41310887	1	154321623	ATP8B2	UTR3	33.8094	0.006999	A	G	0.0472193	-0.278899	0.0479654	6.45719e-09	8.52365e-05	4981	Ischemic-stroke	A	G	0.0559	0.0162	0.026	0.5325
	rs113191295	1	153912623	DENND4B	intronic	33.0918	0.0072533	A	G	0.0625375	0.248717	0.043236	9.31659e-09	0.000122458	4981	Ischemic-stroke	A	G	0.0593	-0.0259	0.0261	0.3215
	rs41265187	1	153736280	INTS3	intronic	33.0498	0.00701184	A	G	0.026621	-0.367831	0.0639829	9.51852e-09	0.000124758	4981	Ischemic-stroke	A	G	0.0253	-0.0138	0.0379	0.716
	rs140604580	1	154273641	HAX1;AQP10	intergenic	29.9354	0.00680746	T	C	0.023971	0.38142	0.0697125	4.68559e-08	0.000538702	4981	Ischemic-stroke	T	C	0.0244	-0.01	0.0431	0.8169
	rs11265611	1	154395125	IL6R	intronic	2236.72	0.319965	A	G	0.605692	0.81845	0.0173056	1e-200	0	4981	Large-artery-stroke	A	G	0.6044	0.0042	0.0264	0.8728
	rs6690230	1	154432877	IL6R	intronic	826.94	0.141301	G	C	0.619359	0.54743	0.0190367	2.28354e-168	3.06675e-163	4981	Large-artery-stroke	G	C	0.592	-0.0505	0.0247	0.0411
	rs12044132	1	154462360	SHE	intronic	792.801	0.135417	T	C	0.15663	0.715938	0.0254269	5.51146e-162	7.19329e-157	4981	Large-artery-stroke	T	C	0.1635	0.0086	0.0343	0.8011
	rs9616	1	154555733	ADAR	UTR3	686.931	0.127066	T	A	0.297842	0.551175	0.0210297	6.05564e-142	5.90685e-137	4981	Large-artery-stroke	T	A	0.285	-0.0472	0.0281	0.09373
	rs55676222	1	154435289	IL6R	intronic	563.309	0.124373	T	A	0.122224	0.761339	0.0320778	4.68058e-118	2.03629e-113	4981	Large-artery-stroke	T	A	0.101	-0.0228	0.0493	0.644
	rs3738030	1	154575315	ADAR	intronic	231.062	0.0457797	C	A	0.127574	-0.453498	0.029834	4.82887e-51	1.89606e-46	4981	Large-artery-stroke	C	A	0.1238	0.0417	0.0379	0.2705
	rs11580535	1	154364317	ATP8B2;IL6R	intergenic	205.034	0.0391318	T	G	0.14095	0.401983	0.0280734	1.32762e-45	5.04201e-41	4981	Large-artery-stroke	T	G	0.1369	-0.0324	0.0373	0.3846
	rs4521987	1	154388668	IL6R	intronic	162.917	0.0327525	C	T	0.842296	0.351118	0.0275087	9.77895e-37	3.05109e-32	4981	Large-artery-stroke	C	T	0.8586	-0.0383	0.0374	0.3062
	rs116059394	1	154483655	TDRD10	intronic	159.873	0.0371609	G	A	0.054984	-0.597985	0.0472936	4.30819e-36	1.33967e-31	4981	Large-artery-stroke	G	A	0.0508	0.0798	0.0631	0.2058
	rs10752605	1	154627213	ADAR;KCNN3	intergenic	140.3	0.0281935	G	A	0.876441	0.360795	0.0304601	6.12395e-32	1.74609e-27	4981	Large-artery-stroke	G	A	0.881	-0.0592	0.0387	0.1261
	rs67860750	1	154538917	UBE2Q1;CHRNB2	intergenic	121.085	0.0275186	C	G	0.162743	0.317773	0.0288783	7.64776e-28	1.8848e-23	4981	Large-artery-stroke	C	G	0.133	-0.119	0.0427	0.005362
	rs79778789	1	154409434	IL6R	intronic	96.112	0.0217503	G	A	0.0190473	0.762917	0.0778195	1.73313e-22	3.80573e-18	4981	Large-artery-stroke	G	A	0.0298	0.0515	0.1141	0.6519
	rs34450945	1	154289348	HAX1;AQP10	intergenic	95.2784	0.0211349	T	C	0.0388124	-0.532226	0.0545254	2.61986e-22	5.73928e-18	4981	Large-artery-stroke	T	C	0.036	-0.0812	0.084	0.3338
	rs11264247	1	154685607	KCNN3	intronic	86.7301	0.0177989	A	G	0.0550089	0.413762	0.0444289	1.82303e-20	3.86573e-16	4981	Large-artery-stroke	A	G	0.0518	-0.0962	0.0601	0.1094
	rs79925547	1	154443014	IL6R;SHE	intergenic	80.5988	0.0179342	T	C	0.0148765	0.782222	0.0871296	3.84946e-19	7.57353e-15	4981	Large-artery-stroke	T	C	0.012	0.1659	0.1903	0.3833
	rs147830103	1	154509061	TDRD10	intronic	74.2536	0.0169841	A	G	0.0239108	-0.603204	0.0700012	9.10507e-18	1.73965e-13	4981	Large-artery-stroke	A	G	0.0244	0.0726	0.1014	0.4742
	rs6690912	1	154666691	ADAR;KCNN3	intergenic	69.1685	0.0142462	A	G	0.0330606	0.472041	0.0567578	1.15501e-16	2.1754e-12	4981	Large-artery-stroke	A	G	0.0383	-0.0553	0.0787	0.4819
	rs116037345	1	154404454	IL6R	intronic	68.5872	0.0149453	T	C	0.0313591	-0.495991	0.0598897	1.54481e-16	2.90367e-12	4981	Large-artery-stroke	T	C	0.0325	-0.0278	0.0819	0.734
	rs145464582	1	154531388	UBE2Q1	upstream	64.99	0.0141927	A	G	0.0171952	0.648008	0.0803817	9.35058e-16	1.72605e-11	4981	Large-artery-stroke	A	G	0.0201	0.1175	0.1498	0.433
	rs141444337	1	154697624	KCNN3	intronic	63.7447	0.0142815	G	C	0.0387219	-0.437995	0.0548589	1.7452e-15	3.20874e-11	4981	Large-artery-stroke	G	C	0.0429	0.0506	0.0723	0.4839
	rs75631461	1	154498153	TDRD10	intronic	62.2595	0.0138832	C	T	0.0194187	0.603778	0.0765199	3.67446e-15	6.62445e-11	4981	Large-artery-stroke	C	T	0.0201	-0.1225	0.142	0.3883
	rs61806853	1	154154587	TPM3	intronic	55.2708	0.0108789	C	T	0.0498694	0.338819	0.0455743	1.22981e-13	2.14213e-09	4981	Large-artery-stroke	C	T	0.0481	-0.0073	0.0647	0.9101
	rs181954123	1	154395862	IL6R	intronic	52.8034	0.0120007	A	G	0.0109164	0.745473	0.102589	4.25862e-13	7.30793e-09	4981	Large-artery-stroke	A	G	0.017	-0.0469	0.2234	0.8339
	rs116141616	1	154416069	IL6R	intronic	50.9964	0.0102227	A	G	0.0261442	-0.448056	0.0627426	1.05891e-12	1.80045e-08	4981	Large-artery-stroke	A	G	0.0207	0.0792	0.1088	0.4668
	rs3103309	1	154270877	HAX1;AQP10	intergenic	50.988	0.0106447	T	C	0.382167	0.150138	0.021026	1.06351e-12	1.80496e-08	4981	Large-artery-stroke	T	C	0.3577	-0.0053	0.0279	0.8487
	rs4079531	1	154761265	KCNN3	intronic	49.3505	0.0106944	A	G	0.591171	-0.148743	0.0211734	2.42945e-12	4.03453e-08	4981	Large-artery-stroke	A	G	0.609	0.0202	0.0256	0.4302
	rs111829145	1	154545240	CHRNB2	intronic	45.016	0.00966907	T	C	0.0140132	-0.591526	0.0881638	2.17204e-11	3.38275e-07	4981	Large-artery-stroke	T	C	0.0148	0.1021	0.1459	0.4841
	rs182376195	1	154497819	TDRD10	intronic	43.3334	0.0105534	G	A	0.010003	0.729961	0.110889	5.09227e-11	7.7807e-07	4981	Large-artery-stroke	G	A	0.0115	0.0485	0.2069	0.8148
	rs12145000	1	154271310	HAX1;AQP10	intergenic	42.2528	0.00896608	T	C	0.0242219	0.435519	0.0670007	8.80556e-11	1.32249e-06	4981	Large-artery-stroke	T	C	0.0211	-0.0746	0.1155	0.5183
	rs75273261	1	154577056	ADAR	intronic	41.7869	0.00948282	C	T	0.0112878	-0.6518	0.100831	1.11526e-10	1.66957e-06	4981	Large-artery-stroke	C	T	0.0116	0.2056	0.2277	0.3665
	rs2297607	1	154320942	ATP8B2	exonic	39.277	0.00814988	G	A	0.243605	-0.148711	0.0237287	3.9877e-10	5.78284e-06	4981	Large-artery-stroke	G	A	0.2341	-0.0252	0.0294	0.3914
	rs76321446	1	152768387	LCE1D	upstream	39.2015	0.00805796	G	C	0.0416231	0.317806	0.0507587	4.14341e-10	5.99925e-06	4981	Large-artery-stroke	G	C	0.0452	-0.0137	0.0704	0.8453
	rs114779784	1	154239549	UBAP2L	intronic	38.7998	0.00891761	C	G	0.0382903	-0.347971	0.0558635	5.08204e-10	7.30126e-06	4981	Large-artery-stroke	C	G	0.0251	0.2006	0.099	0.04271
	rs636176	1	153527773	LOC101928034;S100A2	intergenic	37.9718	0.00916163	A	G	0.0894595	0.237142	0.0384838	7.74253e-10	1.09705e-05	4981	Large-artery-stroke	A	G	0.0714	0.0407	0.068	0.5496
	rs116200390	1	154188964	C1orf43	intronic	36.0402	0.00786972	T	C	0.0391586	0.323389	0.0538681	2.06994e-09	2.81663e-05	4981	Large-artery-stroke	T	C	0.0401	0.1187	0.0725	0.1018
	rs116039813	1	154185514	C1orf43	intronic	35.8553	0.00723581	T	G	0.0257026	-0.380097	0.0634772	2.27457e-09	3.07252e-05	4981	Large-artery-stroke	T	G	0.0239	-0.0864	0.0996	0.3855
	rs76401668	1	154610358	ADAR;KCNN3	intergenic	35.2211	0.00763038	A	G	0.0233185	-0.40929	0.0689651	3.14235e-09	4.18976e-05	4981	Large-artery-stroke	A	G	0.0233	-0.0554	0.1033	0.5918
	rs41310887	1	154321623	ATP8B2	UTR3	33.8094	0.006999	A	G	0.0472193	-0.278899	0.0479654	6.45719e-09	8.52365e-05	4981	Large-artery-stroke	A	G	0.0572	0.1033	0.0629	0.1006
	rs113191295	1	153912623	DENND4B	intronic	33.0918	0.0072533	A	G	0.0625375	0.248717	0.043236	9.31659e-09	0.000122458	4981	Large-artery-stroke	A	G	0.061	0.0382	0.0662	0.5643
	rs41265187	1	153736280	INTS3	intronic	33.0498	0.00701184	A	G	0.026621	-0.367831	0.0639829	9.51852e-09	0.000124758	4981	Large-artery-stroke	A	G	0.0256	0.0897	0.0932	0.3361
	rs140604580	1	154273641	HAX1;AQP10	intergenic	29.9354	0.00680746	T	C	0.023971	0.38142	0.0697125	4.68559e-08	0.000538702	4981	Large-artery-stroke	T	C	0.0236	-0.1741	0.1141	0.1271
	rs11265611	1	154395125	IL6R	intronic	2236.72	0.319965	A	G	0.605692	0.81845	0.0173056	1e-200	0	4981	Cardioembolic-stroke	A	G	0.6079	-0.0606	0.0203	0.002787
	rs6690230	1	154432877	IL6R	intronic	826.94	0.141301	G	C	0.619359	0.54743	0.0190367	2.28354e-168	3.06675e-163	4981	Cardioembolic-stroke	G	C	0.5912	-0.0483	0.0191	0.01138
	rs12044132	1	154462360	SHE	intronic	792.801	0.135417	T	C	0.15663	0.715938	0.0254269	5.51146e-162	7.19329e-157	4981	Cardioembolic-stroke	T	C	0.165	-0.0579	0.0271	0.03245
	rs9616	1	154555733	ADAR	UTR3	686.931	0.127066	T	A	0.297842	0.551175	0.0210297	6.05564e-142	5.90685e-137	4981	Cardioembolic-stroke	T	A	0.2831	0.0258	0.0215	0.23
	rs3738030	1	154575315	ADAR	intronic	231.062	0.0457797	C	A	0.127574	-0.453498	0.029834	4.82887e-51	1.89606e-46	4981	Cardioembolic-stroke	C	A	0.1228	-0.0071	0.0299	0.8117
	rs11580535	1	154364317	ATP8B2;IL6R	intergenic	205.034	0.0391318	T	G	0.14095	0.401983	0.0280734	1.32762e-45	5.04201e-41	4981	Cardioembolic-stroke	T	G	0.1364	-0.0099	0.0287	0.7312
	rs4521987	1	154388668	IL6R	intronic	162.917	0.0327525	C	T	0.842296	0.351118	0.0275087	9.77895e-37	3.05109e-32	4981	Cardioembolic-stroke	C	T	0.86	-0.0183	0.0294	0.533
	rs116059394	1	154483655	TDRD10	intronic	159.873	0.0371609	G	A	0.054984	-0.597985	0.0472936	4.30819e-36	1.33967e-31	4981	Cardioembolic-stroke	G	A	0.0494	0.1128	0.0503	0.02492
	rs10752605	1	154627213	ADAR;KCNN3	intergenic	140.3	0.0281935	G	A	0.876441	0.360795	0.0304601	6.12395e-32	1.74609e-27	4981	Cardioembolic-stroke	G	A	0.8827	-0.0375	0.0308	0.2232
	rs67860750	1	154538917	UBE2Q1;CHRNB2	intergenic	121.085	0.0275186	C	G	0.162743	0.317773	0.0288783	7.64776e-28	1.8848e-23	4981	Cardioembolic-stroke	C	G	0.1313	-0.0625	0.0327	0.05616
	rs79778789	1	154409434	IL6R	intronic	96.112	0.0217503	G	A	0.0190473	0.762917	0.0778195	1.73313e-22	3.80573e-18	4981	Cardioembolic-stroke	G	A	0.0295	-0.1129	0.0861	0.1899
	rs34450945	1	154289348	HAX1;AQP10	intergenic	95.2784	0.0211349	T	C	0.0388124	-0.532226	0.0545254	2.61986e-22	5.73928e-18	4981	Cardioembolic-stroke	T	C	0.036	-0.0216	0.0655	0.7412
	rs11264247	1	154685607	KCNN3	intronic	86.7301	0.0177989	A	G	0.0550089	0.413762	0.0444289	1.82303e-20	3.86573e-16	4981	Cardioembolic-stroke	A	G	0.0524	0.0935	0.0458	0.04118
	rs79925547	1	154443014	IL6R;SHE	intergenic	80.5988	0.0179342	T	C	0.0148765	0.782222	0.0871296	3.84946e-19	7.57353e-15	4981	Cardioembolic-stroke	T	C	0.0125	-0.2167	0.1715	0.2062
	rs147830103	1	154509061	TDRD10	intronic	74.2536	0.0169841	A	G	0.0239108	-0.603204	0.0700012	9.10507e-18	1.73965e-13	4981	Cardioembolic-stroke	A	G	0.0264	0.1512	0.0741	0.04124
	rs6690912	1	154666691	ADAR;KCNN3	intergenic	69.1685	0.0142462	A	G	0.0330606	0.472041	0.0567578	1.15501e-16	2.1754e-12	4981	Cardioembolic-stroke	A	G	0.0363	-0.0623	0.0622	0.3163
	rs116037345	1	154404454	IL6R	intronic	68.5872	0.0149453	T	C	0.0313591	-0.495991	0.0598897	1.54481e-16	2.90367e-12	4981	Cardioembolic-stroke	T	C	0.0312	0.0192	0.0677	0.7763
	rs145464582	1	154531388	UBE2Q1	upstream	64.99	0.0141927	A	G	0.0171952	0.648008	0.0803817	9.35058e-16	1.72605e-11	4981	Cardioembolic-stroke	A	G	0.0238	0.0203	0.1075	0.8503
	rs141444337	1	154697624	KCNN3	intronic	63.7447	0.0142815	G	C	0.0387219	-0.437995	0.0548589	1.7452e-15	3.20874e-11	4981	Cardioembolic-stroke	G	C	0.0433	0.1063	0.0569	0.06174
	rs75631461	1	154498153	TDRD10	intronic	62.2595	0.0138832	C	T	0.0194187	0.603778	0.0765199	3.67446e-15	6.62445e-11	4981	Cardioembolic-stroke	C	T	0.0217	-0.0937	0.1017	0.357
	rs61806853	1	154154587	TPM3	intronic	55.2708	0.0108789	C	T	0.0498694	0.338819	0.0455743	1.22981e-13	2.14213e-09	4981	Cardioembolic-stroke	C	T	0.0465	0.0946	0.0527	0.07277
	rs116141616	1	154416069	IL6R	intronic	50.9964	0.0102227	A	G	0.0261442	-0.448056	0.0627426	1.05891e-12	1.80045e-08	4981	Cardioembolic-stroke	A	G	0.0212	0.0472	0.0861	0.5833
	rs3103309	1	154270877	HAX1;AQP10	intergenic	50.988	0.0106447	T	C	0.382167	0.150138	0.021026	1.06351e-12	1.80496e-08	4981	Cardioembolic-stroke	T	C	0.3536	0.0165	0.0213	0.4376
	rs4079531	1	154761265	KCNN3	intronic	49.3505	0.0106944	A	G	0.591171	-0.148743	0.0211734	2.42945e-12	4.03453e-08	4981	Cardioembolic-stroke	A	G	0.6104	0.0094	0.0195	0.6294
	rs111829145	1	154545240	CHRNB2	intronic	45.016	0.00966907	T	C	0.0140132	-0.591526	0.0881638	2.17204e-11	3.38275e-07	4981	Cardioembolic-stroke	T	C	0.015	0.0254	0.1174	0.8284
	rs12145000	1	154271310	HAX1;AQP10	intergenic	42.2528	0.00896608	T	C	0.0242219	0.435519	0.0670007	8.80556e-11	1.32249e-06	4981	Cardioembolic-stroke	T	C	0.0203	0.1973	0.0892	0.02704
	rs75273261	1	154577056	ADAR	intronic	41.7869	0.00948282	C	T	0.0112878	-0.6518	0.100831	1.11526e-10	1.66957e-06	4981	Cardioembolic-stroke	C	T	0.0103	0.3193	0.1763	0.07009
	rs2297607	1	154320942	ATP8B2	exonic	39.277	0.00814988	G	A	0.243605	-0.148711	0.0237287	3.9877e-10	5.78284e-06	4981	Cardioembolic-stroke	G	A	0.2349	-0.0474	0.0232	0.0407
	rs76321446	1	152768387	LCE1D	upstream	39.2015	0.00805796	G	C	0.0416231	0.317806	0.0507587	4.14341e-10	5.99925e-06	4981	Cardioembolic-stroke	G	C	0.0434	-0.0176	0.0566	0.7557
	rs114779784	1	154239549	UBAP2L	intronic	38.7998	0.00891761	C	G	0.0382903	-0.347971	0.0558635	5.08204e-10	7.30126e-06	4981	Cardioembolic-stroke	C	G	0.0247	0.2117	0.0754	0.004997
	rs636176	1	153527773	LOC101928034;S100A2	intergenic	37.9718	0.00916163	A	G	0.0894595	0.237142	0.0384838	7.74253e-10	1.09705e-05	4981	Cardioembolic-stroke	A	G	0.0688	0.0245	0.0505	0.6275
	rs116200390	1	154188964	C1orf43	intronic	36.0402	0.00786972	T	C	0.0391586	0.323389	0.0538681	2.06994e-09	2.81663e-05	4981	Cardioembolic-stroke	T	C	0.0399	0.0317	0.057	0.5784
	rs116039813	1	154185514	C1orf43	intronic	35.8553	0.00723581	T	G	0.0257026	-0.380097	0.0634772	2.27457e-09	3.07252e-05	4981	Cardioembolic-stroke	T	G	0.0241	0.0053	0.0786	0.9467
	rs76401668	1	154610358	ADAR;KCNN3	intergenic	35.2211	0.00763038	A	G	0.0233185	-0.40929	0.0689651	3.14235e-09	4.18976e-05	4981	Cardioembolic-stroke	A	G	0.0247	0.0484	0.0732	0.5086
	rs41310887	1	154321623	ATP8B2	UTR3	33.8094	0.006999	A	G	0.0472193	-0.278899	0.0479654	6.45719e-09	8.52365e-05	4981	Cardioembolic-stroke	A	G	0.0585	0.0234	0.05	0.6395
	rs113191295	1	153912623	DENND4B	intronic	33.0918	0.0072533	A	G	0.0625375	0.248717	0.043236	9.31659e-09	0.000122458	4981	Cardioembolic-stroke	A	G	0.0602	-0.0473	0.0501	0.3449
	rs41265187	1	153736280	INTS3	intronic	33.0498	0.00701184	A	G	0.026621	-0.367831	0.0639829	9.51852e-09	0.000124758	4981	Cardioembolic-stroke	A	G	0.027	0.0038	0.0771	0.9607
	rs140604580	1	154273641	HAX1;AQP10	intergenic	29.9354	0.00680746	T	C	0.023971	0.38142	0.0697125	4.68559e-08	0.000538702	4981	Cardioembolic-stroke	T	C	0.027	-0.0834	0.0877	0.3416
	rs11265611	1	154395125	IL6R	intronic	2236.72	0.319965	A	G	0.605692	0.81845	0.0173056	1e-200	0	4981	Small-vessel-stroke	A	G	0.6065	-0.0317	0.0245	0.1968
	rs6690230	1	154432877	IL6R	intronic	826.94	0.141301	G	C	0.619359	0.54743	0.0190367	2.28354e-168	3.06675e-163	4981	Small-vessel-stroke	G	C	0.5948	-0.055	0.023	0.01665
	rs12044132	1	154462360	SHE	intronic	792.801	0.135417	T	C	0.15663	0.715938	0.0254269	5.51146e-162	7.19329e-157	4981	Small-vessel-stroke	T	C	0.1649	-0.0001	0.0317	0.998
	rs9616	1	154555733	ADAR	UTR3	686.931	0.127066	T	A	0.297842	0.551175	0.0210297	6.05564e-142	5.90685e-137	4981	Small-vessel-stroke	T	A	0.2854	-0.0826	0.0264	0.001745
	rs55676222	1	154435289	IL6R	intronic	563.309	0.124373	T	A	0.122224	0.761339	0.0320778	4.68058e-118	2.03629e-113	4981	Small-vessel-stroke	T	A	0.103	-0.0399	0.0442	0.3666
	rs3738030	1	154575315	ADAR	intronic	231.062	0.0457797	C	A	0.127574	-0.453498	0.029834	4.82887e-51	1.89606e-46	4981	Small-vessel-stroke	C	A	0.1191	0.0279	0.0358	0.4354
	rs11580535	1	154364317	ATP8B2;IL6R	intergenic	205.034	0.0391318	T	G	0.14095	0.401983	0.0280734	1.32762e-45	5.04201e-41	4981	Small-vessel-stroke	T	G	0.1404	-0.016	0.0363	0.6597
	rs4521987	1	154388668	IL6R	intronic	162.917	0.0327525	C	T	0.842296	0.351118	0.0275087	9.77895e-37	3.05109e-32	4981	Small-vessel-stroke	C	T	0.8576	-0.0466	0.0343	0.1742
	rs116059394	1	154483655	TDRD10	intronic	159.873	0.0371609	G	A	0.054984	-0.597985	0.0472936	4.30819e-36	1.33967e-31	4981	Small-vessel-stroke	G	A	0.0495	0.0137	0.0611	0.8224
	rs10752605	1	154627213	ADAR;KCNN3	intergenic	140.3	0.0281935	G	A	0.876441	0.360795	0.0304601	6.12395e-32	1.74609e-27	4981	Small-vessel-stroke	G	A	0.8799	-0.0221	0.0364	0.5443
	rs67860750	1	154538917	UBE2Q1;CHRNB2	intergenic	121.085	0.0275186	C	G	0.162743	0.317773	0.0288783	7.64776e-28	1.8848e-23	4981	Small-vessel-stroke	C	G	0.1323	-0.129	0.0394	0.001056
	rs79778789	1	154409434	IL6R	intronic	96.112	0.0217503	G	A	0.0190473	0.762917	0.0778195	1.73313e-22	3.80573e-18	4981	Small-vessel-stroke	G	A	0.0316	-0.042	0.0945	0.6569
	rs34450945	1	154289348	HAX1;AQP10	intergenic	95.2784	0.0211349	T	C	0.0388124	-0.532226	0.0545254	2.61986e-22	5.73928e-18	4981	Small-vessel-stroke	T	C	0.0338	0.0726	0.0773	0.3476
	rs11264247	1	154685607	KCNN3	intronic	86.7301	0.0177989	A	G	0.0550089	0.413762	0.0444289	1.82303e-20	3.86573e-16	4981	Small-vessel-stroke	A	G	0.0543	-0.0059	0.054	0.9135
	rs79925547	1	154443014	IL6R;SHE	intergenic	80.5988	0.0179342	T	C	0.0148765	0.782222	0.0871296	3.84946e-19	7.57353e-15	4981	Small-vessel-stroke	T	C	0.0133	0.083	0.1699	0.6251
	rs147830103	1	154509061	TDRD10	intronic	74.2536	0.0169841	A	G	0.0239108	-0.603204	0.0700012	9.10507e-18	1.73965e-13	4981	Small-vessel-stroke	A	G	0.0251	0.024	0.0901	0.7897
	rs6690912	1	154666691	ADAR;KCNN3	intergenic	69.1685	0.0142462	A	G	0.0330606	0.472041	0.0567578	1.15501e-16	2.1754e-12	4981	Small-vessel-stroke	A	G	0.0384	-0.0127	0.0699	0.8558
	rs116037345	1	154404454	IL6R	intronic	68.5872	0.0149453	T	C	0.0313591	-0.495991	0.0598897	1.54481e-16	2.90367e-12	4981	Small-vessel-stroke	T	C	0.0315	0.0529	0.073	0.4684
	rs145464582	1	154531388	UBE2Q1	upstream	64.99	0.0141927	A	G	0.0171952	0.648008	0.0803817	9.35058e-16	1.72605e-11	4981	Small-vessel-stroke	A	G	0.021	-0.0241	0.1355	0.8585
	rs141444337	1	154697624	KCNN3	intronic	63.7447	0.0142815	G	C	0.0387219	-0.437995	0.0548589	1.7452e-15	3.20874e-11	4981	Small-vessel-stroke	G	C	0.0407	0.0179	0.0707	0.8007
	rs75631461	1	154498153	TDRD10	intronic	62.2595	0.0138832	C	T	0.0194187	0.603778	0.0765199	3.67446e-15	6.62445e-11	4981	Small-vessel-stroke	C	T	0.0198	-0.2619	0.1269	0.03904
	rs61806853	1	154154587	TPM3	intronic	55.2708	0.0108789	C	T	0.0498694	0.338819	0.0455743	1.22981e-13	2.14213e-09	4981	Small-vessel-stroke	C	T	0.0494	0.0207	0.0591	0.7266
	rs116141616	1	154416069	IL6R	intronic	50.9964	0.0102227	A	G	0.0261442	-0.448056	0.0627426	1.05891e-12	1.80045e-08	4981	Small-vessel-stroke	A	G	0.02	0.1574	0.0967	0.1034
	rs3103309	1	154270877	HAX1;AQP10	intergenic	50.988	0.0106447	T	C	0.382167	0.150138	0.021026	1.06351e-12	1.80496e-08	4981	Small-vessel-stroke	T	C	0.3618	-0.0107	0.0257	0.6767
	rs4079531	1	154761265	KCNN3	intronic	49.3505	0.0106944	A	G	0.591171	-0.148743	0.0211734	2.42945e-12	4.03453e-08	4981	Small-vessel-stroke	A	G	0.6072	-0.0031	0.0238	0.8955
	rs111829145	1	154545240	CHRNB2	intronic	45.016	0.00966907	T	C	0.0140132	-0.591526	0.0881638	2.17204e-11	3.38275e-07	4981	Small-vessel-stroke	T	C	0.0151	0.2888	0.1298	0.02611
	rs12145000	1	154271310	HAX1;AQP10	intergenic	42.2528	0.00896608	T	C	0.0242219	0.435519	0.0670007	8.80556e-11	1.32249e-06	4981	Small-vessel-stroke	T	C	0.0217	-0.0186	0.1029	0.8567
	rs75273261	1	154577056	ADAR	intronic	41.7869	0.00948282	C	T	0.0112878	-0.6518	0.100831	1.11526e-10	1.66957e-06	4981	Small-vessel-stroke	C	T	0.0107	0.1926	0.2126	0.3648
	rs2297607	1	154320942	ATP8B2	exonic	39.277	0.00814988	G	A	0.243605	-0.148711	0.0237287	3.9877e-10	5.78284e-06	4981	Small-vessel-stroke	G	A	0.2356	0.0172	0.027	0.5247
	rs76321446	1	152768387	LCE1D	upstream	39.2015	0.00805796	G	C	0.0416231	0.317806	0.0507587	4.14341e-10	5.99925e-06	4981	Small-vessel-stroke	G	C	0.0465	0.1524	0.0625	0.0148
	rs114779784	1	154239549	UBAP2L	intronic	38.7998	0.00891761	C	G	0.0382903	-0.347971	0.0558635	5.08204e-10	7.30126e-06	4981	Small-vessel-stroke	C	G	0.026	0.1441	0.0857	0.09256
	rs636176	1	153527773	LOC101928034;S100A2	intergenic	37.9718	0.00916163	A	G	0.0894595	0.237142	0.0384838	7.74253e-10	1.09705e-05	4981	Small-vessel-stroke	A	G	0.0722	0.0478	0.0589	0.4172
	rs116200390	1	154188964	C1orf43	intronic	36.0402	0.00786972	T	C	0.0391586	0.323389	0.0538681	2.06994e-09	2.81663e-05	4981	Small-vessel-stroke	T	C	0.0395	0.0431	0.0676	0.524
	rs116039813	1	154185514	C1orf43	intronic	35.8553	0.00723581	T	G	0.0257026	-0.380097	0.0634772	2.27457e-09	3.07252e-05	4981	Small-vessel-stroke	T	G	0.0231	-0.1727	0.0941	0.06642
	rs76401668	1	154610358	ADAR;KCNN3	intergenic	35.2211	0.00763038	A	G	0.0233185	-0.40929	0.0689651	3.14235e-09	4.18976e-05	4981	Small-vessel-stroke	A	G	0.0229	-0.0429	0.0935	0.6462
	rs41310887	1	154321623	ATP8B2	UTR3	33.8094	0.006999	A	G	0.0472193	-0.278899	0.0479654	6.45719e-09	8.52365e-05	4981	Small-vessel-stroke	A	G	0.0528	0.0538	0.0613	0.3799
	rs113191295	1	153912623	DENND4B	intronic	33.0918	0.0072533	A	G	0.0625375	0.248717	0.043236	9.31659e-09	0.000122458	4981	Small-vessel-stroke	A	G	0.0597	-0.004	0.059	0.9456
	rs41265187	1	153736280	INTS3	intronic	33.0498	0.00701184	A	G	0.026621	-0.367831	0.0639829	9.51852e-09	0.000124758	4981	Small-vessel-stroke	A	G	0.0259	-0.0157	0.0871	0.8566
	rs140604580	1	154273641	HAX1;AQP10	intergenic	29.9354	0.00680746	T	C	0.023971	0.38142	0.0697125	4.68559e-08	0.000538702	4981	Small-vessel-stroke	T	C	0.0242	0.1236	0.0962	0.1988
cvd2_MMP.12___P39900	rs72981675	11	102721251	MMP3;MMP12	intergenic	804.848	0.140642	T	C	0.1182	-0.821389	0.0289529	3.78449e-164	1.5719e-157	4941	Stroke	T	C	0.1299	0.0695	0.0143	1.128e-06
	rs12788925	11	102801847	MMP12;MMP13	intergenic	135.076	0.0284882	G	A	0.447657	0.240016	0.0206515	7.98495e-31	6.32395e-26	4941	Stroke	G	A	0.4381	-0.0309	0.0097	0.001427
	rs11225471	11	102779194	MMP12;MMP13	intergenic	93.8783	0.0196638	T	C	0.174474	0.261269	0.0269653	5.26302e-22	3.34029e-17	4941	Stroke	T	C	0.1809	-0.0282	0.0131	0.03115
	rs7945189	11	102660564	WTAPP1	ncRNA_intronic	81.0708	0.0167902	T	C	0.102853	-0.301629	0.0334997	3.05162e-19	1.7242e-14	4941	Stroke	T	C	0.0961	0.0236	0.0156	0.1293
	rs117342740	11	103280314	DYNC2H1	intronic	79.9078	0.0157524	T	C	0.0317294	-0.506325	0.0566415	5.44505e-19	3.03946e-14	4941	Stroke	T	C	0.0308	0.0405	0.0286	0.1557
	rs1291903	11	102840266	MMP13;DCUN1D5	intergenic	78.0159	0.0161965	A	G	0.464415	-0.180438	0.0204285	1.39732e-18	7.61639e-14	4941	Stroke	A	G	0.4756	0.0147	0.0094	0.1194
	rs17298967	11	102866533	MMP13;DCUN1D5	intergenic	62.52	0.0135295	T	C	0.0475307	-0.386557	0.0488882	3.22964e-15	1.43189e-10	4941	Stroke	T	C	0.0466	0.0325	0.0237	0.1693
	rs11225507	11	102863073	MMP13;DCUN1D5	intergenic	55.0207	0.0114413	C	G	0.396589	-0.154613	0.0208441	1.3962e-13	5.03404e-09	4941	Stroke	C	G	0.3918	0.0044	0.0096	0.6426
	rs193239034	11	102687552	WTAPP1	ncRNA_intronic	51.2167	0.0112368	A	T	0.273781	0.168101	0.023489	9.48579e-13	3.19627e-08	4941	Stroke	A	T	0.2665	-0.0027	0.0112	0.8099
	rs149265948	11	102430510	MMP7;MMP20	intergenic	48.1317	0.011186	G	T	0.0179315	-0.563565	0.0812322	4.49963e-12	1.42302e-07	4941	Stroke	G	T	0.0114	0.0793	0.0722	0.2721
	rs74926032	11	102748373	MMP12;MMP13	intergenic	46.5121	0.00994831	G	A	0.0415807	0.353294	0.0518028	1.01996e-11	3.10527e-07	4941	Stroke	G	A	0.0522	0.0139	0.0227	0.5393
	rs141887775	11	103012263	DYNC2H1	intronic	41.0183	0.00846821	A	G	0.0991346	-0.21774	0.0339977	1.64803e-10	4.35071e-06	4941	Stroke	A	G	0.0974	0.0223	0.0159	0.1615
	rs148898767	11	102941613	DCUN1D5	intronic	33.4681	0.00757776	C	T	0.0145415	-0.5142	0.0888825	7.69066e-09	0.000182259	4941	Stroke	C	T	0.0152	0.0277	0.0444	0.5321
	rs72981675	11	102721251	MMP3;MMP12	intergenic	804.848	0.140642	T	C	0.1182	-0.821389	0.0289529	3.78449e-164	1.5719e-157	4941	Ischemic-stroke	T	C	0.1302	0.0761	0.0152	5.334e-07
	rs12788925	11	102801847	MMP12;MMP13	intergenic	135.076	0.0284882	G	A	0.447657	0.240016	0.0206515	7.98495e-31	6.32395e-26	4941	Ischemic-stroke	G	A	0.4373	-0.0362	0.0104	0.0005016
	rs11225471	11	102779194	MMP12;MMP13	intergenic	93.8783	0.0196638	T	C	0.174474	0.261269	0.0269653	5.26302e-22	3.34029e-17	4941	Ischemic-stroke	T	C	0.1805	-0.0282	0.014	0.04422
	rs7945189	11	102660564	WTAPP1	ncRNA_intronic	81.0708	0.0167902	T	C	0.102853	-0.301629	0.0334997	3.05162e-19	1.7242e-14	4941	Ischemic-stroke	T	C	0.0966	0.027	0.017	0.1116
	rs117342740	11	103280314	DYNC2H1	intronic	79.9078	0.0157524	T	C	0.0317294	-0.506325	0.0566415	5.44505e-19	3.03946e-14	4941	Ischemic-stroke	T	C	0.0314	0.0393	0.031	0.2048
	rs1291903	11	102840266	MMP13;DCUN1D5	intergenic	78.0159	0.0161965	A	G	0.464415	-0.180438	0.0204285	1.39732e-18	7.61639e-14	4941	Ischemic-stroke	A	G	0.4806	0.0194	0.0115	0.09177
	rs17298967	11	102866533	MMP13;DCUN1D5	intergenic	62.52	0.0135295	T	C	0.0475307	-0.386557	0.0488882	3.22964e-15	1.43189e-10	4941	Ischemic-stroke	T	C	0.0466	0.0321	0.0259	0.2152
	rs11225507	11	102863073	MMP13;DCUN1D5	intergenic	55.0207	0.0114413	C	G	0.396589	-0.154613	0.0208441	1.3962e-13	5.03404e-09	4941	Ischemic-stroke	C	G	0.3919	0.0068	0.0104	0.5117
	rs193239034	11	102687552	WTAPP1	ncRNA_intronic	51.2167	0.0112368	A	T	0.273781	0.168101	0.023489	9.48579e-13	3.19627e-08	4941	Ischemic-stroke	A	T	0.2668	0.0077	0.0119	0.517
	rs149265948	11	102430510	MMP7;MMP20	intergenic	48.1317	0.011186	G	T	0.0179315	-0.563565	0.0812322	4.49963e-12	1.42302e-07	4941	Ischemic-stroke	G	T	0.0115	0.1011	0.0754	0.18
	rs74926032	11	102748373	MMP12;MMP13	intergenic	46.5121	0.00994831	G	A	0.0415807	0.353294	0.0518028	1.01996e-11	3.10527e-07	4941	Ischemic-stroke	G	A	0.0522	0.022	0.0242	0.3646
	rs141887775	11	103012263	DYNC2H1	intronic	41.0183	0.00846821	A	G	0.0991346	-0.21774	0.0339977	1.64803e-10	4.35071e-06	4941	Ischemic-stroke	A	G	0.0975	0.0201	0.0173	0.245
	rs148898767	11	102941613	DCUN1D5	intronic	33.4681	0.00757776	C	T	0.0145415	-0.5142	0.0888825	7.69066e-09	0.000182259	4941	Ischemic-stroke	C	T	0.0151	0.0121	0.049	0.8053
	rs72981675	11	102721251	MMP3;MMP12	intergenic	804.848	0.140642	T	C	0.1182	-0.821389	0.0289529	3.78449e-164	1.5719e-157	4941	Large-artery-stroke	T	C	0.1312	0.172	0.0353	1.103e-06
	rs12788925	11	102801847	MMP12;MMP13	intergenic	135.076	0.0284882	G	A	0.447657	0.240016	0.0206515	7.98495e-31	6.32395e-26	4941	Large-artery-stroke	G	A	0.4347	-0.105	0.025	2.606e-05
	rs11225471	11	102779194	MMP12;MMP13	intergenic	93.8783	0.0196638	T	C	0.174474	0.261269	0.0269653	5.26302e-22	3.34029e-17	4941	Large-artery-stroke	T	C	0.1804	-0.1132	0.0336	0.0007661
	rs7945189	11	102660564	WTAPP1	ncRNA_intronic	81.0708	0.0167902	T	C	0.102853	-0.301629	0.0334997	3.05162e-19	1.7242e-14	4941	Large-artery-stroke	T	C	0.099	0.055	0.0412	0.1812
	rs117342740	11	103280314	DYNC2H1	intronic	79.9078	0.0157524	T	C	0.0317294	-0.506325	0.0566415	5.44505e-19	3.03946e-14	4941	Large-artery-stroke	T	C	0.033	0.0277	0.0785	0.7244
	rs1291903	11	102840266	MMP13;DCUN1D5	intergenic	78.0159	0.0161965	A	G	0.464415	-0.180438	0.0204285	1.39732e-18	7.61639e-14	4941	Large-artery-stroke	A	G	0.4789	0.0285	0.0266	0.2836
	rs17298967	11	102866533	MMP13;DCUN1D5	intergenic	62.52	0.0135295	T	C	0.0475307	-0.386557	0.0488882	3.22964e-15	1.43189e-10	4941	Large-artery-stroke	T	C	0.0479	0.1986	0.0625	0.001487
	rs11225507	11	102863073	MMP13;DCUN1D5	intergenic	55.0207	0.0114413	C	G	0.396589	-0.154613	0.0208441	1.3962e-13	5.03404e-09	4941	Large-artery-stroke	C	G	0.3905	0.0036	0.0259	0.8892
	rs193239034	11	102687552	WTAPP1	ncRNA_intronic	51.2167	0.0112368	A	T	0.273781	0.168101	0.023489	9.48579e-13	3.19627e-08	4941	Large-artery-stroke	A	T	0.2692	0.0292	0.0284	0.3053
	rs149265948	11	102430510	MMP7;MMP20	intergenic	48.1317	0.011186	G	T	0.0179315	-0.563565	0.0812322	4.49963e-12	1.42302e-07	4941	Large-artery-stroke	G	T	0.0119	0.2661	0.1699	0.1173
	rs141887775	11	103012263	DYNC2H1	intronic	41.0183	0.00846821	A	G	0.0991346	-0.21774	0.0339977	1.64803e-10	4.35071e-06	4941	Large-artery-stroke	A	G	0.0976	0.0649	0.0424	0.1256
	rs148898767	11	102941613	DCUN1D5	intronic	33.4681	0.00757776	C	T	0.0145415	-0.5142	0.0888825	7.69066e-09	0.000182259	4941	Large-artery-stroke	C	T	0.0152	0.1526	0.1214	0.2087
	rs72981675	11	102721251	MMP3;MMP12	intergenic	804.848	0.140642	T	C	0.1182	-0.821389	0.0289529	3.78449e-164	1.5719e-157	4941	Cardioembolic-stroke	T	C	0.1289	0.061	0.0286	0.03275
	rs12788925	11	102801847	MMP12;MMP13	intergenic	135.076	0.0284882	G	A	0.447657	0.240016	0.0206515	7.98495e-31	6.32395e-26	4941	Cardioembolic-stroke	G	A	0.4392	-0.0055	0.0189	0.7717
	rs11225471	11	102779194	MMP12;MMP13	intergenic	93.8783	0.0196638	T	C	0.174474	0.261269	0.0269653	5.26302e-22	3.34029e-17	4941	Cardioembolic-stroke	T	C	0.1832	-0.0349	0.0257	0.1753
	rs7945189	11	102660564	WTAPP1	ncRNA_intronic	81.0708	0.0167902	T	C	0.102853	-0.301629	0.0334997	3.05162e-19	1.7242e-14	4941	Cardioembolic-stroke	T	C	0.0962	0.0546	0.0329	0.09687
	rs117342740	11	103280314	DYNC2H1	intronic	79.9078	0.0157524	T	C	0.0317294	-0.506325	0.0566415	5.44505e-19	3.03946e-14	4941	Cardioembolic-stroke	T	C	0.031	0.0042	0.0654	0.9485
	rs1291903	11	102840266	MMP13;DCUN1D5	intergenic	78.0159	0.0161965	A	G	0.464415	-0.180438	0.0204285	1.39732e-18	7.61639e-14	4941	Cardioembolic-stroke	A	G	0.4767	-0.0064	0.0198	0.7463
	rs17298967	11	102866533	MMP13;DCUN1D5	intergenic	62.52	0.0135295	T	C	0.0475307	-0.386557	0.0488882	3.22964e-15	1.43189e-10	4941	Cardioembolic-stroke	T	C	0.0464	0.0081	0.0535	0.8791
	rs11225507	11	102863073	MMP13;DCUN1D5	intergenic	55.0207	0.0114413	C	G	0.396589	-0.154613	0.0208441	1.3962e-13	5.03404e-09	4941	Cardioembolic-stroke	C	G	0.3902	0.0128	0.02	0.5207
	rs193239034	11	102687552	WTAPP1	ncRNA_intronic	51.2167	0.0112368	A	T	0.273781	0.168101	0.023489	9.48579e-13	3.19627e-08	4941	Cardioembolic-stroke	A	T	0.2691	0.0017	0.0221	0.9403
	rs149265948	11	102430510	MMP7;MMP20	intergenic	48.1317	0.011186	G	T	0.0179315	-0.563565	0.0812322	4.49963e-12	1.42302e-07	4941	Cardioembolic-stroke	G	T	0.0113	0.0575	0.1316	0.6622
	rs74926032	11	102748373	MMP12;MMP13	intergenic	46.5121	0.00994831	G	A	0.0415807	0.353294	0.0518028	1.01996e-11	3.10527e-07	4941	Cardioembolic-stroke	G	A	0.0542	0.0301	0.0454	0.5071
	rs141887775	11	103012263	DYNC2H1	intronic	41.0183	0.00846821	A	G	0.0991346	-0.21774	0.0339977	1.64803e-10	4.35071e-06	4941	Cardioembolic-stroke	A	G	0.0963	0.0244	0.0338	0.4702
	rs148898767	11	102941613	DCUN1D5	intronic	33.4681	0.00757776	C	T	0.0145415	-0.5142	0.0888825	7.69066e-09	0.000182259	4941	Cardioembolic-stroke	C	T	0.0146	0.0302	0.1012	0.7652
	rs72981675	11	102721251	MMP3;MMP12	intergenic	804.848	0.140642	T	C	0.1182	-0.821389	0.0289529	3.78449e-164	1.5719e-157	4941	Small-vessel-stroke	T	C	0.1274	0.0259	0.0346	0.4551
	rs12788925	11	102801847	MMP12;MMP13	intergenic	135.076	0.0284882	G	A	0.447657	0.240016	0.0206515	7.98495e-31	6.32395e-26	4941	Small-vessel-stroke	G	A	0.4356	-0.0395	0.0232	0.08894
	rs11225471	11	102779194	MMP12;MMP13	intergenic	93.8783	0.0196638	T	C	0.174474	0.261269	0.0269653	5.26302e-22	3.34029e-17	4941	Small-vessel-stroke	T	C	0.1806	-0.0188	0.0307	0.5399
	rs7945189	11	102660564	WTAPP1	ncRNA_intronic	81.0708	0.0167902	T	C	0.102853	-0.301629	0.0334997	3.05162e-19	1.7242e-14	4941	Small-vessel-stroke	T	C	0.0993	0.0069	0.0398	0.8627
	rs117342740	11	103280314	DYNC2H1	intronic	79.9078	0.0157524	T	C	0.0317294	-0.506325	0.0566415	5.44505e-19	3.03946e-14	4941	Small-vessel-stroke	T	C	0.0322	0.0183	0.0742	0.8048
	rs1291903	11	102840266	MMP13;DCUN1D5	intergenic	78.0159	0.0161965	A	G	0.464415	-0.180438	0.0204285	1.39732e-18	7.61639e-14	4941	Small-vessel-stroke	A	G	0.4736	0.0021	0.0239	0.9307
	rs17298967	11	102866533	MMP13;DCUN1D5	intergenic	62.52	0.0135295	T	C	0.0475307	-0.386557	0.0488882	3.22964e-15	1.43189e-10	4941	Small-vessel-stroke	T	C	0.0483	-0.053	0.0621	0.3933
	rs11225507	11	102863073	MMP13;DCUN1D5	intergenic	55.0207	0.0114413	C	G	0.396589	-0.154613	0.0208441	1.3962e-13	5.03404e-09	4941	Small-vessel-stroke	C	G	0.3903	-0.0381	0.0242	0.1145
	rs193239034	11	102687552	WTAPP1	ncRNA_intronic	51.2167	0.0112368	A	T	0.273781	0.168101	0.023489	9.48579e-13	3.19627e-08	4941	Small-vessel-stroke	A	T	0.2688	0.0096	0.0262	0.7135
	rs149265948	11	102430510	MMP7;MMP20	intergenic	48.1317	0.011186	G	T	0.0179315	-0.563565	0.0812322	4.49963e-12	1.42302e-07	4941	Small-vessel-stroke	G	T	0.0121	0.1429	0.1636	0.3824
	rs74926032	11	102748373	MMP12;MMP13	intergenic	46.5121	0.00994831	G	A	0.0415807	0.353294	0.0518028	1.01996e-11	3.10527e-07	4941	Small-vessel-stroke	G	A	0.0517	0.0662	0.0528	0.21
	rs141887775	11	103012263	DYNC2H1	intronic	41.0183	0.00846821	A	G	0.0991346	-0.21774	0.0339977	1.64803e-10	4.35071e-06	4941	Small-vessel-stroke	A	G	0.0981	0.0165	0.0404	0.6824
	rs148898767	11	102941613	DCUN1D5	intronic	33.4681	0.00757776	C	T	0.0145415	-0.5142	0.0888825	7.69066e-09	0.000182259	4941	Small-vessel-stroke	C	T	0.015	-0.0243	0.114	0.831
Exposure/Protein	Instrumental variables of Exposure							Allele effects on Exposure							Allele effects on Outcome
	SNPID	chromosome	position	Gene	SNP Func	F	R2	effect_allele.exposure	other_allele.exposure	eaf.exposure	beta.exposure	se.exposure	pval.exposure	samplesize.exposure	outcome	effect_allele.outcome	other_allele.outcome	eaf.outcome	beta.outcome	se.outcome	pval.outcome
cvd2_BMP.6___P22004	chr4:187164349	4	187164349	KLKB1	intronic	314.734	0.0610255	A	G	0.517937	-0.349583	0.0197051	2.58112e-68	4941	Stroke	A	G	0.5023	0.0149	0.0091	0.1023
	chr3:186459927	3	186459927	KNG1	exonic (missense)	64.8754	0.0131798	C	T	0.412417	-0.164906	0.0204737	9.92218e-16	4941	Stroke	C	T	0.4114	0.0287	0.0095	0.002501
	chr4:187181863	4	187181863	KLKB1;F11	intergenic	61.8547	0.0126389	C	T	0.163054	0.215192	0.0273615	4.50844e-15	4941	Stroke	C	T	0.165	0.0112	0.0126	0.3725
	chr3:56849749	3	56849749	ARHGEF3	intronic	50.3845	0.0103839	C	T	0.593236	-0.146683	0.0206648	1.44342e-12	4941	Stroke	C	T	0.6073	0.0065	0.0093	0.4851
	chr6:7723962	6	7723962	SNRNP48;BMP6	intergenic	46.5535	0.00953703	G	C	0.471802	0.138329	0.0202739	9.98896e-12	4941	Stroke	G	C	0.459	-0.0009	0.0091	0.9218
	chr5:176842474	5	176842474	F12;GRK6	intergenic	42.8964	0.00887148	C	T	0.74872	-0.153548	0.0234441	6.35878e-11	4941	Stroke	C	T	0.7544	-0.0021	0.0112	0.8508
	chr4:187141704	4	187141704	CYP4V2;KLKB1	intergenic	40.9284	0.00848466	C	A	0.0792804	0.241077	0.0376828	1.72514e-10	4941	Stroke	C	A	0.0816	0.0164	0.017	0.3339
	chr4:187215448	4	187215448	F11-AS1	ncRNA_intronic	37.927	0.00791823	T	C	0.227039	0.1502	0.0243891	7.92693e-10	4941	Stroke	T	C	0.2204	-0.0155	0.0112	0.1657
	chr4:187156303	4	187156303	KLKB1	intronic	35.0311	0.0072931	A	T	0.0268063	-0.373872	0.0631678	3.46389e-09	4941	Stroke	A	T	0.0288	0.0104	0.0297	0.7252
	chr4:187164349	4	187164349	KLKB1	intronic	314.734	0.0610255	A	G	0.517937	-0.349583	0.0197051	2.58112e-68	4941	Ischemic-stroke	A	G	0.5031	0.0293	0.0099	0.003031
	chr3:186459927	3	186459927	KNG1	exonic	64.8754	0.0131798	C	T	0.412417	-0.164906	0.0204737	9.92218e-16	4941	Ischemic-stroke	C	T	0.4112	0.0277	0.0104	0.007434
	chr4:187181863	4	187181863	KLKB1;F11	intergenic	61.8547	0.0126389	C	T	0.163054	0.215192	0.0273615	4.50844e-15	4941	Ischemic-stroke	C	T	0.1651	0.0073	0.0136	0.5893
	chr3:56849749	3	56849749	ARHGEF3	intronic	50.3845	0.0103839	C	T	0.593236	-0.146683	0.0206648	1.44342e-12	4941	Ischemic-stroke	C	T	0.6076	0.0155	0.0102	0.1284
	chr6:7723962	6	7723962	SNRNP48;BMP6	intergenic	46.5535	0.00953703	G	C	0.471802	0.138329	0.0202739	9.98896e-12	4941	Ischemic-stroke	G	C	0.4589	0.0008	0.0099	0.9392
	chr5:176842474	5	176842474	F12;GRK6	intergenic	42.8964	0.00887148	C	T	0.74872	-0.153548	0.0234441	6.35878e-11	4941	Ischemic-stroke	C	T	0.7545	-0.003	0.0123	0.8089
	chr4:187141704	4	187141704	CYP4V2;KLKB1	intergenic	40.9284	0.00848466	C	A	0.0792804	0.241077	0.0376828	1.72514e-10	4941	Ischemic-stroke	C	A	0.0813	0.0156	0.0184	0.3968
	chr4:187215448	4	187215448	F11-AS1	ncRNA_intronic	37.927	0.00791823	T	C	0.227039	0.1502	0.0243891	7.92693e-10	4941	Ischemic-stroke	T	C	0.2208	-0.0158	0.0121	0.193
	chr4:187156303	4	187156303	KLKB1	intronic	35.0311	0.0072931	A	T	0.0268063	-0.373872	0.0631678	3.46389e-09	4941	Ischemic-stroke	A	T	0.0286	0.0199	0.0321	0.5349
	chr4:187164349	4	187164349	KLKB1	intronic	314.734	0.0610255	A	G	0.517937	-0.349583	0.0197051	2.58112e-68	4941	Large-artery-stroke	A	G	0.5006	-0.0265	0.0244	0.2779
	chr3:186459927	3	186459927	KNG1	exonic	64.8754	0.0131798	C	T	0.412417	-0.164906	0.0204737	9.92218e-16	4941	Large-artery-stroke	C	T	0.4141	0.0036	0.0257	0.8881
	chr4:187181863	4	187181863	KLKB1;F11	intergenic	61.8547	0.0126389	C	T	0.163054	0.215192	0.0273615	4.50844e-15	4941	Large-artery-stroke	C	T	0.1679	0.0424	0.0335	0.2054
	chr3:56849749	3	56849749	ARHGEF3	intronic	50.3845	0.0103839	C	T	0.593236	-0.146683	0.0206648	1.44342e-12	4941	Large-artery-stroke	C	T	0.6049	0.0039	0.025	0.8744
	chr6:7723962	6	7723962	SNRNP48;BMP6	intergenic	46.5535	0.00953703	G	C	0.471802	0.138329	0.0202739	9.98896e-12	4941	Large-artery-stroke	G	C	0.4571	0.0466	0.0245	0.05715
	chr5:176842474	5	176842474	F12;GRK6	intergenic	42.8964	0.00887148	C	T	0.74872	-0.153548	0.0234441	6.35878e-11	4941	Large-artery-stroke	C	T	0.7532	0.0058	0.031	0.8523
	chr4:187141704	4	187141704	CYP4V2;KLKB1	intergenic	40.9284	0.00848466	C	A	0.0792804	0.241077	0.0376828	1.72514e-10	4941	Large-artery-stroke	C	A	0.0809	0.0125	0.0461	0.7864
	chr4:187215448	4	187215448	F11-AS1	ncRNA_intronic	37.927	0.00791823	T	C	0.227039	0.1502	0.0243891	7.92693e-10	4941	Large-artery-stroke	T	C	0.2254	0.036	0.0293	0.2191
	chr4:187210319	4	187210319	F11-AS1	ncRNA_intronic	35.6096	0.00831596	T	A	0.0130439	0.568314	0.0952368	2.57931e-09	4941	Large-artery-stroke	T	A	0.014	0.2633	0.2484	0.2891
	chr4:187156303	4	187156303	KLKB1	intronic	35.0311	0.0072931	A	T	0.0268063	-0.373872	0.0631678	3.46389e-09	4941	Large-artery-stroke	A	T	0.0285	0.0115	0.085	0.8921
	chr4:187164349	4	187164349	KLKB1	intronic	314.734	0.0610255	A	G	0.517937	-0.349583	0.0197051	2.58112e-68	4941	Cardioembolic-stroke	A	G	0.5032	0.0885	0.0212	2.948e-05
	chr3:186459927	3	186459927	KNG1	exonic	64.8754	0.0131798	C	T	0.412417	-0.164906	0.0204737	9.92218e-16	4941	Cardioembolic-stroke	C	T	0.412	0.0286	0.0197	0.1461
	chr4:187181863	4	187181863	KLKB1;F11	intergenic	61.8547	0.0126389	C	T	0.163054	0.215192	0.0273615	4.50844e-15	4941	Cardioembolic-stroke	C	T	0.1664	-0.041	0.0265	0.1222
	chr3:56849749	3	56849749	ARHGEF3	intronic	50.3845	0.0103839	C	T	0.593236	-0.146683	0.0206648	1.44342e-12	4941	Cardioembolic-stroke	C	T	0.6074	0.0238	0.0195	0.2232
	chr6:7723962	6	7723962	SNRNP48;BMP6	intergenic	46.5535	0.00953703	G	C	0.471802	0.138329	0.0202739	9.98896e-12	4941	Cardioembolic-stroke	G	C	0.4581	-0.0327	0.019	0.08467
	chr4:187141704	4	187141704	CYP4V2;KLKB1	intergenic	40.9284	0.00848466	C	A	0.0792804	0.241077	0.0376828	1.72514e-10	4941	Cardioembolic-stroke	C	A	0.0807	0.0334	0.036	0.3537
	chr4:187215448	4	187215448	F11-AS1	ncRNA_intronic	37.927	0.00791823	T	C	0.227039	0.1502	0.0243891	7.92693e-10	4941	Cardioembolic-stroke	T	C	0.2222	-0.0398	0.0233	0.08706
	chr4:187156303	4	187156303	KLKB1	intronic	35.0311	0.0072931	A	T	0.0268063	-0.373872	0.0631678	3.46389e-09	4941	Cardioembolic-stroke	A	T	0.028	0.0728	0.0685	0.288
	chr4:187164349	4	187164349	KLKB1	intronic	314.734	0.0610255	A	G	0.517937	-0.349583	0.0197051	2.58112e-68	4941	Small-vessel-stroke	A	G	0.503	0.0232	0.0227	0.3051
	chr3:186459927	3	186459927	KNG1	exonic	64.8754	0.0131798	C	T	0.412417	-0.164906	0.0204737	9.92218e-16	4941	Small-vessel-stroke	C	T	0.4126	0.0509	0.0244	0.03705
	chr4:187181863	4	187181863	KLKB1;F11	intergenic	61.8547	0.0126389	C	T	0.163054	0.215192	0.0273615	4.50844e-15	4941	Small-vessel-stroke	C	T	0.1653	0.0167	0.0313	0.5927
	chr3:56849749	3	56849749	ARHGEF3	intronic	50.3845	0.0103839	C	T	0.593236	-0.146683	0.0206648	1.44342e-12	4941	Small-vessel-stroke	C	T	0.6041	0.0289	0.0232	0.213
	chr6:7723962	6	7723962	SNRNP48;BMP6	intergenic	46.5535	0.00953703	G	C	0.471802	0.138329	0.0202739	9.98896e-12	4941	Small-vessel-stroke	G	C	0.4599	-0.0041	0.0226	0.8562
	chr5:176842474	5	176842474	F12;GRK6	intergenic	42.8964	0.00887148	C	T	0.74872	-0.153548	0.0234441	6.35878e-11	4941	Small-vessel-stroke	C	T	0.7552	0.03	0.0283	0.2887
	chr4:187141704	4	187141704	CYP4V2;KLKB1	intergenic	40.9284	0.00848466	C	A	0.0792804	0.241077	0.0376828	1.72514e-10	4941	Small-vessel-stroke	C	A	0.08	-0.0042	0.0428	0.9224
	chr4:187215448	4	187215448	F11-AS1	ncRNA_intronic	37.927	0.00791823	T	C	0.227039	0.1502	0.0243891	7.92693e-10	4941	Small-vessel-stroke	T	C	0.2244	0.0109	0.0272	0.6894
	chr4:187156303	4	187156303	KLKB1	intronic	35.0311	0.0072931	A	T	0.0268063	-0.373872	0.0631678	3.46389e-09	4941	Small-vessel-stroke	A	T	0.0286	0.0965	0.0742	0.1935
cvd2_GDF.2___Q9UK05	chr4:187158034	4	187158034	KLKB1	exonic	352.906	0.0676581	A	G	0.516543	0.368055	0.0195922	4.21783e-76	4940	Stroke	A	G	0.5018	0.0135	0.0092	0.1434
	chr9:95101729	9	95101729	CENPP	intronic	127.634	0.0259912	C	G	0.314545	-0.245509	0.0217312	3.07727e-29	4940	Stroke	C	G	0.328	-0.01	0.0097	0.3014
	chr3:186458910	3	186458910	KNG1	intronic	94.7234	0.0188335	A	G	0.408507	0.197413	0.0202837	3.46265e-22	4940	Stroke	A	G	0.4073	0.028	0.0093	0.002612
	chr5:176839898	5	176839898	F12;GRK6	intergenic	54.6534	0.0109353	C	T	0.748502	0.170426	0.023053	1.68003e-13	4940	Stroke	C	T	0.7534	-0.0015	0.0111	0.8893
	chr4:187180737	4	187180737	KLKB1;F11	intergenic	51.5796	0.0111026	G	C	0.455269	-0.149614	0.0208321	7.90113e-13	4940	Stroke	G	C	0.4526	-0.0011	0.0095	0.9056
	chr4:187127516	4	187127516	CYP4V2	intronic	45.2896	0.00915897	G	A	0.223269	-0.162502	0.0241468	1.89298e-11	4940	Stroke	G	A	0.2271	-0.006	0.011	0.5838
	chr9:95526685	9	95526685	BICD2	intronic	41.6259	0.00945994	A	G	0.127024	0.206531	0.0320113	1.21115e-10	4940	Stroke	A	G	0.1089	0.0377	0.0166	0.02336
	chr4:187106007	4	187106007	FAM149A;FLJ38576	intergenic	40.7147	0.00898171	G	A	0.0773783	0.250809	0.0393068	1.92269e-10	4940	Stroke	G	A	0.0711	0.0234	0.0231	0.3122
	chr4:187227451	4	187227451	F11-AS1	ncRNA_intronic	34.4521	0.00715733	C	T	0.624671	0.123546	0.0210485	4.65469e-09	4940	Stroke	C	T	0.6233	0.0255	0.0094	0.006655
	chr4:187191392	4	187191392	F11	intronic	33.9524	0.00721736	T	G	0.0806726	-0.220585	0.0378565	6.00553e-09	4940	Stroke	T	G	0.0805	0.0069	0.0174	0.6916
	chr3:186475270	3	186475270	KNG1;EIF4A2	intergenic	30.186	0.00656221	C	T	0.0339978	0.316079	0.0575298	4.12225e-08	4940	Stroke	C	T	0.029	0.0335	0.03	0.2644
	chr4:187158034	4	187158034	KLKB1	exonic	352.906	0.0676581	A	G	0.516543	0.368055	0.0195922	4.21783e-76	4940	Ischemic-stroke	A	G	0.5019	0.028	0.0101	0.005672
	chr9:95101729	9	95101729	CENPP	intronic	127.634	0.0259912	C	G	0.314545	-0.245509	0.0217312	3.07727e-29	4940	Ischemic-stroke	C	G	0.3276	-0.0131	0.0105	0.2125
	chr3:186458910	3	186458910	KNG1	intronic	94.7234	0.0188335	A	G	0.408507	0.197413	0.0202837	3.46265e-22	4940	Ischemic-stroke	A	G	0.407	0.0268	0.0101	0.008031
	chr5:176839898	5	176839898	F12;GRK6	intergenic	54.6534	0.0109353	C	T	0.748502	0.170426	0.023053	1.68003e-13	4940	Ischemic-stroke	C	T	0.7533	-0.0002	0.012	0.9862
	chr4:187180737	4	187180737	KLKB1;F11	intergenic	51.5796	0.0111026	G	C	0.455269	-0.149614	0.0208321	7.90113e-13	4940	Ischemic-stroke	G	C	0.4534	-0.0004	0.0103	0.9669
	chr4:187127516	4	187127516	CYP4V2	intronic	45.2896	0.00915897	G	A	0.223269	-0.162502	0.0241468	1.89298e-11	4940	Ischemic-stroke	G	A	0.2271	-0.0098	0.0119	0.4087
	chr9:95526685	9	95526685	BICD2	intronic	41.6259	0.00945994	A	G	0.127024	0.206531	0.0320113	1.21115e-10	4940	Ischemic-stroke	A	G	0.1095	0.0516	0.0179	0.003896
	chr4:187106007	4	187106007	FAM149A;FLJ38576	intergenic	40.7147	0.00898171	G	A	0.0773783	0.250809	0.0393068	1.92269e-10	4940	Ischemic-stroke	G	A	0.0706	0.0325	0.0245	0.1836
	chr4:187227451	4	187227451	F11-AS1	ncRNA_intronic	34.4521	0.00715733	C	T	0.624671	0.123546	0.0210485	4.65469e-09	4940	Ischemic-stroke	C	T	0.6238	0.0272	0.0103	0.008265
	chr4:187191392	4	187191392	F11	intronic	33.9524	0.00721736	T	G	0.0806726	-0.220585	0.0378565	6.00553e-09	4940	Ischemic-stroke	T	G	0.0803	0.0049	0.0189	0.7966
	chr3:186475270	3	186475270	KNG1;EIF4A2	intergenic	30.186	0.00656221	C	T	0.0339978	0.316079	0.0575298	4.12225e-08	4940	Ischemic-stroke	C	T	0.0292	0.0412	0.0322	0.2008
	chr4:187158034	4	187158034	KLKB1	exonic	352.906	0.0676581	A	G	0.516543	0.368055	0.0195922	4.21783e-76	4940	Large-artery-stroke	A	G	0.4994	-0.038	0.0254	0.1351
	chr9:95101729	9	95101729	CENPP	intronic	127.634	0.0259912	C	G	0.314545	-0.245509	0.0217312	3.07727e-29	4940	Large-artery-stroke	C	G	0.3272	-0.0113	0.026	0.6632
	chr3:186458910	3	186458910	KNG1	intronic	94.7234	0.0188335	A	G	0.408507	0.197413	0.0202837	3.46265e-22	4940	Large-artery-stroke	A	G	0.4094	0.0111	0.0249	0.6551
	chr5:176839898	5	176839898	F12;GRK6	intergenic	54.6534	0.0109353	C	T	0.748502	0.170426	0.023053	1.68003e-13	4940	Large-artery-stroke	C	T	0.7506	0.0014	0.03	0.9639
	chr4:187180737	4	187180737	KLKB1;F11	intergenic	51.5796	0.0111026	G	C	0.455269	-0.149614	0.0208321	7.90113e-13	4940	Large-artery-stroke	G	C	0.4583	0.0392	0.0251	0.1181
	chr4:187127516	4	187127516	CYP4V2	intronic	45.2896	0.00915897	G	A	0.223269	-0.162502	0.0241468	1.89298e-11	4940	Large-artery-stroke	G	A	0.2301	0.0355	0.0289	0.2191
	chr9:95526685	9	95526685	BICD2	intronic	41.6259	0.00945994	A	G	0.127024	0.206531	0.0320113	1.21115e-10	4940	Large-artery-stroke	A	G	0.11	0.0737	0.0431	0.08707
	chr4:187106007	4	187106007	FAM149A;FLJ38576	intergenic	40.7147	0.00898171	G	A	0.0773783	0.250809	0.0393068	1.92269e-10	4940	Large-artery-stroke	G	A	0.0713	-0.0512	0.0644	0.4262
	chr4:187227451	4	187227451	F11-AS1	ncRNA_intronic	34.4521	0.00715733	C	T	0.624671	0.123546	0.0210485	4.65469e-09	4940	Large-artery-stroke	C	T	0.6242	0.0002	0.0253	0.9952
	chr4:187191392	4	187191392	F11	intronic	33.9524	0.00721736	T	G	0.0806726	-0.220585	0.0378565	6.00553e-09	4940	Large-artery-stroke	T	G	0.0803	-0.016	0.048	0.739
	chr3:186475270	3	186475270	KNG1;EIF4A2	intergenic	30.186	0.00656221	C	T	0.0339978	0.316079	0.0575298	4.12225e-08	4940	Large-artery-stroke	C	T	0.0292	0.0105	0.0869	0.904
	chr4:187158034	4	187158034	KLKB1	exonic	352.906	0.0676581	A	G	0.516543	0.368055	0.0195922	4.21783e-76	4940	Cardioembolic-stroke	A	G	0.4997	0.0725	0.0209	0.0005191
	chr9:95101729	9	95101729	CENPP	intronic	127.634	0.0259912	C	G	0.314545	-0.245509	0.0217312	3.07727e-29	4940	Cardioembolic-stroke	C	G	0.3285	-0.0279	0.0202	0.1661
	chr3:186458910	3	186458910	KNG1	intronic	94.7234	0.0188335	A	G	0.408507	0.197413	0.0202837	3.46265e-22	4940	Cardioembolic-stroke	A	G	0.4078	0.0274	0.0192	0.1535
	chr5:176839898	5	176839898	F12;GRK6	intergenic	54.6534	0.0109353	C	T	0.748502	0.170426	0.023053	1.68003e-13	4940	Cardioembolic-stroke	C	T	0.7508	-0.0263	0.0234	0.2593
	chr4:187180737	4	187180737	KLKB1;F11	intergenic	51.5796	0.0111026	G	C	0.455269	-0.149614	0.0208321	7.90113e-13	4940	Cardioembolic-stroke	G	C	0.4538	-0.0164	0.0194	0.3984
	chr4:187127516	4	187127516	CYP4V2	intronic	45.2896	0.00915897	G	A	0.223269	-0.162502	0.0241468	1.89298e-11	4940	Cardioembolic-stroke	G	A	0.2274	-0.0179	0.0226	0.4267
	chr9:95526685	9	95526685	BICD2	intronic	41.6259	0.00945994	A	G	0.127024	0.206531	0.0320113	1.21115e-10	4940	Cardioembolic-stroke	A	G	0.1089	0.0845	0.0336	0.0119
	chr4:187106007	4	187106007	FAM149A;FLJ38576	intergenic	40.7147	0.00898171	G	A	0.0773783	0.250809	0.0393068	1.92269e-10	4940	Cardioembolic-stroke	G	A	0.0732	-0.0695	0.0495	0.16
	chr4:187227451	4	187227451	F11-AS1	ncRNA_intronic	34.4521	0.00715733	C	T	0.624671	0.123546	0.0210485	4.65469e-09	4940	Cardioembolic-stroke	C	T	0.623	0.0449	0.0197	0.02254
	chr4:187191392	4	187191392	F11	intronic	33.9524	0.00721736	T	G	0.0806726	-0.220585	0.0378565	6.00553e-09	4940	Cardioembolic-stroke	T	G	0.0801	0.03	0.0369	0.4162
	chr3:186475270	3	186475270	KNG1;EIF4A2	intergenic	30.186	0.00656221	C	T	0.0339978	0.316079	0.0575298	4.12225e-08	4940	Cardioembolic-stroke	C	T	0.0282	0.0867	0.0694	0.2114
	chr4:187158034	4	187158034	KLKB1	exonic	352.906	0.0676581	A	G	0.516543	0.368055	0.0195922	4.21783e-76	4940	Small-vessel-stroke	A	G	0.5022	0.0333	0.0233	0.152
	chr9:95101729	9	95101729	CENPP	intronic	127.634	0.0259912	C	G	0.314545	-0.245509	0.0217312	3.07727e-29	4940	Small-vessel-stroke	C	G	0.3251	-0.0008	0.0243	0.9752
	chr3:186458910	3	186458910	KNG1	intronic	94.7234	0.0188335	A	G	0.408507	0.197413	0.0202837	3.46265e-22	4940	Small-vessel-stroke	A	G	0.4075	0.0496	0.0232	0.03275
	chr5:176839898	5	176839898	F12;GRK6	intergenic	54.6534	0.0109353	C	T	0.748502	0.170426	0.023053	1.68003e-13	4940	Small-vessel-stroke	C	T	0.7525	0.0176	0.0275	0.5234
	chr4:187180737	4	187180737	KLKB1;F11	intergenic	51.5796	0.0111026	G	C	0.455269	-0.149614	0.0208321	7.90113e-13	4940	Small-vessel-stroke	G	C	0.4558	0.0107	0.0233	0.6458
	chr4:187127516	4	187127516	CYP4V2	intronic	45.2896	0.00915897	G	A	0.223269	-0.162502	0.0241468	1.89298e-11	4940	Small-vessel-stroke	G	A	0.2283	-0.0252	0.0272	0.3544
	chr9:95526685	9	95526685	BICD2	intronic	41.6259	0.00945994	A	G	0.127024	0.206531	0.0320113	1.21115e-10	4940	Small-vessel-stroke	A	G	0.1089	0.0019	0.0421	0.9641
	chr4:187106007	4	187106007	FAM149A;FLJ38576	intergenic	40.7147	0.00898171	G	A	0.0773783	0.250809	0.0393068	1.92269e-10	4940	Small-vessel-stroke	G	A	0.0688	0.1148	0.0567	0.04298
	chr4:187227451	4	187227451	F11-AS1	ncRNA_intronic	34.4521	0.00715733	C	T	0.624671	0.123546	0.0210485	4.65469e-09	4940	Small-vessel-stroke	C	T	0.6227	0.0033	0.0244	0.8929
	chr4:187191392	4	187191392	F11	intronic	33.9524	0.00721736	T	G	0.0806726	-0.220585	0.0378565	6.00553e-09	4940	Small-vessel-stroke	T	G	0.0797	-0.0186	0.0446	0.6761
	chr3:186475270	3	186475270	KNG1;EIF4A2	intergenic	30.186	0.00656221	C	T	0.0339978	0.316079	0.0575298	4.12225e-08	4940	Small-vessel-stroke	C	T	0.0308	-0.0229	0.0762	0.7634
cvd2_VSIG2___Q96IQ7	chr11:124617816	11	124617816	VSIG2	intronic	94.3986	0.0200247	C	T	0.0513002	-0.45357	0.0466833	4.06587e-22	4941	Stroke	C	T	0.0474	0.0728	0.0219	0.0009035
	chr9:136131415	9	136131415	ABO	exonic	70.9146	0.0142999	T	C	0.0689941	0.333633	0.0396188	4.83511e-17	4941	Stroke	T	C	0.0787	-0.0233	0.0174	0.1815
	chr19:5848000	19	5848000	LOC101928844	ncRNA_intronic	57.8615	0.0123717	C	T	0.754352	-0.182707	0.0240193	3.3471e-14	4941	Stroke	C	T	0.7569	0.0207	0.0116	0.0744
	chr11:124632875	11	124632875	LOC101929340	ncRNA_intronic	36.2468	0.00791858	A	G	0.0427038	0.311209	0.0516913	1.86435e-09	4941	Stroke	A	G	0.0364	-0.0268	0.0276	0.3323
	chr11:124617816	11	124617816	VSIG2	intronic	94.3986	0.0200247	C	T	0.0513002	-0.45357	0.0466833	4.06587e-22	4941	Ischemic-stroke	C	T	0.047	0.0588	0.0242	0.01511
	chr9:136131415	9	136131415	ABO	exonic	70.9146	0.0142999	T	C	0.0689941	0.333633	0.0396188	4.83511e-17	4941	Ischemic-stroke	T	C	0.0786	-0.0148	0.0191	0.4386
	chr19:5848000	19	5848000	LOC101928844	ncRNA_intronic	57.8615	0.0123717	C	T	0.754352	-0.182707	0.0240193	3.3471e-14	4941	Ischemic-stroke	C	T	0.7575	0.0198	0.0125	0.1134
	chr11:124632875	11	124632875	LOC101929340	ncRNA_intronic	36.2468	0.00791858	A	G	0.0427038	0.311209	0.0516913	1.86435e-09	4941	Ischemic-stroke	A	G	0.0365	-0.0251	0.03	0.4031
	chr11:124617816	11	124617816	VSIG2	intronic	94.3986	0.0200247	C	T	0.0513002	-0.45357	0.0466833	4.06587e-22	4941	Large-artery-stroke	C	T	0.0477	-0.0235	0.0647	0.7164
	chr9:136131415	9	136131415	ABO	exonic	70.9146	0.0142999	T	C	0.0689941	0.333633	0.0396188	4.83511e-17	4941	Large-artery-stroke	T	C	0.0831	0.0547	0.0486	0.2607
	chr19:5848000	19	5848000	LOC101928844	ncRNA_intronic	57.8615	0.0123717	C	T	0.754352	-0.182707	0.0240193	3.3471e-14	4941	Large-artery-stroke	C	T	0.7508	0.0145	0.031	0.6392
	chr11:124632875	11	124632875	LOC101929340	ncRNA_intronic	36.2468	0.00791858	A	G	0.0427038	0.311209	0.0516913	1.86435e-09	4941	Large-artery-stroke	A	G	0.0378	0.124	0.0747	0.09691
	chr11:124620147	11	124620147	VSIG2	intronic	97.7552	0.0195995	T	G	0.264612	0.224411	0.0226973	7.7095e-23	4941	Cardioembolic-stroke	T	G	0.2531	-0.011	0.0222	0.6218
	chr11:124617816	11	124617816	VSIG2	intronic	94.3986	0.0200247	C	T	0.0513002	-0.45357	0.0466833	4.06587e-22	4941	Cardioembolic-stroke	C	T	0.0467	0.0011	0.0509	0.9833
	chr9:136131415	9	136131415	ABO	exonic	70.9146	0.0142999	T	C	0.0689941	0.333633	0.0396188	4.83511e-17	4941	Cardioembolic-stroke	T	C	0.084	0.0095	0.0377	0.8012
	chr19:5848000	19	5848000	LOC101928844	ncRNA_intronic	57.8615	0.0123717	C	T	0.754352	-0.182707	0.0240193	3.3471e-14	4941	Cardioembolic-stroke	C	T	0.7572	0.0032	0.0238	0.8931
	chr11:124632875	11	124632875	LOC101929340	ncRNA_intronic	36.2468	0.00791858	A	G	0.0427038	0.311209	0.0516913	1.86435e-09	4941	Cardioembolic-stroke	A	G	0.0363	-0.0789	0.0623	0.205
	chr11:124620147	11	124620147	VSIG2	intronic	97.7552	0.0195995	T	G	0.264612	0.224411	0.0226973	7.7095e-23	4941	Small-vessel-stroke	T	G	0.2536	0.0228	0.0269	0.3959
	chr11:124617816	11	124617816	VSIG2	intronic	94.3986	0.0200247	C	T	0.0513002	-0.45357	0.0466833	4.06587e-22	4941	Small-vessel-stroke	C	T	0.0474	0.0542	0.058	0.3507
	chr9:136131415	9	136131415	ABO	exonic	70.9146	0.0142999	T	C	0.0689941	0.333633	0.0396188	4.83511e-17	4941	Small-vessel-stroke	T	C	0.0763	-0.0186	0.0458	0.6845
	chr19:5848000	19	5848000	LOC101928844	ncRNA_intronic	57.8615	0.0123717	C	T	0.754352	-0.182707	0.0240193	3.3471e-14	4941	Small-vessel-stroke	C	T	0.7597	0.0399	0.0294	0.175
	chr9:136141870	9	136141870	ABO	intronic	37.7802	0.00769896	T	C	0.176007	-0.16292	0.0265059	8.54161e-10	4941	Small-vessel-stroke	T	C	0.1974	0.0309	0.0311	0.3203
	chr11:124632875	11	124632875	LOC101929340	ncRNA_intronic	36.2468	0.00791858	A	G	0.0427038	0.311209	0.0516913	1.86435e-09	4941	Small-vessel-stroke	A	G	0.0362	0.0378	0.0728	0.6037
cvd3_EPHB4___P54760	chr9:136141870	9	136141870	ABO	intronic	75.536	0.0151465	T	C	0.175211	-0.228923	0.0263398	4.80186e-18	4981	Stroke	T	C	0.2011	0.0509	0.0126	5.106e-05
	chr9:136132954	9	136132954	ABO	intronic	49.4367	0.00999179	C	T	0.0653233	0.28605	0.0406834	2.3262e-12	4981	Stroke	C	T	0.0758	-0.0215	0.0176	0.221
	chr7:100389269	7	100389269	ZAN	intronic	31.9047	0.00653572	G	T	0.550753	0.114924	0.0203462	1.70931e-08	4981	Stroke	G	T	0.5362	-0.0106	0.0093	0.2508
	chr9:136141870	9	136141870	ABO	intronic	75.536	0.0151465	T	C	0.175211	-0.228923	0.0263398	4.80186e-18	4981	Ischemic-stroke	T	C	0.2022	0.0646	0.0136	1.942e-06
	chr9:136132954	9	136132954	ABO	intronic	49.4367	0.00999179	C	T	0.0653233	0.28605	0.0406834	2.3262e-12	4981	Ischemic-stroke	C	T	0.0757	-0.0094	0.0191	0.6205
	chr7:100389269	7	100389269	ZAN	intronic	31.9047	0.00653572	G	T	0.550753	0.114924	0.0203462	1.70931e-08	4981	Ischemic-stroke	G	T	0.5353	-0.0125	0.0101	0.2174
	chr9:136141870	9	136141870	ABO	intronic	75.536	0.0151465	T	C	0.175211	-0.228923	0.0263398	4.80186e-18	4981	Large-artery-stroke	T	C	0.2018	0.1103	0.0329	0.000788
	chr9:136132954	9	136132954	ABO	intronic	49.4367	0.00999179	C	T	0.0653233	0.28605	0.0406834	2.3262e-12	4981	Large-artery-stroke	C	T	0.0793	0.043	0.0471	0.3617
	chr7:100389269	7	100389269	ZAN	intronic	31.9047	0.00653572	G	T	0.550753	0.114924	0.0203462	1.70931e-08	4981	Large-artery-stroke	G	T	0.5329	-0.0233	0.0255	0.3601
	chr9:136141870	9	136141870	ABO	intronic	75.536	0.0151465	T	C	0.175211	-0.228923	0.0263398	4.80186e-18	4981	Cardioembolic-stroke	T	C	0.206	0.1249	0.0265	2.433e-06
	chr9:136132954	9	136132954	ABO	intronic	49.4367	0.00999179	C	T	0.0653233	0.28605	0.0406834	2.3262e-12	4981	Cardioembolic-stroke	C	T	0.0808	0.0318	0.0365	0.384
	chr7:100389269	7	100389269	ZAN	intronic	31.9047	0.00653572	G	T	0.550753	0.114924	0.0203462	1.70931e-08	4981	Cardioembolic-stroke	G	T	0.5336	-0.0031	0.0193	0.8739
	chr9:136141870	9	136141870	ABO	intronic	75.536	0.0151465	T	C	0.175211	-0.228923	0.0263398	4.80186e-18	4981	Small-vessel-stroke	T	C	0.1974	0.0309	0.0311	0.3203
	chr9:136132954	9	136132954	ABO	intronic	49.4367	0.00999179	C	T	0.0653233	0.28605	0.0406834	2.3262e-12	4981	Small-vessel-stroke	C	T	0.0736	-0.0203	0.0443	0.6468
	chr7:100389269	7	100389269	ZAN	intronic	31.9047	0.00653572	G	T	0.550753	0.114924	0.0203462	1.70931e-08	4981	Small-vessel-stroke	G	T	0.5345	-0.0071	0.023	0.7567
cvd3_Gal.4___P56470	chr9:136137065	9	136137065	ABO	intronic	468.676	0.0874618	G	A	0.319263	-0.44857	0.0207202	2.11417e-99	4981	Stroke	G	A	0.3489	0.0309	0.0106	0.003632
	chr9:136164593	9	136164593	ABO;SURF6	intergenic	78.9863	0.0158641	G	T	0.0966824	-0.301369	0.0339096	8.59573e-19	4981	Stroke	G	T	0.1012	0.0434	0.0161	0.007262
	chr9:136058188	9	136058188	GBGT1;OBP2B	intergenic	57.9276	0.0133929	T	C	0.0703372	-0.320013	0.042046	3.23341e-14	4981	Stroke	T	C	0.0665	0.0502	0.0255	0.0492
	chr19:39249306	19	39249306	CAPN12;LGALS7	intergenic	50.6103	0.0101638	C	T	0.500557	-0.142575	0.0200412	1.28662e-12	4981	Stroke	C	T	0.4814	0.0123	0.0095	0.1974
	chr9:136277854	9	136277854	REXO4	intronic	43.1514	0.00867213	A	G	0.176686	0.172649	0.0262825	5.58395e-11	4981	Stroke	A	G	0.182	-0.0008	0.0121	0.9459
	chr9:136157133	9	136157133	ABO;SURF6	intergenic	40.0371	0.00831263	A	G	0.392526	-0.132025	0.0208653	2.71026e-10	4981	Stroke	A	G	0.3883	0.0235	0.0101	0.01934
	chr9:136071283	9	136071283	GBGT1;OBP2B	intergenic	38.5553	0.00819271	C	T	0.47076	0.128225	0.0206505	5.75535e-10	4981	Stroke	C	T	0.4744	-0.0182	0.01	0.06774
	chr9:136312897	9	136312897	ADAMTS13	intronic	32.1073	0.00645296	T	C	0.715057	-0.125839	0.0222082	1.54106e-08	4981	Stroke	T	C	0.7347	0.0217	0.0125	0.08153
	chr19:39268900	19	39268900	LGALS7;LGALS7B	intergenic	31.8753	0.00678548	T	C	0.0307969	0.337143	0.0597155	1.73506e-08	4981	Stroke	T	C	0.0288	0.0452	0.0311	0.1454
	chr9:136137065	9	136137065	ABO	intronic	468.676	0.0874618	G	A	0.319263	-0.44857	0.0207202	2.11417e-99	4981	Ischemic-stroke	G	A	0.3498	0.0478	0.0115	3.471e-05
	chr9:136164593	9	136164593	ABO;SURF6	intergenic	78.9863	0.0158641	G	T	0.0966824	-0.301369	0.0339096	8.59573e-19	4981	Ischemic-stroke	G	T	0.1016	0.054	0.0172	0.001644
	chr9:136058188	9	136058188	GBGT1;OBP2B	intergenic	57.9276	0.0133929	T	C	0.0703372	-0.320013	0.042046	3.23341e-14	4981	Ischemic-stroke	T	C	0.0676	0.0436	0.0266	0.1011
	chr19:39249306	19	39249306	CAPN12;LGALS7	intergenic	50.6103	0.0101638	C	T	0.500557	-0.142575	0.0200412	1.28662e-12	4981	Ischemic-stroke	C	T	0.4819	0.0076	0.0102	0.4556
	chr9:136277854	9	136277854	REXO4	intronic	43.1514	0.00867213	A	G	0.176686	0.172649	0.0262825	5.58395e-11	4981	Ischemic-stroke	A	G	0.1814	-0.0063	0.0131	0.633
	chr9:136157133	9	136157133	ABO;SURF6	intergenic	40.0371	0.00831263	A	G	0.392526	-0.132025	0.0208653	2.71026e-10	4981	Ischemic-stroke	A	G	0.3913	0.025	0.0109	0.02142
	chr9:136071283	9	136071283	GBGT1;OBP2B	intergenic	38.5553	0.00819271	C	T	0.47076	0.128225	0.0206505	5.75535e-10	4981	Ischemic-stroke	C	T	0.473	-0.0238	0.0107	0.02615
	chr9:136312897	9	136312897	ADAMTS13	intronic	32.1073	0.00645296	T	C	0.715057	-0.125839	0.0222082	1.54106e-08	4981	Ischemic-stroke	T	C	0.7324	0.027	0.0141	0.05667
	chr19:39268900	19	39268900	LGALS7;LGALS7B	intergenic	31.8753	0.00678548	T	C	0.0307969	0.337143	0.0597155	1.73506e-08	4981	Ischemic-stroke	T	C	0.0287	0.0585	0.0336	0.08187
	chr9:136137065	9	136137065	ABO	intronic	468.676	0.0874618	G	A	0.319263	-0.44857	0.0207202	2.11417e-99	4981	Large-artery-stroke	G	A	0.3497	0.1311	0.0276	2.1e-06
	chr9:136164593	9	136164593	ABO;SURF6	intergenic	78.9863	0.0158641	G	T	0.0966824	-0.301369	0.0339096	8.59573e-19	4981	Large-artery-stroke	G	T	0.1025	0.112	0.0403	0.005464
	chr9:136058188	9	136058188	GBGT1;OBP2B	intergenic	57.9276	0.0133929	T	C	0.0703372	-0.320013	0.042046	3.23341e-14	4981	Large-artery-stroke	T	C	0.0692	0.0966	0.0607	0.1114
	chr19:39249306	19	39249306	CAPN12;LGALS7	intergenic	50.6103	0.0101638	C	T	0.500557	-0.142575	0.0200412	1.28662e-12	4981	Large-artery-stroke	C	T	0.4773	-0.0062	0.0256	0.8094
	chr9:136277854	9	136277854	REXO4	intronic	43.1514	0.00867213	A	G	0.176686	0.172649	0.0262825	5.58395e-11	4981	Large-artery-stroke	A	G	0.1791	0.0013	0.0329	0.9677
	chr9:136157133	9	136157133	ABO;SURF6	intergenic	40.0371	0.00831263	A	G	0.392526	-0.132025	0.0208653	2.71026e-10	4981	Large-artery-stroke	A	G	0.3966	0.0243	0.0254	0.3396
	chr9:136071283	9	136071283	GBGT1;OBP2B	intergenic	38.5553	0.00819271	C	T	0.47076	0.128225	0.0206505	5.75535e-10	4981	Large-artery-stroke	C	T	0.4729	-0.0343	0.0252	0.1744
	chr9:136312897	9	136312897	ADAMTS13	intronic	32.1073	0.00645296	T	C	0.715057	-0.125839	0.0222082	1.54106e-08	4981	Large-artery-stroke	T	C	0.7312	0.0457	0.0328	0.1631
	chr19:39268900	19	39268900	LGALS7;LGALS7B	intergenic	31.8753	0.00678548	T	C	0.0307969	0.337143	0.0597155	1.73506e-08	4981	Large-artery-stroke	T	C	0.0292	0.0178	0.0888	0.8413
	chr9:136137065	9	136137065	ABO	intronic	468.676	0.0874618	G	A	0.319263	-0.44857	0.0207202	2.11417e-99	4981	Cardioembolic-stroke	G	A	0.3541	0.0948	0.0222	1.981e-05
	chr9:136164593	9	136164593	ABO;SURF6	intergenic	78.9863	0.0158641	G	T	0.0966824	-0.301369	0.0339096	8.59573e-19	4981	Cardioembolic-stroke	G	T	0.1025	0.0969	0.0316	0.002146
	chr9:136058188	9	136058188	GBGT1;OBP2B	intergenic	57.9276	0.0133929	T	C	0.0703372	-0.320013	0.042046	3.23341e-14	4981	Cardioembolic-stroke	T	C	0.068	0.0501	0.0484	0.3009
	chr19:39249306	19	39249306	CAPN12;LGALS7	intergenic	50.6103	0.0101638	C	T	0.500557	-0.142575	0.0200412	1.28662e-12	4981	Cardioembolic-stroke	C	T	0.4792	0.0276	0.0196	0.1582
	chr9:136277854	9	136277854	REXO4	intronic	43.1514	0.00867213	A	G	0.176686	0.172649	0.0262825	5.58395e-11	4981	Cardioembolic-stroke	A	G	0.1814	-0.0556	0.0258	0.03159
	chr9:136157133	9	136157133	ABO;SURF6	intergenic	40.0371	0.00831263	A	G	0.392526	-0.132025	0.0208653	2.71026e-10	4981	Cardioembolic-stroke	A	G	0.4	0.054	0.0206	0.008902
	chr9:136071283	9	136071283	GBGT1;OBP2B	intergenic	38.5553	0.00819271	C	T	0.47076	0.128225	0.0206505	5.75535e-10	4981	Cardioembolic-stroke	C	T	0.4744	-0.0491	0.0196	0.01227
	chr9:136312897	9	136312897	ADAMTS13	intronic	32.1073	0.00645296	T	C	0.715057	-0.125839	0.0222082	1.54106e-08	4981	Cardioembolic-stroke	T	C	0.7343	0.0103	0.0248	0.6777
	chr19:39268900	19	39268900	LGALS7;LGALS7B	intergenic	31.8753	0.00678548	T	C	0.0307969	0.337143	0.0597155	1.73506e-08	4981	Cardioembolic-stroke	T	C	0.0299	0.0387	0.0693	0.5771
	chr9:136137065	9	136137065	ABO	intronic	468.676	0.0874618	G	A	0.319263	-0.44857	0.0207202	2.11417e-99	4981	Small-vessel-stroke	G	A	0.3401	0.0054	0.0264	0.839
	chr9:136164593	9	136164593	ABO;SURF6	intergenic	78.9863	0.0158641	G	T	0.0966824	-0.301369	0.0339096	8.59573e-19	4981	Small-vessel-stroke	G	T	0.1002	0.0821	0.0381	0.03118
	chr9:136058188	9	136058188	GBGT1;OBP2B	intergenic	57.9276	0.0133929	T	C	0.0703372	-0.320013	0.042046	3.23341e-14	4981	Small-vessel-stroke	T	C	0.0686	-0.0143	0.0577	0.804
	chr9:136277854	9	136277854	REXO4	intronic	43.1514	0.00867213	A	G	0.176686	0.172649	0.0262825	5.58395e-11	4981	Small-vessel-stroke	A	G	0.18	0.056	0.0296	0.05901
	chr9:136157133	9	136157133	ABO;SURF6	intergenic	40.0371	0.00831263	A	G	0.392526	-0.132025	0.0208653	2.71026e-10	4981	Small-vessel-stroke	A	G	0.3929	0.014	0.0238	0.5582
	chr9:136071283	9	136071283	GBGT1;OBP2B	intergenic	38.5553	0.00819271	C	T	0.47076	0.128225	0.0206505	5.75535e-10	4981	Small-vessel-stroke	C	T	0.4718	0.0024	0.0235	0.9199
	chr9:136312897	9	136312897	ADAMTS13	intronic	32.1073	0.00645296	T	C	0.715057	-0.125839	0.0222082	1.54106e-08	4981	Small-vessel-stroke	T	C	0.7294	0.004	0.029	0.891
	chr19:39268900	19	39268900	LGALS7;LGALS7B	intergenic	31.8753	0.00678548	T	C	0.0307969	0.337143	0.0597155	1.73506e-08	4981	Small-vessel-stroke	T	C	0.028	0.0037	0.0818	0.964
cvd3_ICAM.2___P13598	chr9:136141870	9	136141870	ABO	intronic	1115.03	0.185409	T	C	0.175211	-0.800938	0.0239859	1e-200	4981	Stroke	T	C	0.2011	0.0509	0.0126	5.106e-05
	chr3:98416900	3	98416900	CPOX;ST3GAL6-AS1	intergenic	1076.95	0.1822	T	G	0.440459	-0.607982	0.0185265	1e-200	4981	Stroke	T	G	0.4469	0.0066	0.0093	0.4798
	chr9:136130893	9	136130893	ABO	UTR3	177.243	0.0359955	C	T	0.320071	0.287577	0.0216008	9.22174e-40	4981	Stroke	C	T	0.3181	-0.0264	0.011	0.01596
	chr3:98434864	3	98434864	ST3GAL6-AS1	ncRNA_intronic	159.633	0.0333769	C	T	0.88033	-0.398009	0.0315015	4.84053e-36	4981	Stroke	C	T	0.887	0.0284	0.0154	0.06485
	chr3:98356557	3	98356557	CPOX;ST3GAL6-AS1	intergenic	150.154	0.0287337	A	G	0.110746	0.381948	0.0311699	4.94261e-34	4981	Stroke	A	G	0.1144	-0.0051	0.0156	0.7424
	chr9:136055305	9	136055305	GBGT1;OBP2B	intergenic	148.081	0.029842	A	G	0.289124	-0.269439	0.0221417	1.36087e-33	4981	Stroke	A	G	0.2928	0.0114	0.0106	0.2833
	chr9:136194595	9	136194595	ABO;SURF6	intergenic	146.31	0.0304363	C	T	0.288205	0.272366	0.0225173	3.23548e-33	4981	Stroke	C	T	0.2845	-0.0084	0.011	0.4446
	chr3:98489686	3	98489686	ST3GAL6	intronic	102.436	0.0210856	G	A	0.422219	0.207887	0.02054	7.56772e-24	4981	Stroke	G	A	0.424	-0.0232	0.0095	0.01432
	chr9:136323826	9	136323826	ADAMTS13	intronic	99.1759	0.0203164	T	A	0.959868	0.513517	0.0515646	3.80019e-23	4981	Stroke	T	A	0.9572	-0.0241	0.0307	0.4317
	chr3:98297057	3	98297057	GPR15;CPOX	intergenic	97.3372	0.020863	G	A	0.482212	-0.204399	0.0207176	9.44684e-23	4981	Stroke	G	A	0.4786	-0.0057	0.0094	0.5484
	chr9:136091642	9	136091642	OBP2B;ABO	intergenic	96.7524	0.0195116	T	C	0.834707	-0.265911	0.0270337	1.26195e-22	4981	Stroke	T	C	0.8037	-0.0139	0.0128	0.2771
	chr3:98386803	3	98386803	CPOX;ST3GAL6-AS1	intergenic	96.1353	0.0227622	T	G	0.0683645	-0.422721	0.0431134	1.71326e-22	4981	Stroke	T	G	0.0626	-0.0077	0.0217	0.7235
	chr9:136325462	9	136325462	CACFD1	intronic	87.7894	0.0172403	T	C	0.315328	0.199818	0.0213262	1.07677e-20	4981	Stroke	T	C	0.3167	-0.0246	0.0117	0.03589
	chr9:136182159	9	136182159	ABO;SURF6	intergenic	83.2664	0.0168043	A	G	0.0933045	-0.315147	0.0345365	1.02039e-19	4981	Stroke	A	G	0.0944	0.0375	0.0169	0.02652
	chr3:98341500	3	98341500	CPOX;ST3GAL6-AS1	intergenic	80.6624	0.0166253	A	C	0.09086	0.317225	0.0353209	3.72949e-19	4981	Stroke	A	C	0.0906	0.0284	0.0164	0.08254
	chr3:98896242	3	98896242	DCBLD2;MIR548G	intergenic	71.7495	0.0161853	A	G	0.236041	-0.211844	0.0250096	3.17953e-17	4981	Stroke	A	G	0.22	0.0119	0.0126	0.3449
	chr3:98410273	3	98410273	CPOX;ST3GAL6-AS1	intergenic	70.3623	0.0142205	A	C	0.0464213	-0.40078	0.0477789	6.35852e-17	4981	Stroke	A	C	0.0401	0.0287	0.0313	0.3593
	chr3:98261407	3	98261407	GPR15;CPOX	intergenic	69.3344	0.0143585	G	C	0.329236	0.180302	0.0216534	1.06312e-16	4981	Stroke	G	C	0.3123	-0.014	0.01	0.1604
	chr9:136105563	9	136105563	OBP2B;ABO	intergenic	58.7695	0.0137251	C	A	0.020563	-0.583728	0.0761438	2.11806e-14	4981	Stroke	C	A	0.0202	0.0996	0.0542	0.0662
	chr3:98216252	3	98216252	OR5K2	upstream	55.2576	0.0114703	G	A	0.194103	0.191477	0.0257585	1.23787e-13	4981	Stroke	G	A	0.2066	-0.0001	0.012	0.9954
	chr3:98411302	3	98411302	CPOX;ST3GAL6-AS1	intergenic	54.3425	0.0117433	G	T	0.917853	-0.27906	0.0378554	1.96217e-13	4981	Stroke	G	T	0.9036	-0.0092	0.0182	0.6131
	chr3:99189574	3	99189574	DCBLD2;MIR548G	intergenic	50.8526	0.0102943	C	T	0.137994	0.208017	0.0291704	1.13854e-12	4981	Stroke	C	T	0.128	-0.0181	0.0141	0.1996
	chr3:98421960	3	98421960	CPOX;ST3GAL6-AS1	intergenic	49.013	0.0109005	C	T	0.0450611	-0.355893	0.0508351	2.88075e-12	4981	Stroke	C	T	0.0434	0.0105	0.0278	0.7067
	chr9:136156230	9	136156230	ABO;SURF6	intergenic	47.3668	0.010223	T	C	0.0193686	0.518767	0.0753764	6.61612e-12	4981	Stroke	T	C	0.0529	0.0025	0.0269	0.9248
	chr9:136384162	9	136384162	MYMK	intronic	47.1173	0.0105454	G	A	0.11722	-0.22573	0.0328851	7.50493e-12	4981	Stroke	G	A	0.1128	0.0176	0.0202	0.3843
	chr3:98752046	3	98752046	DCBLD2;MIR548G	intergenic	44.368	0.00965111	A	C	0.0590142	0.294784	0.0442557	3.01525e-11	4981	Stroke	A	C	0.0657	0.0063	0.0201	0.7544
	chr9:136255149	9	136255149	STKLD1	intronic	44.2325	0.00949307	T	C	0.11191	0.218537	0.032859	3.22925e-11	4981	Stroke	T	C	0.1019	-0.0018	0.0165	0.9143
	chr3:98254736	3	98254736	GPR15;CPOX	intergenic	38.3635	0.00809701	G	A	0.217642	-0.154196	0.0248951	6.34508e-10	4981	Stroke	G	A	0.218	0.0063	0.0112	0.5771
	chr9:136209319	9	136209319	MED22	UTR3	37.2234	0.00743781	C	A	0.230822	-0.144729	0.0237218	1.13328e-09	4981	Stroke	C	A	0.2332	0.0147	0.013	0.2586
	chr9:136361510	9	136361510	SLC2A6;MYMK	intergenic	36.8385	0.00877317	G	A	0.452087	0.133075	0.0219253	1.37847e-09	4981	Stroke	G	A	0.4379	-0.0274	0.0128	0.0317
	chr9:136388223	9	136388223	MYMK	intronic	35.2637	0.00781258	T	C	0.350351	0.131006	0.0220611	3.07502e-09	4981	Stroke	T	C	0.3653	-0.0107	0.0121	0.3772
	chr9:136378727	9	136378727	MYMK	downstream	35.1509	0.00813574	T	C	0.208251	0.157071	0.0264928	3.25649e-09	4981	Stroke	T	C	0.184	-0.0089	0.0164	0.5888
	chr3:98486212	3	98486212	ST3GAL6	intronic	31.2689	0.00654254	T	C	0.119755	0.176161	0.0315031	2.36647e-08	4981	Stroke	T	C	0.1153	0.0125	0.0147	0.3966
	chr3:98277043	3	98277043	GPR15;CPOX	intergenic	31.116	0.00719154	A	G	0.0322625	0.339366	0.0608382	2.55907e-08	4981	Stroke	A	G	0.0297	-0.0084	0.0311	0.7859
	chr3:98669857	3	98669857	DCBLD2;MIR548G	intergenic	30.9147	0.00624948	C	T	0.31718	0.120116	0.0216032	2.83715e-08	4981	Stroke	C	T	0.298	0.0027	0.01	0.7884
	chr9:136141870	9	136141870	ABO	intronic	1115.03	0.185409	T	C	0.175211	-0.800938	0.0239859	1e-200	4981	Ischemic-stroke	T	C	0.2022	0.0646	0.0136	1.942e-06
	chr3:98416900	3	98416900	CPOX;ST3GAL6-AS1	intergenic	1076.95	0.1822	T	G	0.440459	-0.607982	0.0185265	1e-200	4981	Ischemic-stroke	T	G	0.4472	0.0002	0.0102	0.9832
	chr9:136130893	9	136130893	ABO	UTR3	177.243	0.0359955	C	T	0.320071	0.287577	0.0216008	9.22174e-40	4981	Ischemic-stroke	C	T	0.3184	-0.0196	0.0119	0.09846
	chr3:98434864	3	98434864	ST3GAL6-AS1	ncRNA_intronic	159.633	0.0333769	C	T	0.88033	-0.398009	0.0315015	4.84053e-36	4981	Ischemic-stroke	C	T	0.8873	0.0266	0.0168	0.1135
	chr3:98356557	3	98356557	CPOX;ST3GAL6-AS1	intergenic	150.154	0.0287337	A	G	0.110746	0.381948	0.0311699	4.94261e-34	4981	Ischemic-stroke	A	G	0.1143	-0.0009	0.0168	0.9549
	chr9:136055305	9	136055305	GBGT1;OBP2B	intergenic	148.081	0.029842	A	G	0.289124	-0.269439	0.0221417	1.36087e-33	4981	Ischemic-stroke	A	G	0.2938	0.0144	0.0114	0.2037
	chr9:136194595	9	136194595	ABO;SURF6	intergenic	146.31	0.0304363	C	T	0.288205	0.272366	0.0225173	3.23548e-33	4981	Ischemic-stroke	C	T	0.2848	-0.0075	0.0116	0.514
	chr3:98489686	3	98489686	ST3GAL6	intronic	102.436	0.0210856	G	A	0.422219	0.207887	0.02054	7.56772e-24	4981	Ischemic-stroke	G	A	0.4238	-0.0194	0.0103	0.05994
	chr9:136323826	9	136323826	ADAMTS13	intronic	99.1759	0.0203164	T	A	0.959868	0.513517	0.0515646	3.80019e-23	4981	Ischemic-stroke	T	A	0.9566	-0.0457	0.0322	0.1561
	chr3:98297057	3	98297057	GPR15;CPOX	intergenic	97.3372	0.020863	G	A	0.482212	-0.204399	0.0207176	9.44684e-23	4981	Ischemic-stroke	G	A	0.4806	-0.0056	0.01	0.5779
	chr9:136091642	9	136091642	OBP2B;ABO	intergenic	96.7524	0.0195116	T	C	0.834707	-0.265911	0.0270337	1.26195e-22	4981	Ischemic-stroke	T	C	0.8039	-0.0231	0.0135	0.08782
	chr3:98386803	3	98386803	CPOX;ST3GAL6-AS1	intergenic	96.1353	0.0227622	T	G	0.0683645	-0.422721	0.0431134	1.71326e-22	4981	Ischemic-stroke	T	G	0.0629	0.0072	0.0235	0.7581
	chr9:136325462	9	136325462	CACFD1	intronic	87.7894	0.0172403	T	C	0.315328	0.199818	0.0213262	1.07677e-20	4981	Ischemic-stroke	T	C	0.316	-0.0215	0.0125	0.08526
	chr9:136182159	9	136182159	ABO;SURF6	intergenic	83.2664	0.0168043	A	G	0.0933045	-0.315147	0.0345365	1.02039e-19	4981	Ischemic-stroke	A	G	0.0945	0.046	0.0181	0.01089
	chr3:98341500	3	98341500	CPOX;ST3GAL6-AS1	intergenic	80.6624	0.0166253	A	C	0.09086	0.317225	0.0353209	3.72949e-19	4981	Ischemic-stroke	A	C	0.0907	0.0386	0.0178	0.03046
	chr3:98896242	3	98896242	DCBLD2;MIR548G	intergenic	71.7495	0.0161853	A	G	0.236041	-0.211844	0.0250096	3.17953e-17	4981	Ischemic-stroke	A	G	0.2209	0.0026	0.0136	0.846
	chr3:98410273	3	98410273	CPOX;ST3GAL6-AS1	intergenic	70.3623	0.0142205	A	C	0.0464213	-0.40078	0.0477789	6.35852e-17	4981	Ischemic-stroke	A	C	0.0401	0.0471	0.0331	0.1555
	chr3:98261407	3	98261407	GPR15;CPOX	intergenic	69.3344	0.0143585	G	C	0.329236	0.180302	0.0216534	1.06312e-16	4981	Ischemic-stroke	G	C	0.3129	-0.013	0.0103	0.2059
	chr9:136105563	9	136105563	OBP2B;ABO	intergenic	58.7695	0.0137251	C	A	0.020563	-0.583728	0.0761438	2.11806e-14	4981	Ischemic-stroke	C	A	0.0205	0.1065	0.0564	0.05899
	chr3:98216252	3	98216252	OR5K2	upstream	55.2576	0.0114703	G	A	0.194103	0.191477	0.0257585	1.23787e-13	4981	Ischemic-stroke	G	A	0.2063	0.0091	0.0131	0.4844
	chr3:98411302	3	98411302	CPOX;ST3GAL6-AS1	intergenic	54.3425	0.0117433	G	T	0.917853	-0.27906	0.0378554	1.96217e-13	4981	Ischemic-stroke	G	T	0.9041	-0.011	0.0196	0.5742
	chr3:99189574	3	99189574	DCBLD2;MIR548G	intergenic	50.8526	0.0102943	C	T	0.137994	0.208017	0.0291704	1.13854e-12	4981	Ischemic-stroke	C	T	0.1277	-0.0236	0.0154	0.1261
	chr3:98421960	3	98421960	CPOX;ST3GAL6-AS1	intergenic	49.013	0.0109005	C	T	0.0450611	-0.355893	0.0508351	2.88075e-12	4981	Ischemic-stroke	C	T	0.0436	-0.0042	0.0298	0.8872
	chr9:136156230	9	136156230	ABO;SURF6	intergenic	47.3668	0.010223	T	C	0.0193686	0.518767	0.0753764	6.61612e-12	4981	Ischemic-stroke	T	C	0.0516	0.0048	0.0289	0.8679
	chr9:136384162	9	136384162	MYMK	intronic	47.1173	0.0105454	G	A	0.11722	-0.22573	0.0328851	7.50493e-12	4981	Ischemic-stroke	G	A	0.1129	0.0044	0.0216	0.8398
	chr3:98752046	3	98752046	DCBLD2;MIR548G	intergenic	44.368	0.00965111	A	C	0.0590142	0.294784	0.0442557	3.01525e-11	4981	Ischemic-stroke	A	C	0.0654	0.015	0.022	0.4964
	chr9:136255149	9	136255149	STKLD1	intronic	44.2325	0.00949307	T	C	0.11191	0.218537	0.032859	3.22925e-11	4981	Ischemic-stroke	T	C	0.1023	-0.0078	0.018	0.6657
	chr3:98254736	3	98254736	GPR15;CPOX	intergenic	38.3635	0.00809701	G	A	0.217642	-0.154196	0.0248951	6.34508e-10	4981	Ischemic-stroke	G	A	0.2181	0.0022	0.0122	0.8573
	chr9:136209319	9	136209319	MED22	UTR3	37.2234	0.00743781	C	A	0.230822	-0.144729	0.0237218	1.13328e-09	4981	Ischemic-stroke	C	A	0.2336	0.0089	0.0138	0.5174
	chr9:136361510	9	136361510	SLC2A6;MYMK	intergenic	36.8385	0.00877317	G	A	0.452087	0.133075	0.0219253	1.37847e-09	4981	Ischemic-stroke	G	A	0.4375	-0.0266	0.0133	0.04571
	chr9:136388223	9	136388223	MYMK	intronic	35.2637	0.00781258	T	C	0.350351	0.131006	0.0220611	3.07502e-09	4981	Ischemic-stroke	T	C	0.3652	-0.015	0.0132	0.2583
	chr9:136378727	9	136378727	MYMK	downstream	35.1509	0.00813574	T	C	0.208251	0.157071	0.0264928	3.25649e-09	4981	Ischemic-stroke	T	C	0.183	-0.0124	0.0176	0.4827
	chr3:98486212	3	98486212	ST3GAL6	intronic	31.2689	0.00654254	T	C	0.119755	0.176161	0.0315031	2.36647e-08	4981	Ischemic-stroke	T	C	0.1153	0.0156	0.0161	0.3332
	chr3:98277043	3	98277043	GPR15;CPOX	intergenic	31.116	0.00719154	A	G	0.0322625	0.339366	0.0608382	2.55907e-08	4981	Ischemic-stroke	A	G	0.0298	-0.0116	0.0339	0.7314
	chr3:98669857	3	98669857	DCBLD2;MIR548G	intergenic	30.9147	0.00624948	C	T	0.31718	0.120116	0.0216032	2.83715e-08	4981	Ischemic-stroke	C	T	0.2981	0.0046	0.0109	0.672
	chr3:98416900	3	98416900	CPOX;ST3GAL6-AS1	intergenic	1076.95	0.1822	T	G	0.440459	-0.607982	0.0185265	1e-200	4981	Large-artery-stroke	T	G	0.4465	-0.0417	0.0251	0.09696
	chr9:136130893	9	136130893	ABO	UTR3	177.243	0.0359955	C	T	0.320071	0.287577	0.0216008	9.22174e-40	4981	Large-artery-stroke	C	T	0.3207	0.0004	0.0285	0.9876
	chr3:98434864	3	98434864	ST3GAL6-AS1	ncRNA_intronic	159.633	0.0333769	C	T	0.88033	-0.398009	0.0315015	4.84053e-36	4981	Large-artery-stroke	C	T	0.8887	-0.0044	0.0411	0.9144
	chr3:98356557	3	98356557	CPOX;ST3GAL6-AS1	intergenic	150.154	0.0287337	A	G	0.110746	0.381948	0.0311699	4.94261e-34	4981	Large-artery-stroke	A	G	0.1156	0.0043	0.0395	0.9124
	chr9:136055305	9	136055305	GBGT1;OBP2B	intergenic	148.081	0.029842	A	G	0.289124	-0.269439	0.0221417	1.36087e-33	4981	Large-artery-stroke	A	G	0.2904	0.0376	0.0269	0.1618
	chr9:136194595	9	136194595	ABO;SURF6	intergenic	146.31	0.0304363	C	T	0.288205	0.272366	0.0225173	3.23548e-33	4981	Large-artery-stroke	C	T	0.2841	-0.0204	0.0281	0.4668
	chr3:98489686	3	98489686	ST3GAL6	intronic	102.436	0.0210856	G	A	0.422219	0.207887	0.02054	7.56772e-24	4981	Large-artery-stroke	G	A	0.4221	-0.0167	0.0254	0.5115
	chr9:136323826	9	136323826	ADAMTS13	intronic	99.1759	0.0203164	T	A	0.959868	0.513517	0.0515646	3.80019e-23	4981	Large-artery-stroke	T	A	0.9542	-0.0637	0.0823	0.4388
	chr3:98297057	3	98297057	GPR15;CPOX	intergenic	97.3372	0.020863	G	A	0.482212	-0.204399	0.0207176	9.44684e-23	4981	Large-artery-stroke	G	A	0.476	0.014	0.0255	0.5827
	chr9:136091642	9	136091642	OBP2B;ABO	intergenic	96.7524	0.0195116	T	C	0.834707	-0.265911	0.0270337	1.26195e-22	4981	Large-artery-stroke	T	C	0.8005	-0.0303	0.0321	0.3449
	chr3:98386803	3	98386803	CPOX;ST3GAL6-AS1	intergenic	96.1353	0.0227622	T	G	0.0683645	-0.422721	0.0431134	1.71326e-22	4981	Large-artery-stroke	T	G	0.0654	0.0087	0.0586	0.8824
	chr9:136325462	9	136325462	CACFD1	intronic	87.7894	0.0172403	T	C	0.315328	0.199818	0.0213262	1.07677e-20	4981	Large-artery-stroke	T	C	0.3242	-0.0511	0.0308	0.09702
	chr9:136182159	9	136182159	ABO;SURF6	intergenic	83.2664	0.0168043	A	G	0.0933045	-0.315147	0.0345365	1.02039e-19	4981	Large-artery-stroke	A	G	0.0935	0.0639	0.0438	0.1447
	chr3:98341500	3	98341500	CPOX;ST3GAL6-AS1	intergenic	80.6624	0.0166253	A	C	0.09086	0.317225	0.0353209	3.72949e-19	4981	Large-artery-stroke	A	C	0.0911	0.0194	0.0446	0.6638
	chr3:98896242	3	98896242	DCBLD2;MIR548G	intergenic	71.7495	0.0161853	A	G	0.236041	-0.211844	0.0250096	3.17953e-17	4981	Large-artery-stroke	A	G	0.2209	-0.0227	0.0332	0.495
	chr3:98410273	3	98410273	CPOX;ST3GAL6-AS1	intergenic	70.3623	0.0142205	A	C	0.0464213	-0.40078	0.0477789	6.35852e-17	4981	Large-artery-stroke	A	C	0.0406	0.0522	0.0853	0.5403
	chr3:98261407	3	98261407	GPR15;CPOX	intergenic	69.3344	0.0143585	G	C	0.329236	0.180302	0.0216534	1.06312e-16	4981	Large-artery-stroke	G	C	0.3117	-0.011	0.028	0.6933
	chr9:136105563	9	136105563	OBP2B;ABO	intergenic	58.7695	0.0137251	C	A	0.020563	-0.583728	0.0761438	2.11806e-14	4981	Large-artery-stroke	C	A	0.0217	0.2799	0.1209	0.02065
	chr3:98216252	3	98216252	OR5K2	upstream	55.2576	0.0114703	G	A	0.194103	0.191477	0.0257585	1.23787e-13	4981	Large-artery-stroke	G	A	0.1995	0.043	0.0336	0.201
	chr3:98411302	3	98411302	CPOX;ST3GAL6-AS1	intergenic	54.3425	0.0117433	G	T	0.917853	-0.27906	0.0378554	1.96217e-13	4981	Large-artery-stroke	G	T	0.9045	-0.082	0.0478	0.08591
	chr3:99189574	3	99189574	DCBLD2;MIR548G	intergenic	50.8526	0.0102943	C	T	0.137994	0.208017	0.0291704	1.13854e-12	4981	Large-artery-stroke	C	T	0.1264	-0.0111	0.0381	0.7713
	chr3:98421960	3	98421960	CPOX;ST3GAL6-AS1	intergenic	49.013	0.0109005	C	T	0.0450611	-0.355893	0.0508351	2.88075e-12	4981	Large-artery-stroke	C	T	0.0447	-0.002	0.0763	0.9789
	chr9:136156230	9	136156230	ABO;SURF6	intergenic	47.3668	0.010223	T	C	0.0193686	0.518767	0.0753764	6.61612e-12	4981	Large-artery-stroke	T	C	0.0561	0.0769	0.068	0.2578
	chr9:136384162	9	136384162	MYMK	intronic	47.1173	0.0105454	G	A	0.11722	-0.22573	0.0328851	7.50493e-12	4981	Large-artery-stroke	G	A	0.1136	0.0509	0.0575	0.3765
	chr3:98752046	3	98752046	DCBLD2;MIR548G	intergenic	44.368	0.00965111	A	C	0.0590142	0.294784	0.0442557	3.01525e-11	4981	Large-artery-stroke	A	C	0.0673	0.0474	0.0556	0.3936
	chr9:136255149	9	136255149	STKLD1	intronic	44.2325	0.00949307	T	C	0.11191	0.218537	0.032859	3.22925e-11	4981	Large-artery-stroke	T	C	0.1029	0.0209	0.0446	0.6385
	chr3:98254736	3	98254736	GPR15;CPOX	intergenic	38.3635	0.00809701	G	A	0.217642	-0.154196	0.0248951	6.34508e-10	4981	Large-artery-stroke	G	A	0.2179	-0.0337	0.0309	0.276
	chr9:136209319	9	136209319	MED22	UTR3	37.2234	0.00743781	C	A	0.230822	-0.144729	0.0237218	1.13328e-09	4981	Large-artery-stroke	C	A	0.2342	0.0323	0.0348	0.3541
	chr9:136361510	9	136361510	SLC2A6;MYMK	intergenic	36.8385	0.00877317	G	A	0.452087	0.133075	0.0219253	1.37847e-09	4981	Large-artery-stroke	G	A	0.4357	-0.031	0.0323	0.3378
	chr9:136388223	9	136388223	MYMK	intronic	35.2637	0.00781258	T	C	0.350351	0.131006	0.0220611	3.07502e-09	4981	Large-artery-stroke	T	C	0.3648	-0.0171	0.0346	0.6222
	chr9:136378727	9	136378727	MYMK	downstream	35.1509	0.00813574	T	C	0.208251	0.157071	0.0264928	3.25649e-09	4981	Large-artery-stroke	T	C	0.1792	-0.0863	0.0493	0.0802
	chr3:98486212	3	98486212	ST3GAL6	intronic	31.2689	0.00654254	T	C	0.119755	0.176161	0.0315031	2.36647e-08	4981	Large-artery-stroke	T	C	0.1152	0.0752	0.0395	0.05657
	chr3:98277043	3	98277043	GPR15;CPOX	intergenic	31.116	0.00719154	A	G	0.0322625	0.339366	0.0608382	2.55907e-08	4981	Large-artery-stroke	A	G	0.0307	0.0635	0.087	0.4658
	chr3:98669857	3	98669857	DCBLD2;MIR548G	intergenic	30.9147	0.00624948	C	T	0.31718	0.120116	0.0216032	2.83715e-08	4981	Large-artery-stroke	C	T	0.2986	0.0279	0.027	0.3006
	chr9:136141870	9	136141870	ABO	intronic	1115.03	0.185409	T	C	0.175211	-0.800938	0.0239859	1e-200	4981	Cardioembolic-stroke	T	C	0.206	0.1249	0.0265	2.433e-06
	chr3:98416900	3	98416900	CPOX;ST3GAL6-AS1	intergenic	1076.95	0.1822	T	G	0.440459	-0.607982	0.0185265	1e-200	4981	Cardioembolic-stroke	T	G	0.4448	0.036	0.0194	0.06421
	chr9:136130893	9	136130893	ABO	UTR3	177.243	0.0359955	C	T	0.320071	0.287577	0.0216008	9.22174e-40	4981	Cardioembolic-stroke	C	T	0.3203	-0.0772	0.0233	0.0009483
	chr3:98434864	3	98434864	ST3GAL6-AS1	ncRNA_intronic	159.633	0.0333769	C	T	0.88033	-0.398009	0.0315015	4.84053e-36	4981	Cardioembolic-stroke	C	T	0.8873	0.0447	0.033	0.1762
	chr3:98356557	3	98356557	CPOX;ST3GAL6-AS1	intergenic	150.154	0.0287337	A	G	0.110746	0.381948	0.0311699	4.94261e-34	4981	Cardioembolic-stroke	A	G	0.1166	-0.0326	0.031	0.2936
	chr9:136055305	9	136055305	GBGT1;OBP2B	intergenic	148.081	0.029842	A	G	0.289124	-0.269439	0.0221417	1.36087e-33	4981	Cardioembolic-stroke	A	G	0.2911	0.0165	0.0211	0.4346
	chr9:136194595	9	136194595	ABO;SURF6	intergenic	146.31	0.0304363	C	T	0.288205	0.272366	0.0225173	3.23548e-33	4981	Cardioembolic-stroke	C	T	0.2838	0.011	0.0216	0.6117
	chr3:98489686	3	98489686	ST3GAL6	intronic	102.436	0.0210856	G	A	0.422219	0.207887	0.02054	7.56772e-24	4981	Cardioembolic-stroke	G	A	0.424	-0.0372	0.0197	0.05884
	chr9:136323826	9	136323826	ADAMTS13	intronic	99.1759	0.0203164	T	A	0.959868	0.513517	0.0515646	3.80019e-23	4981	Cardioembolic-stroke	T	A	0.9551	-0.0911	0.061	0.1355
	chr3:98297057	3	98297057	GPR15;CPOX	intergenic	97.3372	0.020863	G	A	0.482212	-0.204399	0.0207176	9.44684e-23	4981	Cardioembolic-stroke	G	A	0.4774	-0.0064	0.0197	0.7439
	chr9:136091642	9	136091642	OBP2B;ABO	intergenic	96.7524	0.0195116	T	C	0.834707	-0.265911	0.0270337	1.26195e-22	4981	Cardioembolic-stroke	T	C	0.8013	-0.0493	0.0251	0.04995
	chr3:98386803	3	98386803	CPOX;ST3GAL6-AS1	intergenic	96.1353	0.0227622	T	G	0.0683645	-0.422721	0.0431134	1.71326e-22	4981	Cardioembolic-stroke	T	G	0.0642	0.058	0.0458	0.205
	chr9:136325462	9	136325462	CACFD1	intronic	87.7894	0.0172403	T	C	0.315328	0.199818	0.0213262	1.07677e-20	4981	Cardioembolic-stroke	T	C	0.3139	0.0006	0.0222	0.9795
	chr9:136182159	9	136182159	ABO;SURF6	intergenic	83.2664	0.0168043	A	G	0.0933045	-0.315147	0.0345365	1.02039e-19	4981	Cardioembolic-stroke	A	G	0.0943	0.0887	0.0333	0.007764
	chr3:98341500	3	98341500	CPOX;ST3GAL6-AS1	intergenic	80.6624	0.0166253	A	C	0.09086	0.317225	0.0353209	3.72949e-19	4981	Cardioembolic-stroke	A	C	0.0914	0.0192	0.0349	0.5812
	chr3:98896242	3	98896242	DCBLD2;MIR548G	intergenic	71.7495	0.0161853	A	G	0.236041	-0.211844	0.0250096	3.17953e-17	4981	Cardioembolic-stroke	A	G	0.2222	0.0545	0.0264	0.03889
	chr3:98410273	3	98410273	CPOX;ST3GAL6-AS1	intergenic	70.3623	0.0142205	A	C	0.0464213	-0.40078	0.0477789	6.35852e-17	4981	Cardioembolic-stroke	A	C	0.0417	0.0466	0.0654	0.4763
	chr3:98261407	3	98261407	GPR15;CPOX	intergenic	69.3344	0.0143585	G	C	0.329236	0.180302	0.0216534	1.06312e-16	4981	Cardioembolic-stroke	G	C	0.3118	-0.0594	0.0211	0.004859
	chr9:136105563	9	136105563	OBP2B;ABO	intergenic	58.7695	0.0137251	C	A	0.020563	-0.583728	0.0761438	2.11806e-14	4981	Cardioembolic-stroke	C	A	0.0232	0.0067	0.1132	0.9529
	chr3:98216252	3	98216252	OR5K2	upstream	55.2576	0.0114703	G	A	0.194103	0.191477	0.0257585	1.23787e-13	4981	Cardioembolic-stroke	G	A	0.2066	0.0055	0.0255	0.8275
	chr3:98411302	3	98411302	CPOX;ST3GAL6-AS1	intergenic	54.3425	0.0117433	G	T	0.917853	-0.27906	0.0378554	1.96217e-13	4981	Cardioembolic-stroke	G	T	0.9034	-0.0283	0.0365	0.4377
	chr3:99189574	3	99189574	DCBLD2;MIR548G	intergenic	50.8526	0.0102943	C	T	0.137994	0.208017	0.0291704	1.13854e-12	4981	Cardioembolic-stroke	C	T	0.1269	-0.004	0.0304	0.896
	chr3:98421960	3	98421960	CPOX;ST3GAL6-AS1	intergenic	49.013	0.0109005	C	T	0.0450611	-0.355893	0.0508351	2.88075e-12	4981	Cardioembolic-stroke	C	T	0.0442	0.0486	0.0594	0.4133
	chr9:136156230	9	136156230	ABO;SURF6	intergenic	47.3668	0.010223	T	C	0.0193686	0.518767	0.0753764	6.61612e-12	4981	Cardioembolic-stroke	T	C	0.062	0.0299	0.0548	0.5855
	chr9:136384162	9	136384162	MYMK	intronic	47.1173	0.0105454	G	A	0.11722	-0.22573	0.0328851	7.50493e-12	4981	Cardioembolic-stroke	G	A	0.1091	-0.0343	0.0441	0.4365
	chr3:98752046	3	98752046	DCBLD2;MIR548G	intergenic	44.368	0.00965111	A	C	0.0590142	0.294784	0.0442557	3.01525e-11	4981	Cardioembolic-stroke	A	C	0.0685	0.0564	0.0433	0.1929
	chr9:136255149	9	136255149	STKLD1	intronic	44.2325	0.00949307	T	C	0.11191	0.218537	0.032859	3.22925e-11	4981	Cardioembolic-stroke	T	C	0.103	0.004	0.0355	0.9108
	chr3:98254736	3	98254736	GPR15;CPOX	intergenic	38.3635	0.00809701	G	A	0.217642	-0.154196	0.0248951	6.34508e-10	4981	Cardioembolic-stroke	G	A	0.2188	0.0351	0.0234	0.1337
	chr9:136209319	9	136209319	MED22	UTR3	37.2234	0.00743781	C	A	0.230822	-0.144729	0.0237218	1.13328e-09	4981	Cardioembolic-stroke	C	A	0.2338	-0.0203	0.027	0.4519
	chr9:136361510	9	136361510	SLC2A6;MYMK	intergenic	36.8385	0.00877317	G	A	0.452087	0.133075	0.0219253	1.37847e-09	4981	Cardioembolic-stroke	G	A	0.4376	-0.0203	0.0241	0.4003
	chr9:136388223	9	136388223	MYMK	intronic	35.2637	0.00781258	T	C	0.350351	0.131006	0.0220611	3.07502e-09	4981	Cardioembolic-stroke	T	C	0.3688	0.0321	0.0261	0.2183
	chr9:136378727	9	136378727	MYMK	downstream	35.1509	0.00813574	T	C	0.208251	0.157071	0.0264928	3.25649e-09	4981	Cardioembolic-stroke	T	C	0.1804	0.039	0.0345	0.2584
	chr3:98486212	3	98486212	ST3GAL6	intronic	31.2689	0.00654254	T	C	0.119755	0.176161	0.0315031	2.36647e-08	4981	Cardioembolic-stroke	T	C	0.1155	0.0073	0.0314	0.8166
	chr3:98277043	3	98277043	GPR15;CPOX	intergenic	31.116	0.00719154	A	G	0.0322625	0.339366	0.0608382	2.55907e-08	4981	Cardioembolic-stroke	A	G	0.0292	0.0396	0.0733	0.589
	chr3:98669857	3	98669857	DCBLD2;MIR548G	intergenic	30.9147	0.00624948	C	T	0.31718	0.120116	0.0216032	2.83715e-08	4981	Cardioembolic-stroke	C	T	0.296	-0.0318	0.021	0.1299
	chr9:136141870	9	136141870	ABO	intronic	1115.03	0.185409	T	C	0.175211	-0.800938	0.0239859	1e-200	4981	Small-vessel-stroke	T	C	0.1974	0.0309	0.0311	0.3203
	chr3:98416900	3	98416900	CPOX;ST3GAL6-AS1	intergenic	1076.95	0.1822	T	G	0.440459	-0.607982	0.0185265	1e-200	4981	Small-vessel-stroke	T	G	0.4451	0.0082	0.0234	0.7257
	chr9:136130893	9	136130893	ABO	UTR3	177.243	0.0359955	C	T	0.320071	0.287577	0.0216008	9.22174e-40	4981	Small-vessel-stroke	C	T	0.3193	0.0255	0.0263	0.3311
	chr3:98434864	3	98434864	ST3GAL6-AS1	ncRNA_intronic	159.633	0.0333769	C	T	0.88033	-0.398009	0.0315015	4.84053e-36	4981	Small-vessel-stroke	C	T	0.8871	0.0612	0.0395	0.1213
	chr3:98356557	3	98356557	CPOX;ST3GAL6-AS1	intergenic	150.154	0.0287337	A	G	0.110746	0.381948	0.0311699	4.94261e-34	4981	Small-vessel-stroke	A	G	0.1139	0.0637	0.0362	0.07829
	chr9:136055305	9	136055305	GBGT1;OBP2B	intergenic	148.081	0.029842	A	G	0.289124	-0.269439	0.0221417	1.36087e-33	4981	Small-vessel-stroke	A	G	0.2921	0.0068	0.0251	0.7861
	chr9:136194595	9	136194595	ABO;SURF6	intergenic	146.31	0.0304363	C	T	0.288205	0.272366	0.0225173	3.23548e-33	4981	Small-vessel-stroke	C	T	0.2835	-0.0378	0.0262	0.1486
	chr3:98489686	3	98489686	ST3GAL6	intronic	102.436	0.0210856	G	A	0.422219	0.207887	0.02054	7.56772e-24	4981	Small-vessel-stroke	G	A	0.4217	-0.0428	0.0239	0.07338
	chr9:136323826	9	136323826	ADAMTS13	intronic	99.1759	0.0203164	T	A	0.959868	0.513517	0.0515646	3.80019e-23	4981	Small-vessel-stroke	T	A	0.9556	-0.0473	0.0717	0.5096
	chr3:98297057	3	98297057	GPR15;CPOX	intergenic	97.3372	0.020863	G	A	0.482212	-0.204399	0.0207176	9.44684e-23	4981	Small-vessel-stroke	G	A	0.478	-0.0428	0.0239	0.07319
	chr9:136091642	9	136091642	OBP2B;ABO	intergenic	96.7524	0.0195116	T	C	0.834707	-0.265911	0.0270337	1.26195e-22	4981	Small-vessel-stroke	T	C	0.8064	-0.0316	0.0301	0.2933
	chr3:98386803	3	98386803	CPOX;ST3GAL6-AS1	intergenic	96.1353	0.0227622	T	G	0.0683645	-0.422721	0.0431134	1.71326e-22	4981	Small-vessel-stroke	T	G	0.0632	0.0081	0.0547	0.8826
	chr9:136325462	9	136325462	CACFD1	intronic	87.7894	0.0172403	T	C	0.315328	0.199818	0.0213262	1.07677e-20	4981	Small-vessel-stroke	T	C	0.3185	-0.0305	0.0271	0.261
	chr9:136182159	9	136182159	ABO;SURF6	intergenic	83.2664	0.0168043	A	G	0.0933045	-0.315147	0.0345365	1.02039e-19	4981	Small-vessel-stroke	A	G	0.0927	0.0812	0.0406	0.04554
	chr3:98341500	3	98341500	CPOX;ST3GAL6-AS1	intergenic	80.6624	0.0166253	A	C	0.09086	0.317225	0.0353209	3.72949e-19	4981	Small-vessel-stroke	A	C	0.0899	0.0168	0.0416	0.6861
	chr3:98896242	3	98896242	DCBLD2;MIR548G	intergenic	71.7495	0.0161853	A	G	0.236041	-0.211844	0.0250096	3.17953e-17	4981	Small-vessel-stroke	A	G	0.2198	-0.0144	0.0314	0.6474
	chr3:98410273	3	98410273	CPOX;ST3GAL6-AS1	intergenic	70.3623	0.0142205	A	C	0.0464213	-0.40078	0.0477789	6.35852e-17	4981	Small-vessel-stroke	A	C	0.0405	0.1613	0.0755	0.03274
	chr3:98261407	3	98261407	GPR15;CPOX	intergenic	69.3344	0.0143585	G	C	0.329236	0.180302	0.0216534	1.06312e-16	4981	Small-vessel-stroke	G	C	0.3167	-0.0085	0.0256	0.7404
	chr9:136105563	9	136105563	OBP2B;ABO	intergenic	58.7695	0.0137251	C	A	0.020563	-0.583728	0.0761438	2.11806e-14	4981	Small-vessel-stroke	C	A	0.021	0.1726	0.1139	0.1295
	chr3:98216252	3	98216252	OR5K2	upstream	55.2576	0.0114703	G	A	0.194103	0.191477	0.0257585	1.23787e-13	4981	Small-vessel-stroke	G	A	0.2001	-0.0153	0.0312	0.6249
	chr3:98411302	3	98411302	CPOX;ST3GAL6-AS1	intergenic	54.3425	0.0117433	G	T	0.917853	-0.27906	0.0378554	1.96217e-13	4981	Small-vessel-stroke	G	T	0.9039	-0.0802	0.0433	0.06421
	chr3:99189574	3	99189574	DCBLD2;MIR548G	intergenic	50.8526	0.0102943	C	T	0.137994	0.208017	0.0291704	1.13854e-12	4981	Small-vessel-stroke	C	T	0.1283	-0.0474	0.0361	0.1895
	chr3:98421960	3	98421960	CPOX;ST3GAL6-AS1	intergenic	49.013	0.0109005	C	T	0.0450611	-0.355893	0.0508351	2.88075e-12	4981	Small-vessel-stroke	C	T	0.0437	-0.0606	0.0695	0.3829
	chr9:136156230	9	136156230	ABO;SURF6	intergenic	47.3668	0.010223	T	C	0.0193686	0.518767	0.0753764	6.61612e-12	4981	Small-vessel-stroke	T	C	0.0444	-0.0041	0.0714	0.9541
	chr9:136384162	9	136384162	MYMK	intronic	47.1173	0.0105454	G	A	0.11722	-0.22573	0.0328851	7.50493e-12	4981	Small-vessel-stroke	G	A	0.1133	-0.0297	0.0494	0.5478
	chr3:98752046	3	98752046	DCBLD2;MIR548G	intergenic	44.368	0.00965111	A	C	0.0590142	0.294784	0.0442557	3.01525e-11	4981	Small-vessel-stroke	A	C	0.0645	0.0241	0.052	0.643
	chr9:136255149	9	136255149	STKLD1	intronic	44.2325	0.00949307	T	C	0.11191	0.218537	0.032859	3.22925e-11	4981	Small-vessel-stroke	T	C	0.1073	0.021	0.04	0.599
	chr3:98254736	3	98254736	GPR15;CPOX	intergenic	38.3635	0.00809701	G	A	0.217642	-0.154196	0.0248951	6.34508e-10	4981	Small-vessel-stroke	G	A	0.219	0.0271	0.0282	0.3358
	chr9:136209319	9	136209319	MED22	UTR3	37.2234	0.00743781	C	A	0.230822	-0.144729	0.0237218	1.13328e-09	4981	Small-vessel-stroke	C	A	0.2338	-0.0022	0.0315	0.9454
	chr9:136361510	9	136361510	SLC2A6;MYMK	intergenic	36.8385	0.00877317	G	A	0.452087	0.133075	0.0219253	1.37847e-09	4981	Small-vessel-stroke	G	A	0.4302	-0.0597	0.0285	0.03651
	chr9:136388223	9	136388223	MYMK	intronic	35.2637	0.00781258	T	C	0.350351	0.131006	0.0220611	3.07502e-09	4981	Small-vessel-stroke	T	C	0.3622	-0.0375	0.0297	0.2076
	chr9:136378727	9	136378727	MYMK	downstream	35.1509	0.00813574	T	C	0.208251	0.157071	0.0264928	3.25649e-09	4981	Small-vessel-stroke	T	C	0.186	-0.0146	0.0412	0.7235
	chr3:98486212	3	98486212	ST3GAL6	intronic	31.2689	0.00654254	T	C	0.119755	0.176161	0.0315031	2.36647e-08	4981	Small-vessel-stroke	T	C	0.1164	0.0201	0.0372	0.5901
	chr3:98277043	3	98277043	GPR15;CPOX	intergenic	31.116	0.00719154	A	G	0.0322625	0.339366	0.0608382	2.55907e-08	4981	Small-vessel-stroke	A	G	0.0301	0.0154	0.0802	0.8475
	chr3:98669857	3	98669857	DCBLD2;MIR548G	intergenic	30.9147	0.00624948	C	T	0.31718	0.120116	0.0216032	2.83715e-08	4981	Small-vessel-stroke	C	T	0.3022	-0.0036	0.0251	0.8875
cvd3_SELE___P16581	chr9:136141870	9	136141870	ABO	intronic	1927.74	0.282111	T	C	0.175211	-0.987968	0.0225019	1e-200	4981	Stroke	T	C	0.2011	0.0509	0.0126	5.106e-05
	chr9:136146920	9	136146920	ABO	intronic	208.445	0.040832	G	T	0.729793	-0.321764	0.0222865	2.56202e-46	4981	Stroke	G	T	0.7413	0.0225	0.0114	0.04828
	chr9:136055305	9	136055305	GBGT1;OBP2B	intergenic	144.026	0.0289757	A	G	0.289124	-0.265499	0.0221229	9.8882e-33	4981	Stroke	A	G	0.2928	0.0114	0.0106	0.2833
	chr9:136323826	9	136323826	ADAMTS13	intronic	136.021	0.0275946	T	A	0.959868	0.598472	0.0513146	4.98589e-31	4981	Stroke	T	A	0.9572	-0.0241	0.0307	0.4317
	chr9:136182159	9	136182159	ABO;SURF6	intergenic	122.254	0.024423	A	G	0.0933045	-0.379929	0.0343614	4.30333e-28	4981	Stroke	A	G	0.0944	0.0375	0.0169	0.02652
	chr9:136311017	9	136311017	ADAMTS13	intronic	120.707	0.024163	A	G	0.695503	-0.238847	0.0217397	9.2146e-28	4981	Stroke	A	G	0.7133	0.0135	0.0121	0.2641
	chr9:136105563	9	136105563	OBP2B;ABO	intergenic	116.893	0.0269207	C	A	0.020563	-0.817517	0.075614	6.0249e-27	4981	Stroke	C	A	0.0202	0.0996	0.0542	0.0662
	chr9:136384162	9	136384162	MYMK	intronic	101.948	0.0225149	G	A	0.11722	-0.329832	0.0326665	9.63548e-24	4981	Stroke	G	A	0.1128	0.0176	0.0202	0.3843
	chr9:136153544	9	136153544	ABO;SURF6	intergenic	88.4772	0.0180174	T	A	0.213993	0.231429	0.0246038	7.65138e-21	4981	Stroke	T	A	0.2013	-0.0263	0.0121	0.02912
	chr9:136194595	9	136194595	ABO;SURF6	intergenic	70.5725	0.0148642	C	T	0.288205	0.190339	0.0226574	5.72539e-17	4981	Stroke	C	T	0.2845	-0.0084	0.011	0.4446
	chr9:136184985	9	136184985	ABO;SURF6	intergenic	61.8696	0.0127337	C	T	0.352825	0.166983	0.0212292	4.4682e-15	4981	Stroke	C	T	0.328	-0.0044	0.0109	0.6839
	chr9:136342415	9	136342415	SLC2A6	intronic	53.842	0.011568	G	A	0.182182	0.19703	0.0268517	2.52467e-13	4981	Stroke	G	A	0.177	-0.0067	0.0129	0.6018
	chr9:136034364	9	136034364	GBGT1	intronic	53.6087	0.0118945	A	G	0.02371	-0.506877	0.0692285	2.83873e-13	4981	Stroke	A	G	0.0274	0.0311	0.0327	0.3403
	chr9:136388702	9	136388702	MYMK	intronic	43.2599	0.0094836	G	A	0.347952	0.144568	0.0219801	5.2859e-11	4981	Stroke	G	A	0.3601	-0.0091	0.0122	0.4577
	chr9:136361510	9	136361510	SLC2A6;MYMK	intergenic	38.7702	0.00920679	G	A	0.452087	0.136324	0.0218939	5.15904e-10	4981	Stroke	G	A	0.4379	-0.0274	0.0128	0.0317
	chr9:136122706	9	136122706	OBP2B;ABO	intergenic	34.4204	0.00743576	C	T	0.176385	0.159976	0.0272676	4.72711e-09	4981	Stroke	C	T	0.1821	-0.0219	0.0127	0.08458
	chr9:136131523	9	136131523	ABO	exonic	32.1753	0.0075141	A	G	0.0268369	0.379284	0.0668657	1.48832e-08	4981	Stroke	A	G	0.025	0.0134	0.0319	0.6734
	chr9:136141870	9	136141870	ABO	intronic	1927.74	0.282111	T	C	0.175211	-0.987968	0.0225019	1e-200	4981	Ischemic-stroke	T	C	0.2022	0.0646	0.0136	1.942e-06
	chr9:136146920	9	136146920	ABO	intronic	208.445	0.040832	G	T	0.729793	-0.321764	0.0222865	2.56202e-46	4981	Ischemic-stroke	G	T	0.7414	0.0214	0.0123	0.08244
	chr9:136055305	9	136055305	GBGT1;OBP2B	intergenic	144.026	0.0289757	A	G	0.289124	-0.265499	0.0221229	9.8882e-33	4981	Ischemic-stroke	A	G	0.2938	0.0144	0.0114	0.2037
	chr9:136323826	9	136323826	ADAMTS13	intronic	136.021	0.0275946	T	A	0.959868	0.598472	0.0513146	4.98589e-31	4981	Ischemic-stroke	T	A	0.9566	-0.0457	0.0322	0.1561
	chr9:136182159	9	136182159	ABO;SURF6	intergenic	122.254	0.024423	A	G	0.0933045	-0.379929	0.0343614	4.30333e-28	4981	Ischemic-stroke	A	G	0.0945	0.046	0.0181	0.01089
	chr9:136311017	9	136311017	ADAMTS13	intronic	120.707	0.024163	A	G	0.695503	-0.238847	0.0217397	9.2146e-28	4981	Ischemic-stroke	A	G	0.7146	0.0137	0.0128	0.2837
	chr9:136105563	9	136105563	OBP2B;ABO	intergenic	116.893	0.0269207	C	A	0.020563	-0.817517	0.075614	6.0249e-27	4981	Ischemic-stroke	C	A	0.0205	0.1065	0.0564	0.05899
	chr9:136384162	9	136384162	MYMK	intronic	101.948	0.0225149	G	A	0.11722	-0.329832	0.0326665	9.63548e-24	4981	Ischemic-stroke	G	A	0.1129	0.0044	0.0216	0.8398
	chr9:136153544	9	136153544	ABO;SURF6	intergenic	88.4772	0.0180174	T	A	0.213993	0.231429	0.0246038	7.65138e-21	4981	Ischemic-stroke	T	A	0.2011	-0.0326	0.013	0.01197
	chr9:136194595	9	136194595	ABO;SURF6	intergenic	70.5725	0.0148642	C	T	0.288205	0.190339	0.0226574	5.72539e-17	4981	Ischemic-stroke	C	T	0.2848	-0.0075	0.0116	0.514
	chr9:136184985	9	136184985	ABO;SURF6	intergenic	61.8696	0.0127337	C	T	0.352825	0.166983	0.0212292	4.4682e-15	4981	Ischemic-stroke	C	T	0.3277	-0.0151	0.0117	0.1963
	chr9:136342415	9	136342415	SLC2A6	intronic	53.842	0.011568	G	A	0.182182	0.19703	0.0268517	2.52467e-13	4981	Ischemic-stroke	G	A	0.1767	-0.0117	0.014	0.4065
	chr9:136034364	9	136034364	GBGT1	intronic	53.6087	0.0118945	A	G	0.02371	-0.506877	0.0692285	2.83873e-13	4981	Ischemic-stroke	A	G	0.0276	0.041	0.0349	0.241
	chr9:136388702	9	136388702	MYMK	intronic	43.2599	0.0094836	G	A	0.347952	0.144568	0.0219801	5.2859e-11	4981	Ischemic-stroke	G	A	0.361	-0.0123	0.0132	0.3519
	chr9:136361510	9	136361510	SLC2A6;MYMK	intergenic	38.7702	0.00920679	G	A	0.452087	0.136324	0.0218939	5.15904e-10	4981	Ischemic-stroke	G	A	0.4375	-0.0266	0.0133	0.04571
	chr9:136122706	9	136122706	OBP2B;ABO	intergenic	34.4204	0.00743576	C	T	0.176385	0.159976	0.0272676	4.72711e-09	4981	Ischemic-stroke	C	T	0.1824	-0.0102	0.0134	0.4464
	chr2:239543349	2	239543349	LINC01107;TWIST2	intergenic	32.574	0.00740243	A	G	0.0121411	-0.555514	0.0973329	1.21387e-08	4981	Ischemic-stroke	A	G	0.0117	-0.2016	0.109	0.06438
	chr9:136131523	9	136131523	ABO	exonic	32.1753	0.0075141	A	G	0.0268369	0.379284	0.0668657	1.48832e-08	4981	Ischemic-stroke	A	G	0.025	-0.0128	0.0348	0.7128
	chr9:136141870	9	136141870	ABO	intronic	1927.74	0.282111	T	C	0.175211	-0.987968	0.0225019	1e-200	4981	Large-artery-stroke	T	C	0.2018	0.1103	0.0329	0.000788
	chr9:136146920	9	136146920	ABO	intronic	208.445	0.040832	G	T	0.729793	-0.321764	0.0222865	2.56202e-46	4981	Large-artery-stroke	G	T	0.7417	0.0285	0.0296	0.3369
	chr9:136055305	9	136055305	GBGT1;OBP2B	intergenic	144.026	0.0289757	A	G	0.289124	-0.265499	0.0221229	9.8882e-33	4981	Large-artery-stroke	A	G	0.2904	0.0376	0.0269	0.1618
	chr9:136323826	9	136323826	ADAMTS13	intronic	136.021	0.0275946	T	A	0.959868	0.598472	0.0513146	4.98589e-31	4981	Large-artery-stroke	T	A	0.9542	-0.0637	0.0823	0.4388
	chr9:136182159	9	136182159	ABO;SURF6	intergenic	122.254	0.024423	A	G	0.0933045	-0.379929	0.0343614	4.30333e-28	4981	Large-artery-stroke	A	G	0.0935	0.0639	0.0438	0.1447
	chr9:136311017	9	136311017	ADAMTS13	intronic	120.707	0.024163	A	G	0.695503	-0.238847	0.0217397	9.2146e-28	4981	Large-artery-stroke	A	G	0.7125	0.0365	0.0319	0.253
	chr9:136105563	9	136105563	OBP2B;ABO	intergenic	116.893	0.0269207	C	A	0.020563	-0.817517	0.075614	6.0249e-27	4981	Large-artery-stroke	C	A	0.0217	0.2799	0.1209	0.02065
	chr9:136384162	9	136384162	MYMK	intronic	101.948	0.0225149	G	A	0.11722	-0.329832	0.0326665	9.63548e-24	4981	Large-artery-stroke	G	A	0.1136	0.0509	0.0575	0.3765
	chr9:136153544	9	136153544	ABO;SURF6	intergenic	88.4772	0.0180174	T	A	0.213993	0.231429	0.0246038	7.65138e-21	4981	Large-artery-stroke	T	A	0.2034	-0.0682	0.031	0.02782
	chr9:136194595	9	136194595	ABO;SURF6	intergenic	70.5725	0.0148642	C	T	0.288205	0.190339	0.0226574	5.72539e-17	4981	Large-artery-stroke	C	T	0.2841	-0.0204	0.0281	0.4668
	chr9:136184985	9	136184985	ABO;SURF6	intergenic	61.8696	0.0127337	C	T	0.352825	0.166983	0.0212292	4.4682e-15	4981	Large-artery-stroke	C	T	0.3269	0.0018	0.0279	0.9481
	chr9:136342415	9	136342415	SLC2A6	intronic	53.842	0.011568	G	A	0.182182	0.19703	0.0268517	2.52467e-13	4981	Large-artery-stroke	G	A	0.174	-0.0087	0.0356	0.8071
	chr9:136034364	9	136034364	GBGT1	intronic	53.6087	0.0118945	A	G	0.02371	-0.506877	0.0692285	2.83873e-13	4981	Large-artery-stroke	A	G	0.0276	0.1049	0.0917	0.2528
	chr9:136388702	9	136388702	MYMK	intronic	43.2599	0.0094836	G	A	0.347952	0.144568	0.0219801	5.2859e-11	4981	Large-artery-stroke	G	A	0.36	-0.0161	0.0352	0.6479
	chr9:136361510	9	136361510	SLC2A6;MYMK	intergenic	38.7702	0.00920679	G	A	0.452087	0.136324	0.0218939	5.15904e-10	4981	Large-artery-stroke	G	A	0.4357	-0.031	0.0323	0.3378
	chr9:136122706	9	136122706	OBP2B;ABO	intergenic	34.4204	0.00743576	C	T	0.176385	0.159976	0.0272676	4.72711e-09	4981	Large-artery-stroke	C	T	0.1885	0.0444	0.0342	0.1952
	chr2:239543349	2	239543349	LINC01107;TWIST2	intergenic	32.574	0.00740243	A	G	0.0121411	-0.555514	0.0973329	1.21387e-08	4981	Large-artery-stroke	A	G	0.0122	-0.1314	0.257	0.6093
	chr9:136131523	9	136131523	ABO	exonic	32.1753	0.0075141	A	G	0.0268369	0.379284	0.0668657	1.48832e-08	4981	Large-artery-stroke	A	G	0.0253	-0.056	0.0951	0.5561
	chr9:136141870	9	136141870	ABO	intronic	1927.74	0.282111	T	C	0.175211	-0.987968	0.0225019	1e-200	4981	Cardioembolic-stroke	T	C	0.206	0.1249	0.0265	2.433e-06
	chr9:136146920	9	136146920	ABO	intronic	208.445	0.040832	G	T	0.729793	-0.321764	0.0222865	2.56202e-46	4981	Cardioembolic-stroke	G	T	0.7429	0.0975	0.0246	7.159e-05
	chr9:136055305	9	136055305	GBGT1;OBP2B	intergenic	144.026	0.0289757	A	G	0.289124	-0.265499	0.0221229	9.8882e-33	4981	Cardioembolic-stroke	A	G	0.2911	0.0165	0.0211	0.4346
	chr9:136323826	9	136323826	ADAMTS13	intronic	136.021	0.0275946	T	A	0.959868	0.598472	0.0513146	4.98589e-31	4981	Cardioembolic-stroke	T	A	0.9551	-0.0911	0.061	0.1355
	chr9:136182159	9	136182159	ABO;SURF6	intergenic	122.254	0.024423	A	G	0.0933045	-0.379929	0.0343614	4.30333e-28	4981	Cardioembolic-stroke	A	G	0.0943	0.0887	0.0333	0.007764
	chr9:136311017	9	136311017	ADAMTS13	intronic	120.707	0.024163	A	G	0.695503	-0.238847	0.0217397	9.2146e-28	4981	Cardioembolic-stroke	A	G	0.7145	-0.0042	0.0235	0.8596
	chr9:136105563	9	136105563	OBP2B;ABO	intergenic	116.893	0.0269207	C	A	0.020563	-0.817517	0.075614	6.0249e-27	4981	Cardioembolic-stroke	C	A	0.0232	0.0067	0.1132	0.9529
	chr9:136384162	9	136384162	MYMK	intronic	101.948	0.0225149	G	A	0.11722	-0.329832	0.0326665	9.63548e-24	4981	Cardioembolic-stroke	G	A	0.1091	-0.0343	0.0441	0.4365
	chr9:136153544	9	136153544	ABO;SURF6	intergenic	88.4772	0.0180174	T	A	0.213993	0.231429	0.0246038	7.65138e-21	4981	Cardioembolic-stroke	T	A	0.2011	-0.0371	0.024	0.1219
	chr9:136194595	9	136194595	ABO;SURF6	intergenic	70.5725	0.0148642	C	T	0.288205	0.190339	0.0226574	5.72539e-17	4981	Cardioembolic-stroke	C	T	0.2838	0.011	0.0216	0.6117
	chr9:136184985	9	136184985	ABO;SURF6	intergenic	61.8696	0.0127337	C	T	0.352825	0.166983	0.0212292	4.4682e-15	4981	Cardioembolic-stroke	C	T	0.3269	-0.0075	0.0217	0.73
	chr9:136342415	9	136342415	SLC2A6	intronic	53.842	0.011568	G	A	0.182182	0.19703	0.0268517	2.52467e-13	4981	Cardioembolic-stroke	G	A	0.1769	-0.0774	0.0277	0.005175
	chr9:136034364	9	136034364	GBGT1	intronic	53.6087	0.0118945	A	G	0.02371	-0.506877	0.0692285	2.83873e-13	4981	Cardioembolic-stroke	A	G	0.0278	0.0548	0.0754	0.4672
	chr9:136388702	9	136388702	MYMK	intronic	43.2599	0.0094836	G	A	0.347952	0.144568	0.0219801	5.2859e-11	4981	Cardioembolic-stroke	G	A	0.3664	0.0233	0.0259	0.3682
	chr9:136361510	9	136361510	SLC2A6;MYMK	intergenic	38.7702	0.00920679	G	A	0.452087	0.136324	0.0218939	5.15904e-10	4981	Cardioembolic-stroke	G	A	0.4376	-0.0203	0.0241	0.4003
	chr9:136122706	9	136122706	OBP2B;ABO	intergenic	34.4204	0.00743576	C	T	0.176385	0.159976	0.0272676	4.72711e-09	4981	Cardioembolic-stroke	C	T	0.1852	0.0136	0.0248	0.5844
	chr2:239543349	2	239543349	LINC01107;TWIST2	intergenic	32.574	0.00740243	A	G	0.0121411	-0.555514	0.0973329	1.21387e-08	4981	Cardioembolic-stroke	A	G	0.012	-0.1369	0.1894	0.4699
	chr9:136131523	9	136131523	ABO	exonic	32.1753	0.0075141	A	G	0.0268369	0.379284	0.0668657	1.48832e-08	4981	Cardioembolic-stroke	A	G	0.0257	-0.0812	0.0754	0.2811
	chr9:136141870	9	136141870	ABO	intronic	1927.74	0.282111	T	C	0.175211	-0.987968	0.0225019	1e-200	4981	Small-vessel-stroke	T	C	0.1974	0.0309	0.0311	0.3203
	chr9:136146920	9	136146920	ABO	intronic	208.445	0.040832	G	T	0.729793	-0.321764	0.0222865	2.56202e-46	4981	Small-vessel-stroke	G	T	0.7388	-0.0258	0.0273	0.3433
	chr9:136055305	9	136055305	GBGT1;OBP2B	intergenic	144.026	0.0289757	A	G	0.289124	-0.265499	0.0221229	9.8882e-33	4981	Small-vessel-stroke	A	G	0.2921	0.0068	0.0251	0.7861
	chr9:136323826	9	136323826	ADAMTS13	intronic	136.021	0.0275946	T	A	0.959868	0.598472	0.0513146	4.98589e-31	4981	Small-vessel-stroke	T	A	0.9556	-0.0473	0.0717	0.5096
	chr9:136182159	9	136182159	ABO;SURF6	intergenic	122.254	0.024423	A	G	0.0933045	-0.379929	0.0343614	4.30333e-28	4981	Small-vessel-stroke	A	G	0.0927	0.0812	0.0406	0.04554
	chr9:136311017	9	136311017	ADAMTS13	intronic	120.707	0.024163	A	G	0.695503	-0.238847	0.0217397	9.2146e-28	4981	Small-vessel-stroke	A	G	0.7099	-0.0051	0.0277	0.8538
	chr9:136105563	9	136105563	OBP2B;ABO	intergenic	116.893	0.0269207	C	A	0.020563	-0.817517	0.075614	6.0249e-27	4981	Small-vessel-stroke	C	A	0.021	0.1726	0.1139	0.1295
	chr9:136384162	9	136384162	MYMK	intronic	101.948	0.0225149	G	A	0.11722	-0.329832	0.0326665	9.63548e-24	4981	Small-vessel-stroke	G	A	0.1133	-0.0297	0.0494	0.5478
	chr9:136153544	9	136153544	ABO;SURF6	intergenic	88.4772	0.0180174	T	A	0.213993	0.231429	0.0246038	7.65138e-21	4981	Small-vessel-stroke	T	A	0.2039	-0.008	0.0285	0.7803
	chr9:136194595	9	136194595	ABO;SURF6	intergenic	70.5725	0.0148642	C	T	0.288205	0.190339	0.0226574	5.72539e-17	4981	Small-vessel-stroke	C	T	0.2835	-0.0378	0.0262	0.1486
	chr9:136184985	9	136184985	ABO;SURF6	intergenic	61.8696	0.0127337	C	T	0.352825	0.166983	0.0212292	4.4682e-15	4981	Small-vessel-stroke	C	T	0.33	-0.0016	0.0256	0.9506
	chr9:136342415	9	136342415	SLC2A6	intronic	53.842	0.011568	G	A	0.182182	0.19703	0.0268517	2.52467e-13	4981	Small-vessel-stroke	G	A	0.1762	0.0158	0.0325	0.6276
	chr9:136034364	9	136034364	GBGT1	intronic	53.6087	0.0118945	A	G	0.02371	-0.506877	0.0692285	2.83873e-13	4981	Small-vessel-stroke	A	G	0.0267	0.035	0.0862	0.6851
	chr9:136388702	9	136388702	MYMK	intronic	43.2599	0.0094836	G	A	0.347952	0.144568	0.0219801	5.2859e-11	4981	Small-vessel-stroke	G	A	0.3574	-0.0264	0.0304	0.3851
	chr9:136361510	9	136361510	SLC2A6;MYMK	intergenic	38.7702	0.00920679	G	A	0.452087	0.136324	0.0218939	5.15904e-10	4981	Small-vessel-stroke	G	A	0.4302	-0.0597	0.0285	0.03651
	chr9:136122706	9	136122706	OBP2B;ABO	intergenic	34.4204	0.00743576	C	T	0.176385	0.159976	0.0272676	4.72711e-09	4981	Small-vessel-stroke	C	T	0.18	-0.0065	0.0301	0.8302
	chr2:239543349	2	239543349	LINC01107;TWIST2	intergenic	32.574	0.00740243	A	G	0.0121411	-0.555514	0.0973329	1.21387e-08	4981	Small-vessel-stroke	A	G	0.0114	-0.5316	0.2564	0.03814
	chr9:136131523	9	136131523	ABO	exonic	32.1753	0.0075141	A	G	0.0268369	0.379284	0.0668657	1.48832e-08	4981	Small-vessel-stroke	A	G	0.0254	0.0839	0.0796	0.2919
cvd3_vWF___P04275	chr9:136149229	9	136149229	ABO	intronic	71.4445	0.0143322	C	T	0.318044	0.181769	0.0215048	3.70241e-17	4981	Stroke	C	T	0.3453	0.0322	0.0107	0.002563
	chr9:136149229	9	136149229	ABO	intronic	71.4445	0.0143322	C	T	0.318044	0.181769	0.0215048	3.70241e-17	4981	Ischemic-stroke	C	T	0.3459	0.0498	0.0116	1.861e-05
	chr9:136149229	9	136149229	ABO	intronic	71.4445	0.0143322	C	T	0.318044	0.181769	0.0215048	3.70241e-17	4981	Large-artery-stroke	C	T	0.3448	0.1371	0.0281	1.105e-06
	chr9:136149229	9	136149229	ABO	intronic	71.4445	0.0143322	C	T	0.318044	0.181769	0.0215048	3.70241e-17	4981	Cardioembolic-stroke	C	T	0.3488	0.1004	0.0226	9.122e-06
	chr9:136149229	9	136149229	ABO	intronic	71.4445	0.0143322	C	T	0.318044	0.181769	0.0215048	3.70241e-17	4981	Small-vessel-stroke	C	T	0.3373	-0.005	0.0264	0.8489
inf1_LIF.R___P42702	chr9:136141870	9	136141870	ABO	intronic	190.582	0.0380224	T	C	0.176195	-0.361906	0.0262153	1.47673e-42	4896	Stroke	T	C	0.2011	0.0509	0.0126	5.106e-05
	chr9:136129115	9	136129115	OBP2B;ABO	intergenic	56.9772	0.0118031	T	A	0.0694648	0.302158	0.0400298	5.22823e-14	4896	Stroke	T	A	0.0796	-0.0271	0.0182	0.1367
	chr9:136105563	9	136105563	OBP2B;ABO	intergenic	40.5113	0.00969275	C	A	0.0205064	-0.491205	0.0771747	2.13369e-10	4896	Stroke	C	A	0.0202	0.0996	0.0542	0.0662
	chr11:126223122	11	126223122	GSEC	ncRNA_intronic	35.9385	0.00733666	G	A	0.0596507	-0.25573	0.0426581	2.18257e-09	4896	Stroke	G	A	0.0559	0.0103	0.0223	0.6444
	chr9:136141870	9	136141870	ABO	intronic	190.582	0.0380224	T	C	0.176195	-0.361906	0.0262153	1.47673e-42	4896	Ischemic-stroke	T	C	0.2022	0.0646	0.0136	1.942e-06
	chr9:136129115	9	136129115	OBP2B;ABO	intergenic	56.9772	0.0118031	T	A	0.0694648	0.302158	0.0400298	5.22823e-14	4896	Ischemic-stroke	T	A	0.0792	-0.0192	0.0195	0.3233
	chr9:136105563	9	136105563	OBP2B;ABO	intergenic	40.5113	0.00969275	C	A	0.0205064	-0.491205	0.0771747	2.13369e-10	4896	Ischemic-stroke	C	A	0.0205	0.1065	0.0564	0.05899
	chr11:126223122	11	126223122	GSEC	ncRNA_intronic	35.9385	0.00733666	G	A	0.0596507	-0.25573	0.0426581	2.18257e-09	4896	Ischemic-stroke	G	A	0.056	0.0094	0.0237	0.693
	chr9:136141870	9	136141870	ABO	intronic	190.582	0.0380224	T	C	0.176195	-0.361906	0.0262153	1.47673e-42	4896	Large-artery-stroke	T	C	0.2018	0.1103	0.0329	0.000788
	chr9:136129115	9	136129115	OBP2B;ABO	intergenic	56.9772	0.0118031	T	A	0.0694648	0.302158	0.0400298	5.22823e-14	4896	Large-artery-stroke	T	A	0.083	0.0394	0.0455	0.3866
	chr9:136105563	9	136105563	OBP2B;ABO	intergenic	40.5113	0.00969275	C	A	0.0205064	-0.491205	0.0771747	2.13369e-10	4896	Large-artery-stroke	C	A	0.0217	0.2799	0.1209	0.02065
	chr11:126223122	11	126223122	GSEC	ncRNA_intronic	35.9385	0.00733666	G	A	0.0596507	-0.25573	0.0426581	2.18257e-09	4896	Large-artery-stroke	G	A	0.0571	0.0254	0.0569	0.6554
	chr1:153075561	1	153075561	SPRR2E;SPRR2F	intergenic	32.3306	0.00690925	T	A	0.0319291	0.334313	0.0587958	1.37601e-08	4896	Large-artery-stroke	T	A	0.0382	0.0488	0.0749	0.5147
	chr9:136129115	9	136129115	OBP2B;ABO	intergenic	56.9772	0.0118031	T	A	0.0694648	0.302158	0.0400298	5.22823e-14	4896	Cardioembolic-stroke	T	A	0.0885	0.0221	0.0394	0.5756
	chr9:136105563	9	136105563	OBP2B;ABO	intergenic	40.5113	0.00969275	C	A	0.0205064	-0.491205	0.0771747	2.13369e-10	4896	Cardioembolic-stroke	C	A	0.0232	0.0067	0.1132	0.9529
	chr11:126223122	11	126223122	GSEC	ncRNA_intronic	35.9385	0.00733666	G	A	0.0596507	-0.25573	0.0426581	2.18257e-09	4896	Cardioembolic-stroke	G	A	0.054	-0.0156	0.0462	0.7349
	chr1:153075561	1	153075561	SPRR2E;SPRR2F	intergenic	32.3306	0.00690925	T	A	0.0319291	0.334313	0.0587958	1.37601e-08	4896	Cardioembolic-stroke	T	A	0.0398	0.0555	0.0555	0.3175
	chr9:136141870	9	136141870	ABO	intronic	190.582	0.0380224	T	C	0.176195	-0.361906	0.0262153	1.47673e-42	4896	Small-vessel-stroke	T	C	0.1974	0.0309	0.0311	0.3203
	chr9:136129115	9	136129115	OBP2B;ABO	intergenic	56.9772	0.0118031	T	A	0.0694648	0.302158	0.0400298	5.22823e-14	4896	Small-vessel-stroke	T	A	0.0776	-0.0126	0.0429	0.7685
	chr9:136105563	9	136105563	OBP2B;ABO	intergenic	40.5113	0.00969275	C	A	0.0205064	-0.491205	0.0771747	2.13369e-10	4896	Small-vessel-stroke	C	A	0.021	0.1726	0.1139	0.1295
	chr11:126223122	11	126223122	GSEC	ncRNA_intronic	35.9385	0.00733666	G	A	0.0596507	-0.25573	0.0426581	2.18257e-09	4896	Small-vessel-stroke	G	A	0.0555	-0.0178	0.0549	0.7457
	chr1:153075561	1	153075561	SPRR2E;SPRR2F	intergenic	32.3306	0.00690925	T	A	0.0319291	0.334313	0.0587958	1.37601e-08	4896	Small-vessel-stroke	T	A	0.0378	0.1183	0.068	0.08197

## Sheet: Supplementary Data 3
Supplementary Data 3. MR results of proteome and stroke outcomes. Notes: Exposure: Plasma proteins; Outcomes - Stroke outcomes; N_SNP - number of instrumental variables (IVs). MR-IVW (Causal estimate derived from wald's ratio (N_SNP = 1) or from MR-IVW multiplicative fixed-effects model (N_SNP <= 3) or MR-IVW multiplicative random-effects model (N_SNP > 3). beta - causal effect size estimate; se …
a) Proteins with only cis-pQTLs as instrumental variables.
Exposure	Outcome	N_SNP	MR-IVW					MR-Egger			Weighted median			Weighted mode			MR-PRESSO				MR-ConMix		Egger_intercept (Pval)	Q_statistics (Pval)	Heterogeneity_I2
			beta	se	Pval	FDR	OR[95% CI]	beta	se	Pval	beta	se	Pval	beta	se	Pval	beta	se	Pval	GlobalTest_Pval	beta (95% CI)	Pval
cvd3_TFPI___P10646	Cardioembolic-stroke	21	-0.0296979	0.0270374	0.27203	0.689604	0.971[0.921, 1.024]	-0.084057	0.0642025	0.19045	-0.0578796	0.0371713	0.119446	-0.0575156	0.0394485	0.160368	-0.0296979	0.0270374	0.285077	0.3374	-0.03 (-0.091,0.026)	0.22653	0.015(0.35)	22.02(0.34)	9%
	Ischemic-stroke	21	-0.068238	0.0135422	4.6816e-07	6.98728e-05	0.934[0.91, 0.959]	-0.0577199	0.0319058	0.07044	-0.0755591	0.018601	4.86326e-05	-0.0738241	0.0205761	0.00183952	-0.068238	0.0125685	2.58299e-05	0.6876	-0.068 (-0.095,-0.042)	5.04401e-06	-0.003(0.716)	17.23(0.64)	0%
	Large-artery-stroke	21	-0.0863202	0.0333461	0.00963629	0.145642	0.917[0.859, 0.979]	-0.100373	0.0791937	0.204998	-0.0975865	0.0478902	0.0415787	-0.103657	0.0475176	0.0412569	-0.0863202	0.0248619	0.00240619	0.9526	-0.086 (-0.152,-0.021)	0.00963629	0.004(0.845)	11.12(0.94)	0%
	Small-vessel-stroke	21	-0.0580279	0.0309054	0.0604362	0.367794	0.944[0.888, 1.003]	-0.0658649	0.0732166	0.368339	-0.0576047	0.0453837	0.204341	-0.0754002	0.0450508	0.109765	-0.0580279	0.0257298	0.0354768	0.8698	-0.058 (-0.126,0.003)	0.0611694	0.002(0.906)	13.86(0.84)	0%
	Stroke	21	-0.0528726	0.0124014	2.01304e-05	0.0018489	0.949[0.926, 0.972]	-0.0448206	0.0301071	0.136565	-0.0593232	0.0178836	0.000909283	-0.0609862	0.0182178	0.00320572	-0.0528726	0.012345	0.000363066	0.527	-0.058 (-0.083,-0.031)	2.4851e-05	-0.002(0.768)	19.82(0.47)	0%
neuro_TMPRSS5___Q9H3S3	Cardioembolic-stroke	20	0.0848504	0.0209987	5.32817e-05	0.00454417	1.089[1.045, 1.134]	0.131728	0.0556518	0.0179323	0.0951906	0.0275265	0.000543907	0.103721	0.0258089	0.00073396	0.0848504	0.0209987	0.000698102	0.264	0.089 (0.05,0.128)	0.00180818	-0.021(0.363)	21.96(0.29)	13%
	Ischemic-stroke	20	0.0570621	0.0100498	1.36329e-08	4.06943e-06	1.059[1.038, 1.08]	0.0580639	0.026823	0.0304102	0.0578843	0.0135617	1.97041e-05	0.0568634	0.0129571	0.000315805	0.0570621	0.00746581	3.27859e-07	0.9612	0.057 (0.037,0.077)	2.91678e-07	0(0.968)	10.49(0.94)	0%
	Large-artery-stroke	20	0.0866102	0.0249373	0.000514455	0.0267069	1.09[1.038, 1.145]	0.0445986	0.0657507	0.497582	0.0760039	0.0346715	0.0283711	0.0657766	0.0365504	0.087823	0.0866102	0.0240519	0.00190421	0.5502	0.058 (0.006,0.123)	0.0281197	0.019(0.49)	17.67(0.54)	0%
	Small-vessel-stroke	20	0.0266427	0.0232198	0.25121	0.679512	1.027[0.981, 1.075]	0.0115986	0.0614615	0.850317	0.0313622	0.0309452	0.310833	0.0334671	0.0307383	0.289871	0.0266427	0.0224514	0.249979	0.6052	0.034 (-0.012,0.083)	0.143869	0.007(0.791)	17.76(0.54)	0%
	Stroke	20	0.056302	0.00925416	1.17242e-09	4.66625e-07	1.058[1.039, 1.077]	0.0613826	0.0245398271449025+H15:J15	0.0123722	0.0559237	0.0125924	8.95165e-06	0.056354	0.0129573	0.000345421	0.056302	0.00593814	1.23226e-08	0.9916	0.056 (0.038,0.074)	3.33259e-08	-0.002(0.823)	7.82(0.99)	0%
inf1_CD40___P25942	Cardioembolic-stroke	10	0.0257416	0.034758	0.458939	0.826672	1.026[0.959, 1.098]	0.0436126	0.0790863	0.581321	0.0345642	0.0424491	0.415502	0.036625	0.0462822	0.449096	0.0257416	0.0294293	0.404477	0.725	0.026 (-0.042,0.103)	0.45894	-0.005(0.801)	6.45(0.69)	0%
	Ischemic-stroke	10	-0.0908281	0.0178495	3.60807e-07	6.15433e-05	0.913[0.882, 0.946]	-0.0554709	0.0407849	0.173804	-0.0738469	0.0230257	0.0013406	-0.0730716	0.0228607	0.0108943	-0.0908281	0.0177685	0.000635009	0.427	-0.091 (-0.126,-0.055)	3.34886e-06	-0.01(0.335)	8.92(0.44)	0%
	Large-artery-stroke	10	-0.229529	0.0483821	2.09456e-06	0.000277879	0.795[0.723, 0.874]	-0.20906	0.117048	0.0740808	-0.231467	0.0554095	2.94888e-05	-0.229875	0.0610087	0.0044307	-0.229529	0.0483821	0.00105289	0.3886	-0.245 (-0.348,-0.132)	0.000322768	-0.006(0.846)	11.05(0.27)	19%
	Small-vessel-stroke	10	-0.100445	0.0411032	0.0145366	0.177109	0.904[0.834, 0.98]	-0.0243399	0.093794	0.795246	-0.0815655	0.0507146	0.107764	-0.0473516	0.0545506	0.407926	-0.100445	0.0355713	0.0199242	0.5308	-0.1 (-0.185,-0.02)	0.015253	-0.021(0.367)	6.74(0.66)	0%
	Stroke	10	-0.0841057	0.0161915	2.0533e-07	4.08606e-05	0.919[0.891, 0.949]	-0.0813405	0.0379249	0.0319706	-0.0778852	0.0205228	0.000147611	-0.0765245	0.0223058	0.0075	-0.0841057	0.0155817	0.0004343	0.6058	-0.084 (-0.119,-0.052)	2.84446e-06	-0.001(0.935)	8.33(0.5)	0%
cvd2_MMP.12___P39900	Cardioembolic-stroke	13	-0.0611678	0.0247497	0.0134563	0.172762	0.941[0.896, 0.987]	-0.0818608	0.0454262	0.0715354	-0.070618	0.0303442	0.019953	-0.07109	0.0336459	0.0562421	-0.0611678	0.0158341	0.00225619	0.9576	-0.061 (-0.11,-0.013)	0.0134563	0.008(0.587)	4.91(0.96)	0%
	Ischemic-stroke	13	-0.0855241	0.0131947	9.07044e-11	5.41505e-08	0.918[0.895, 0.942]	-0.0974443	0.0249384	9.32928e-05	-0.0925849	0.0167303	3.13089e-08	-0.0924613	0.0169298	0.000144966	-0.0855241	0.0131947	3.01649e-05	0.5092	-0.085 (-0.116,-0.06)	8.47223e-06	0.005(0.569)	12.14(0.43)	1%
	Large-artery-stroke	12	-0.232101	0.0421034	3.53475e-08	8.44098e-06	0.793[0.73, 0.861]	-0.251358	0.0788244	0.00142849	-0.208255	0.0411405	4.14801e-07	-0.211952	0.044753	0.000483531	-0.232101	0.0421034	0.000182725	0.0998	-0.247 (-0.332,-0.139)	3.49658e-05	0.008(0.768)	19.49(0.05)	44%
	Small-vessel-stroke	13	-0.0198035	0.0297379	0.505453	0.843126	0.98[0.925, 1.039]	-0.048081	0.0547287	0.379654	-0.0310802	0.0373957	0.405908	-0.0322067	0.041416	0.451841	-0.0198035	0.0262887	0.465789	0.714	-0.02 (-0.083,0.038)	0.505453	0.011(0.538)	9.38(0.67)	0%
	Stroke	13	-0.0807202	0.0121801	3.42064e-11	4.08424e-08	0.922[0.901, 0.945]	-0.0887058	0.0224596	7.82923e-05	-0.0844648	0.015841	9.71098e-08	-0.0852191	0.0167971	0.000273622	-0.0807202	0.00950545	2.03039e-06	0.8708	-0.081 (-0.105,-0.057)	6.71393e-07	0.003(0.672)	7.31(0.84)	0%
inf1_CD6___Q8WWJ7	Cardioembolic-stroke	23	0.0533371	0.0182922	0.00354739	0.0920779	1.055[1.018,1.093]	0.0536858	0.0358813	0.134601	0.0555608	0.0245362	0.0235472	0.0547932	0.0242991	0.0339587	0.0533371	0.0148132	0.00158899	0.8896	0.053 (0.018,0.089)	0.00382273	0(0.991)	14.43(0.88)	0%
	Ischemic-stroke	23	0.035529	0.00952143	0.000190361	0.0126273	1.036[1.017,1.056]	0.0396279	0.0187564	0.034621	0.0385329	0.0127708	0.00255077	0.0397226	0.0120356	0.0031271	0.035529	0.00790194	0.000179515	0.8686	0.036 (0.017,0.054)	0.000190362	-0.002(0.8)	15.15(0.86)	0%
	Large-artery-stroke	23	0.029083	0.023555	0.216948	0.659561	1.03[0.983,1.078]	0.00526429	0.0462163	0.909313	0.0458334	0.0324781	0.158182	0.0431455	0.0304335	0.169686	0.029083	0.018476	0.129737	0.921	0.029 (-0.017,0.075)	0.216948	0.009(0.549)	13.54(0.92)	0%
	Small-vessel-stroke	23	0.0556273	0.0216937	0.0103408	0.149904	1.057[1.013,1.103]	0.0557832	0.0426591	0.190992	0.0632624	0.0285275	0.0265825	0.0617087	0.028493	0.0409444	0.0556273	0.0209472	0.0144449	0.5968	0.044 (0,0.091)	0.0488056	0(0.997)	20.51(0.55)	0%
	Stroke	23	0.0380181	0.00870442	1.25573e-05	0.00124945	1.039[1.021,1.057]	0.0340624	0.0169266	0.0441824	0.038017	0.0113602	0.000818343	0.0405543	0.0117028	0.00209783	0.0380181	0.00752053	4.6092e-05	0.8328	0.038 (0.02,0.055)	3.4052e-05	0.002(0.785)	16.42(0.79)	0%
cvd3_IL.6RA___P08887	Cardioembolic-stroke	38	-0.0558887	0.0164906	0.00070114	0.031608	0.946[0.916, 0.977]	-0.110846	0.0354768	0.00178124	-0.0743869	0.0196133	0.00014903	-0.0734974	0.018589	0.000323782	-0.0558887	0.0164906	0.00167797	0.0124	-0.08 (-0.108,-0.052)	9.6773e-07	0.029(0.082)	58.75(0.01)	37%
	Ischemic-stroke	39	-0.0317751	0.00711555	7.98519e-06	0.000866756	0.969[0.955, 0.982]	-0.0370116	0.0159605	0.0203974	-0.0200198	0.00983411	0.0417749	-0.0242114	0.00919722	0.012186	-0.0317751	0.00711555	6.93671e-05	0.1996	-0.029 (-0.042,-0.016)	0.00016671	0.003(0.713)	45.15(0.2)	16%
	Large-artery-stroke	41	-0.0486112	0.0162819	0.00283024	0.0771733	0.953[0.923, 0.983]	-0.00385112	0.0361649	0.915195	-0.0324854	0.0247566	0.189456	-0.0390702	0.0222106	0.0862126	-0.0486112	0.0160369	0.0042588	0.466	-0.044 (-0.076,-0.011)	0.00960413	-0.024(0.166)	38.81(0.52)	0%
	Small-vessel-stroke	39	-0.0627024	0.016611	0.000160163	0.0112491	0.939[0.909, 0.97]	-0.0559539	0.0372172	0.132725	-0.0397992	0.0227623	0.0803823	-0.0473437	0.0216219	0.0347624	-0.0627024	0.016611	0.000547521	0.1886	-0.061 (-0.091,-0.028)	0.000892127	-0.004(0.839)	45.92(0.18)	17%
	Stroke	39	-0.0286689	0.00630459	5.4336e-06	0.000648772	0.972[0.96, 0.984]	-0.0344326	0.0141675	0.0150823	-0.0178404	0.00901274	0.0477634	-0.0173298	0.00869427	0.0534506	-0.0286689	0.00630459	5.39995e-05	0.2788	-0.029 (-0.041,-0.015)	0.000100937	0.003(0.649)	41.79(0.31)	9%
b) Proteins with cis- and trans-pQTLs or only trans-pQTLs as instrumental variables.
Exposure	Outcome	N_SNP	MR-IVW					MR-Egger			MR-PRESSO				MR-ConMix		Egger_intercept (Pval)	Q_statistics (Pval)	Heterogeneity_I2
			beta	se	Pval	FDR	OR[95% CI]	beta	se	Pval	beta	se	Pval	GlobalTest_Pval	beta (95% CI)	Pval
inf1_CD6___Q8WWJ7	Cardioembolic-stroke	24	0.0586064	0.0181375	0.00123258	0.0309109	1.06[1.023, 1.099]	0.0352997	0.0347708	0.310006	0.0586064	0.0166375	0.00182486	0.7156	0.053 (0.018,0.09)	0.00382273	0.009(0.432)	19.35(0.68)	0%
	Ischemic-stroke	23	0.035529	0.00952143	0.000190361	0.00710533	1.036[1.017, 1.056]	0.0396279	0.0187564	0.034621	0.035529	0.00790194	0.000179515	0.8774	0.036 (0.017,0.054)	0.000190362	-0.002(0.8)	15.15(0.86)	0%
	Large-artery-stroke	24	0.0384464	0.0233681	0.0999181	0.418717	1.039[0.993, 1.088]	-0.0251313	0.0447812	0.57466	0.0384464	0.0233681	0.113517	0.5244	0.029 (-0.017,0.075)	0.216948	0.024(0.096)	23.02(0.46)	0%
	Small-vessel-stroke	24	0.0642957	0.0245895	0.00892907	0.12043	1.066[1.016, 1.119]	0.025014	0.0472639	0.596638	0.0642957	0.0245895	0.0154891	0.2056	0.044 (0,0.091)	0.0488056	0.015(0.33)	30.05(0.15)	23%
	Stroke	23	0.0380181	0.00870442	1.25573e-05	0.000746462	1.039[1.021, 1.057]	0.0340624	0.0169266	0.0441824	0.0380181	0.00752053	4.6092e-05	0.847	0.038 (0.02,0.055)	3.4052e-05	0.002(0.785)	16.42(0.79)	0%
cvd2_BMP.6___P22004	Cardioembolic-stroke	8	-0.198616	0.0397244	5.73772e-07	6.13936e-05	0.82[0.758, 0.886]	-0.233704	0.111139	0.0354817	-0.198616	0.0376541	0.00115464	0.5026	-0.224 (-0.305,-0.14)	0.000114165	0.008(0.735)	6.29(0.51)	0%
	Ischemic-stroke	9	-0.0607837	0.0223871	0.00662517	0.10127	0.941[0.901, 0.983]	-0.0731221	0.0651052	0.261379	-0.0607837	0.0223871	0.0264477	0.2124	-0.061 (-0.105,-0.016)	0.00173903	0.003(0.839)	11.1(0.2)	28%
	Large-artery-stroke	10	0.09028	0.0467909	0.053677	0.28527	1.094[0.999, 1.2]	0.0530545	0.12625	0.674315	0.09028	0.0365132	0.035423	0.8214	0.09 (-0.002,0.182)	0.0541587	0.008(0.751)	5.48(0.79)	0%
	Small-vessel-stroke	9	-0.0873068	0.0436605	0.0455354	0.262893	0.916[0.841, 0.998]	-0.0434046	0.11889	0.715051	-0.0873068	0.0385976	0.053557	0.6628	-0.087 (-0.173,0.004)	0.058356	-0.01(0.691)	6.25(0.62)	0%
	Stroke	9	-0.0364484	0.021172	0.0851534	0.374442	0.964[0.925, 1.005]	-0.0147804	0.0611186	0.808911	-0.0364484	0.021172	0.123457	0.208	-0.023 (-0.068,0.013)	0.219535	-0.005(0.703)	11.75(0.16)	32%
cvd2_GDF.2___Q9UK05	Cardioembolic-stroke	11	0.135331	0.0451084	0.00269859	0.0531087	1.145[1.048, 1.251]	0.180616	0.140986	0.200159	0.135331	0.0451084	0.0133405	0.0762	0.167 (0.089,0.252)	0.00298373	-0.01(0.733)	18.05(0.05)	45%
	Ischemic-stroke	11	0.0811711	0.0192399	2.4551e-05	0.00131348	1.085[1.044, 1.126]	0.0629337	0.0591273	0.287159	0.0811711	0.0192399	0.00177475	0.325	0.081 (0.04,0.119)	5.7839e-06	0.004(0.743)	12.85(0.23)	22%
	Large-artery-stroke	11	-0.0410297	0.0423434	0.332558	0.678844	0.96[0.883, 1.043]	-0.0603043	0.126393	0.633277	-0.0410297	0.0408761	0.339165	0.4686	-0.058 (-0.143,0.036)	0.23151	0.005(0.871)	9.32(0.5)	0%
	Small-vessel-stroke	11	0.0897026	0.0392149	0.0221689	0.186288	1.094[1.013, 1.181]	0.107317	0.115204	0.351575	0.0897026	0.0333781	0.0227985	0.7338	0.09 (0.005,0.167)	0.0417915	-0.004(0.871)	7.24(0.7)	0%
	Stroke	11	0.0579351	0.018295	0.00154174	0.0374924	1.06[1.022, 1.098]	0.00618668	0.0531957	0.907415	0.0579351	0.018295	0.0100436	0.198	0.058 (0.015,0.094)	0.000568843	0.012(0.3)	13.76(0.18)	27%
cvd2_VSIG2___Q96IQ7	Cardioembolic-stroke	5	-0.0300467	0.0539326	0.577449	0.844428	0.97[0.873, 1.079]	0.00116364	0.179187	0.994819	-0.0300467	0.034334	0.430906	0.8578	-0.03 (-0.136,0.076)	0.577449	-0.008(0.855)	1.62(0.8)	0%
	Ischemic-stroke	4	-0.0929841	0.031982	0.00364463	0.0671942	0.911[0.856, 0.97]	-0.0982707	0.0915765	0.283227	-0.0929841	0.0207291	0.0206667	0.6772	-0.093 (-0.156,-0.03)	0.00369	0.002(0.951)	1.26(0.74)	0%
	Large-artery-stroke	4	0.0972715	0.0820984	0.23609	0.613147	1.102[0.938, 1.295]	0.277931	0.253613	0.273129	0.0972715	0.081676	0.319317	0.4674	0.097 (-0.082,0.273)	0.23609	-0.054(0.447)	2.97(0.4)	0%
	Small-vessel-stroke	6	-0.0545007	0.0610673	0.372141	0.718756	0.947[0.84, 1.067]	0.00700279	0.187299	0.970175	-0.0545007	0.0550195	0.36738	0.508	-0.055 (-0.206,0.065)	0.372141	-0.016(0.728)	4.06(0.54)	0%
	Stroke	4	-0.113993	0.0292125	9.53306e-05	0.00402646	0.892[0.843, 0.945]	-0.146201	0.0837726	0.0809474	-0.113993	0.0222712	0.0144343	0.5492	-0.114 (-0.171,-0.057)	0.00135501	0.01(0.682)	1.74(0.63)	0%
cvd3_EPHB4___P54760	Cardioembolic-stroke	3	-0.203171	0.0763601	0.00779782	0.110757	0.816[0.703, 0.948]	-0.280603	0.826232	0.734144	NA	NA	NA	NA	0.061 (-0.67,-0.422)	0.55082	0.016(0.92)	15.92(0)	87%
	Ischemic-stroke	3	-0.15917	0.0396183	5.87939e-05	0.00269612	0.853[0.789, 0.922]	-0.166529	0.310587	0.591838	NA	NA	NA	NA	-0.061 (-0.297,0.044)	0.25404	0.001(0.98)	8.2(0.02)	76%
	Large-artery-stroke	3	-0.207375	0.097307	0.0330777	0.227853	0.813[0.672, 0.983]	-0.0642741	0.764036	0.932958	NA	NA	NA	NA	-0.399 (-0.7,0.373)	0.285138	-0.029(0.841)	8.37(0.02)	76%
	Small-vessel-stroke	3	-0.0977701	0.0909679	0.282475	0.644911	0.907[0.759, 1.084]	-0.129406	0.249127	0.603457	NA	NA	NA	NA	-0.098 (-0.276,0.081)	0.282475	0.006(0.892)	0.14(0.93)	0%
	Stroke	3	-0.143696	0.0365892	8.59166e-05	0.00372692	0.866[0.806, 0.931]	-0.175724	0.189049	0.352622	NA	NA	NA	NA	-0.144 (-0.265,0.027)	0.00250554	0.006(0.856)	3.69(0.16)	46%
cvd3_Gal.4___P56470	Cardioembolic-stroke	9	-0.232084	0.0359459	1.07157e-10	3.43973e-08	0.793[0.739, 0.851]	-0.170916	0.0728124	0.0189079	-0.232084	0.034295	0.000142507	0.5954	-0.232 (-0.312,-0.162)	1.53774e-05	-0.016(0.334)	7.28(0.51)	0%
	Ischemic-stroke	9	-0.109376	0.0248186	1.04806e-05	0.000646977	0.896[0.854, 0.941]	-0.0855357	0.0527376	0.104822	-0.109376	0.0248186	0.00226543	0.188	-0.12 (-0.158,-0.082)	1.54217e-06	-0.006(0.603)	13.86(0.09)	42%
	Large-artery-stroke	9	-0.24833	0.0452466	4.05648e-08	5.91877e-06	0.78[0.714, 0.852]	-0.35014	0.0914114	0.000127945	-0.24833	0.0438278	0.000472557	0.458	-0.248 (-0.355,-0.16)	0.00186406	0.028(0.2)	7.51(0.48)	0%
	Small-vessel-stroke	8	-0.0219136	0.0485578	0.651781	0.876873	0.978[0.89, 1.076]	-0.0540157	0.104591	0.605542	-0.0219136	0.0485578	0.66543	0.3662	-0.047 (-0.136,0.1)	0.462858	0.009(0.724)	8.46(0.29)	17%
	Stroke	9	-0.0836076	0.0215861	0.000107412	0.0044204	0.92[0.882, 0.96]	-0.0451977	0.0435328	0.299156	-0.0836076	0.0215861	0.00471988	0.2054	-0.092 (-0.127,-0.054)	3.92654e-06	-0.01(0.31)	12.23(0.14)	35%
cvd3_ICAM.2___P13598	Cardioembolic-stroke	35	-0.0809244	0.0198876	4.71961e-05	0.00234332	0.922[0.887, 0.959]	-0.116865	0.0399653	0.00345376	-0.0809244	0.0198876	0.00026552	0.006	-0.045 (-0.116,-0.006)	0.0248836	0.013(0.3)	57.03(0.01)	40%
	Ischemic-stroke	35	-0.0352253	0.00988216	0.000364506	0.0121882	0.965[0.947, 0.984]	-0.0422033	0.020054	0.0353359	-0.0352253	0.00988216	0.00110551	0.0078	-0.042 (-0.074,-0.006)	0.00467991	0.002(0.688)	51.97(0.02)	35%
	Large-artery-stroke	34	0.00848902	0.0238946	0.722387	0.907934	1.009[0.962, 1.057]	0.0552825	0.0551936	0.316532	0.00848902	0.0238946	0.724648	0.2196	0.013 (-0.031,0.063)	0.566765	-0.015(0.347)	37.97(0.25)	13%
	Small-vessel-stroke	35	-0.0267769	0.0204251	0.189865	0.547097	0.974[0.935, 1.013]	-0.00894417	0.0414847	0.829298	-0.0267769	0.0204251	0.198651	0.1744	-0.025 (-0.078,0.017)	0.247224	-0.006(0.62)	42.53(0.15)	20%
	Stroke	35	-0.0370128	0.00817701	5.99843e-06	0.000458452	0.964[0.948, 0.979]	-0.0315873	0.0165659	0.0565503	-0.0370128	0.00817701	7.00056e-05	0.1354	-0.04 (-0.055,-0.022)	1.74904e-05	-0.002(0.705)	41.52(0.18)	18%
cvd3_SELE___P16581	Cardioembolic-stroke	18	-0.119237	0.0240776	7.3385e-07	6.92841e-05	0.888[0.847, 0.93]	-0.150558	0.0403501	0.000190506	-0.119237	0.0240776	0.000121123	0.1256	-0.1 (-0.152,-0.06)	0.00711142	0.014(0.333)	25.84(0.08)	34%
	Ischemic-stroke	18	-0.070159	0.0101053	3.84461e-12	3.0853e-09	0.932[0.914, 0.951]	-0.062312	0.0168642	0.000219943	-0.070159	0.00837023	1.92311e-07	0.8592	-0.071 (-0.091,-0.051)	3.62184e-09	-0.004(0.561)	11.66(0.82)	0%
	Large-artery-stroke	18	-0.122139	0.0245743	6.68838e-07	6.70928e-05	0.885[0.843, 0.929]	-0.134716	0.0409447	0.00100119	-0.122139	0.0186214	4.86627e-06	0.9358	-0.128 (-0.176,-0.076)	1.69734e-05	0.006(0.701)	9.76(0.91)	0%
	Small-vessel-stroke	18	-0.0370454	0.0245007	0.130531	0.464528	0.964[0.918, 1.011]	-0.0187585	0.0419603	0.654836	-0.0370454	0.0245007	0.148897	0.3686	-0.035 (-0.082,0.01)	0.131403	-0.008(0.587)	19.61(0.29)	13%
	Stroke	17	-0.058619	0.00942026	4.8881e-10	1.12077e-07	0.943[0.926, 0.961]	-0.0476703	0.015705	0.00240251	-0.058619	0.00686768	2.36902e-07	0.9246	-0.059 (-0.077,-0.04)	2.41421e-08	-0.005(0.384)	8.5(0.93)	0%
cvd3_vWF___P04275	Cardioembolic-stroke	1	0.552349	0.124334	8.89288e-06	0.000570923	1.737[1.362, 2.217]	NA	NA	NA	NA	NA	NA	NA	NA	NA	NA	NA	NA
	Ischemic-stroke	1	0.273974	0.0638173	1.76193e-05	0.00100996	1.315[1.161, 1.49]	NA	NA	NA	NA	NA	NA	NA	NA	NA	NA	NA	NA
	Large-artery-stroke	1	0.754254	0.154592	1.06623e-06	9.50723e-05	2.126[1.57, 2.878]	NA	NA	NA	NA	NA	NA	NA	NA	NA	NA	NA	NA
	Small-vessel-stroke	1	-0.0275074	0.145239	0.849784	0.957125	0.973[0.732, 1.293]	NA	NA	NA	NA	NA	NA	NA	NA	NA	NA	NA	NA
	Stroke	1	0.177148	0.0588659	0.00261811	0.0527171	1.194[1.064, 1.34]	NA	NA	NA	NA	NA	NA	NA	NA	NA	NA	NA	NA
inf1_LIF.R___P42702	Cardioembolic-stroke	4	0.0825747	0.0831699	0.320786	0.672673	1.086[0.923, 1.278]	0.0127386	0.492262	0.979355	0.0825747	0.0320827	0.0822205	0.9436	0.083 (-0.08,0.246)	0.320786	0.022(0.886)	0.45(0.93)	0%
	Ischemic-stroke	4	-0.142377	0.034765	4.21426e-05	0.0021819	0.867[0.81, 0.928]	-0.513872	0.198024	0.00945919	-0.142377	0.034765	0.026328	0.1688	-0.142 (-0.211,-0.032)	0.00168916	0.126(0.058)	4.14(0.25)	27%
	Large-artery-stroke	5	-0.178741	0.110804	0.106716	0.430754	0.836[0.673, 1.039]	-1.25239	0.604504	0.0382881	-0.178741	0.110804	0.182012	0.023	-0.306 (-0.463,0.295)	0.461109	0.365(0.073)	10.89(0.03)	63%
	Small-vessel-stroke	5	-0.0404924	0.0781333	0.604285	0.860314	0.96[0.824, 1.119]	-0.612352	0.521945	0.240711	-0.0404924	0.0781333	0.631632	0.2886	-0.083 (-0.213,0.075)	0.268333	0.195(0.268)	6.09(0.19)	34%
	Stroke	4	-0.123797	0.0275841	7.18985e-06	0.000501726	0.884[0.837, 0.933]	-0.38397	0.186834	0.0398653	-0.123797	0.0224342	0.0117212	0.5782	-0.124 (-0.178,-0.07)	0.00115601	0.088(0.159)	1.98(0.58)	0%

## Sheet: Supplementary Data 4
Supplementary Data 4. MR results of Proteome and Stroke, with IVs adjusted for correlation matrix. Notes: Exposure: Plasma proteins; Outcomes - Stroke outcomes; N_SNP - number of instrumental variables (IVs); MR-IVW adjusted for IV correlation matrix (Causal estimate derived from from MR-IVW multiplicative fixed-effects model (N_SNP <= 3) or MR-IVW multiplicative random-effects model (N_SNP > 3).…
exposure	outcome	nsnp	MR-IVW adjusted for IV correlation matrix			Heterogeneity_I2
			beta_IVW	se_IVW	pval_IVW
cvd3_TFPI___P10646	Cardioembolic-stroke	21	-0.0511567	0.0448468	0.253995	25%
	Ischemic-stroke	21	-0.0672723	0.0217672	0.00199795	11%
	Large-artery-stroke	21	-0.0909991	0.0506559	0.0724282	0%
	Small-vessel-stroke	21	-0.0494617	0.0471037	0.293691	0%
	Stroke	21	-0.0524309	0.020315	0.0098544	14%
neuro_TMPRSS5___Q9H3S3	Cardioembolic-stroke	20	0.0984904	0.0298478	0.000967689	15%
	Ischemic-stroke	20	0.0551591	0.0143461	0.00012061	0%
	Large-artery-stroke	20	0.0793498	0.0352435	0.0243557	0%
	Small-vessel-stroke	20	0.0286026	0.0359474	0.426219	16%
	Stroke	20	0.0535786	0.0132105	4.99705e-05	0%
inf1_CD40___P25942	Cardioembolic-stroke	10	0.0309211	0.0469961	0.510571	0%
	Ischemic-stroke	10	-0.0813323	0.0257014	0.00155346	10%
	Large-artery-stroke	10	-0.229079	0.0622367	0.000232531	10%
	Small-vessel-stroke	10	-0.0747704	0.0557021	0.17949	0%
	Stroke	10	-0.0791127	0.0220106	0.000325268	0%
cvd2_MMP.12___P39900	Cardioembolic-stroke	13	-0.0663473	0.0326314	0.042029	0%
	Ischemic-stroke	13	-0.0858148	0.0174019	8.16667e-07	0%
	Large-artery-stroke	12	-0.220804	0.0573175	0.000117016	47%
	Small-vessel-stroke	13	-0.0214575	0.0393878	0.585908	0%
	Stroke	13	-0.0796091	0.0162863	1.01805e-06	0%
inf1_CD6___Q8WWJ7	Cardioembolic-stroke	24	0.0718154	0.0255812	0.00499504	0%
	Ischemic-stroke	23	0.0379618	0.0137318	0.00570078	0%
	Large-artery-stroke	24	0.0673159	0.0350284	0.0546369	11%
	Small-vessel-stroke	24	0.0875503	0.0337508	0.00948606	18%
	Stroke	23	0.0373648	0.0124535	0.00269671	0%
cvd3_IL.6RA___P08887	Cardioembolic-stroke	38	-0.0532997	0.0257014	0.0380972	38%
	Ischemic-stroke	39	-0.0270595	0.0112041	0.0157289	12%
	Large-artery-stroke	41	-0.0335269	0.0270238	0.214737	8%
	Small-vessel-stroke	39	-0.0595796	0.028201	0.0346282	27%
	Stroke	39	-0.0271091	0.010215	0.0079577	11%

## Sheet: Supplementary Data 5
Supplementary Data 5. Instrumental variables for 6 stroke proteins. IV(s) were derived from conditional analysis and fine-mapping. Notes: IV_Method: statistical methods to derive IV(s) SNPID: named as rs id. chromosome: in CRCh37 genome build. position: in CRCh37 genome build. Allele effects on Exposure: the association summary statistics of the SNP on exposure. Allele effects on Outcome: the ass…
Exposure/Protein	Instrumental variables of Exposure						Allele effects on Exposure
	IV_Method	SNPID	chromosome	position	F	R2	effect_allele.exposure	other_allele.exposure	eaf.exposure	beta.exposure	se.exposure	pval.exposure	samplesize.exposure
MMP12	conditional analysis	rs4754052	11	102800914	4.57926	0.000996482	C	T	0.780611	0.053938	0.0252056	0.0324102	4941
		rs644885	11	102728612	353.23	0.0672079	A	G	0.168119	-0.490181	0.0260812	3.62256e-76	4941
		rs72981675	11	102721251	804.848	0.140642	T	C	0.1182	-0.821389	0.0289529	3.78449e-164	4941
	Fine-mapping	rs10502008	11	102805602	3.95863	0.000870142	C	T	0.776862	0.0500981	0.0251796	0.0466863	4941
		rs17368814	11	102748695	802.552	0.140031	G	A	0.11868	-0.818166	0.0288805	1.01818e-163	4941
		rs641857	11	102722051	44.7094	0.00926532	T	G	0.0469591	0.321736	0.0481172	2.53879e-11	4941
IL6RA	conditional analysis	rs111301013	1	154419584	39.5645	0.00779602	A	C	0.160535	-0.170073	0.0270385	3.4456e-10	4981
		rs1386821	1	154382049	1.14872	0.000240553	G	T	0.196597	-0.0275953	0.0257471	0.283869	4981
		rs4129267	1	154426264	5441.4	0.532695	T	C	0.406751	1.05061	0.0142425	1e-200	4981
	Fine-mapping	rs111301013	1	154419584	39.5645	0.00779602	A	C	0.160535	-0.170073	0.0270385	3.4456e-10	4981
		rs12126142	1	154425456	5432.17	0.529363	A	G	0.406921	1.04725	0.014209	1e-200	4981
		rs1386821	1	154382049	1.14872	0.000240553	G	T	0.196597	-0.0275953	0.0257471	0.283869	4981
TFPI	conditional analysis	rs6740531	2	188382884	256.553	0.0504824	T	C	0.432233	0.320709	0.0200227	2.43027e-56	4981
		rs67492154	2	188306985	540.979	0.0979134	A	C	0.332684	0.469596	0.0201899	1.10232e-113	4981
	Fine-mapping	rs13425233	2	188324216	524.352	0.0957562	A	T	0.285349	0.484544	0.0211603	2.03959e-110	4981
		rs3771073	2	188286217	511.18	0.0940251	G	C	0.389219	0.4447	0.0196689	8.03652e-108	4981
		rs3821183	2	188256158	1.0132	0.000200402	A	G	0.184526	-0.0258049	0.0256363	0.314186	4981
CD40	conditional analysis	rs41282788	20	44755376	50.1307	0.0115933	C	G	0.0285027	0.457535	0.0646208	1.64239e-12	4896
		rs6032660	20	44730245	388.56	0.0752028	A	G	0.76104	0.454711	0.0230678	2.70199e-83	4896
	Fine-mapping	rs41282788	20	44755376	50.1307	0.0115933	C	G	0.0285027	0.457535	0.0646208	1.64239e-12	4896
		rs6032660	20	44730245	388.56	0.0752028	A	G	0.76104	0.454711	0.0230678	2.70199e-83	4896
CD6	conditional analysis	rs2074223	11	60774578	417.428	0.0785057	C	G	0.252634	0.455956	0.0223168	4.22715e-89	4896
		rs2074227	11	60776781	1666.37	0.249284	C	T	0.337811	-0.746456	0.018286	1e-200	4896
	Fine-mapping	rs175130	11	60835782	353.489	0.0713838	A	G	0.724949	0.423082	0.0225028	3.38479e-76	4896
		rs2074224	11	60774656	420.223	0.0788982	G	A	0.252385	0.457244	0.0223053	1.16283e-89	4896
		rs2074227	11	60776781	1666.37	0.249284	C	T	0.337811	-0.746456	0.018286	1e-200	4896
		rs55753183	11	60789643	1153.61	0.192651	C	A	0.344153	-0.653272	0.0192338	1e-200	4896
TMPRSS5	conditional analysis	rs12291314	11	113520200	11.3596	0.00252808	A	G	0.217884	0.0861256	0.0255535	0.0007567	4662
		rs34513850	11	113437313	46.3398	0.0100898	G	A	0.0141624	-0.601111	0.0883034	1.12027e-11	4662
		rs7110738	11	113561057	1205.33	0.206606	G	A	0.649019	0.673419	0.0193969	1e-200	4662
	Fine-mapping	rs12291314	11	113520200	11.3596	0.00252808	A	G	0.217884	0.0861256	0.0255535	0.0007567	4662
		rs34513850	11	113437313	46.3398	0.0100898	G	A	0.0141624	-0.601111	0.0883034	1.12027e-11	4662
		rs4936284	11	113811229	22.4857	0.00500238	C	A	0.0320944	0.283754	0.0598396	2.18036e-06	4662
		rs7110738	11	113561057	1205.33	0.206606	G	A	0.649019	0.673419	0.0193969	1e-200	4662

## Sheet: Supplementary Data 6
Supplementary Data 6. MR results of proteome and stroke outcomes using IV(s) that were derived from conditional analysis and fine-mapping (Supplementary Data 5) Notes: Exposure: Plasma proteins; Outcomes - Stroke outcomes; N_SNP - number of instrumental variables (IVs); MR-IVW (Causal estimate derived from wald's ratio (N_SNP = 1) or from MR-IVW multiplicative fixed-effects model (N_SNP <= 3) or …
a) Proteins IV(s) derived from conditional analysis.
Exposure	Outcome	N_SNP	MR-IVW				MR-Egger			MR-PRESSO				MR-ConMix		Egger_intercept (Pval)	Q_statistics (Pval)	Heterogeneity_I2
			beta	se	Pval	OR[95% CI]	beta	se	Pval	beta	se	Pval	GlobalTest_Pval	beta (95% CI)	Pval
cvd2_MMP.12___P39900	Cardioembolic-stroke	3	-0.095	0.029	0.000982	0.91 (0.86, 0.962)	-0.104	0.06	0.0827	NA	NA	NA	NA	-0.095 (-0.151, -0.038)	0.000982	0.006 (8.49e-01)	1.621 (4.45e-01)	0
	Ischemic-stroke	3	-0.108	0.015	1.8e-12	0.898 (0.871, 0.925)	-0.083	0.027	0.00238	NA	NA	NA	NA	-0.108 (-0.143, -0.073)	6.2e-07	-0.017 (2.40e-01)	2.685 (2.61e-01)	0.25
	Large-artery-stroke	3	-0.248	0.036	3.21e-12	0.78 (0.727, 0.836)	-0.187	0.072	0.00903	NA	NA	NA	NA	-0.248 (-0.352, -0.162)	1.92e-06	-0.04 (2.83e-01)	3.088 (2.14e-01)	0.35
	Small-vessel-stroke	3	-0.05	0.035	0.152	0.951 (0.889, 1.018)	0.018	0.057	0.749	NA	NA	NA	NA	-0.05 (-0.123, 0.023)	0.124	-0.044 (1.32e-01)	2.297 (3.17e-01)	0.13
	Stroke	3	-0.097	0.014	1.61e-11	0.907 (0.882, 0.933)	-0.077	0.024	0.00143	NA	NA	NA	NA	-0.097 (-0.125, -0.069)	1.24e-05	-0.013 (2.84e-01)	2 (3.68e-01)	0
cvd3_IL.6RA___P08887	Cardioembolic-stroke	3	-0.044	0.019	0.0192	0.957 (0.923, 0.993)	-0.091	0.028	0.00141	NA	NA	NA	NA	-0.045 (-0.087, -0.002)	0.00573	0.046 (2.82e-02)	4.843 (8.88e-02)	0.59
	Ischemic-stroke	3	-0.022	0.01	0.0237	0.978 (0.959, 0.997)	-0.027	0.015	0.0666	NA	NA	NA	NA	-0.022 (-0.041, -0.003)	0.0237	0.004 (6.81e-01)	0.736 (6.92e-01)	0
	Large-artery-stroke	3	-0.019	0.024	0.429	0.981 (0.935, 1.029)	-0.041	0.068	0.546	NA	NA	NA	NA	-0.02 (-0.068, 0.028)	0.407	0.021 (6.65e-01)	4.178 (1.24e-01)	0.52
	Small-vessel-stroke	3	-0.05	0.022	0.0252	0.951 (0.91, 0.994)	-0.029	0.053	0.586	NA	NA	NA	NA	-0.05 (-0.107, 0.007)	0.00374	-0.02 (5.81e-01)	3.357 (1.87e-01)	0.4
	Stroke	3	-0.022	0.009	0.0125	0.978 (0.961, 0.995)	-0.024	0.013	0.0761	NA	NA	NA	NA	-0.022 (-0.04, -0.005)	0.0125	0.001 (9.09e-01)	0.306 (8.58e-01)	0
cvd3_TFPI___P10646	Cardioembolic-stroke	2	-0.055	0.034	0.105	0.946 (0.885, 1.012)	NA	NA	NA	NA	NA	NA	NA	NA	NA	NA	0.172 (6.79e-01)	0
	Ischemic-stroke	2	-0.078	0.018	1.45e-05	0.925 (0.893, 0.958)	NA	NA	NA	NA	NA	NA	NA	NA	NA	NA	0.017 (8.96e-01)	0
	Large-artery-stroke	2	-0.102	0.045	0.0226	0.903 (0.828, 0.986)	NA	NA	NA	NA	NA	NA	NA	NA	NA	NA	0.001 (9.77e-01)	0
	Small-vessel-stroke	2	-0.073	0.041	0.0764	0.929 (0.857, 1.008)	NA	NA	NA	NA	NA	NA	NA	NA	NA	NA	0.426 (5.14e-01)	0
	Stroke	2	-0.06	0.017	0.000326	0.942 (0.912, 0.973)	NA	NA	NA	NA	NA	NA	NA	NA	NA	NA	0.001 (9.70e-01)	0
inf1_CD40___P25942	Cardioembolic-stroke	2	0.054	0.047	0.258	1.055 (0.961, 1.158)	NA	NA	NA	NA	NA	NA	NA	NA	NA	NA	1.344 (2.46e-01)	0.26
	Ischemic-stroke	2	-0.077	0.025	0.00185	0.926 (0.883, 0.972)	NA	NA	NA	NA	NA	NA	NA	NA	NA	NA	0.855 (3.55e-01)	0
	Large-artery-stroke	2	-0.236	0.059	6.98e-05	0.79 (0.703, 0.887)	NA	NA	NA	NA	NA	NA	NA	NA	NA	NA	0.19 (6.63e-01)	0
	Small-vessel-stroke	2	-0.067	0.056	0.237	0.936 (0.838, 1.045)	NA	NA	NA	NA	NA	NA	NA	NA	NA	NA	2.53 (1.12e-01)	0.6
	Stroke	2	-0.081	0.022	0.000273	0.922 (0.882, 0.963)	NA	NA	NA	NA	NA	NA	NA	NA	NA	NA	0.676 (4.11e-01)	0
inf1_CD6___Q8WWJ7	Cardioembolic-stroke	2	0.064	0.023	0.00601	1.066 (1.019, 1.116)	NA	NA	NA	NA	NA	NA	NA	NA	NA	NA	0.001 (9.79e-01)	0
	Ischemic-stroke	2	0.046	0.012	0.000162	1.047 (1.022, 1.073)	NA	NA	NA	NA	NA	NA	NA	NA	NA	NA	1.23 (2.67e-01)	0.19
	Large-artery-stroke	2	0.053	0.03	0.0776	1.054 (0.994, 1.118)	NA	NA	NA	NA	NA	NA	NA	NA	NA	NA	0.149 (6.99e-01)	0
	Small-vessel-stroke	2	0.084	0.028	0.0026	1.087 (1.03, 1.148)	NA	NA	NA	NA	NA	NA	NA	NA	NA	NA	1.571 (2.10e-01)	0.36
	Stroke	2	0.046	0.011	4.16e-05	1.047 (1.024, 1.07)	NA	NA	NA	NA	NA	NA	NA	NA	NA	NA	1.819 (1.77e-01)	0.45
neuro_TMPRSS5___Q9H3S3	Cardioembolic-stroke	3	0.114	0.029	9.62e-05	1.12 (1.058, 1.186)	0.058	0.095	0.543	NA	NA	NA	NA	0.114 (-0.389, 0.205)	2.29e-06	0.035 (4.76e-01)	5.146 (7.63e-02)	0.61
	Ischemic-stroke	3	0.058	0.015	0.000144	1.059 (1.028, 1.091)	0.062	0.027	0.0213	NA	NA	NA	NA	0.058 (0.028, 0.087)	0.00107	-0.003 (8.39e-01)	0.08 (9.61e-01)	0
	Large-artery-stroke	3	0.072	0.037	0.0536	1.075 (0.999, 1.157)	0.11	0.066	0.0976	NA	NA	NA	NA	0.072 (-0.001, 0.146)	0.0536	-0.023 (4.91e-01)	0.52 (7.71e-01)	0
	Small-vessel-stroke	3	0.019	0.035	0.589	1.019 (0.952, 1.091)	0.025	0.065	0.707	NA	NA	NA	NA	0.019 (-0.05, 0.087)	0.589	-0.004 (9.16e-01)	1.113 (5.73e-01)	0
	Stroke	3	0.056	0.014	6.6e-05	1.057 (1.029, 1.087)	0.059	0.024	0.0156	NA	NA	NA	NA	0.056 (0.028, 0.083)	0.000657	-0.002 (8.59e-01)	0.123 (9.40e-01)	0
b) Proteins IV(s) derived from fine-mapping.
Exposure	Outcome	N_SNP	MR-IVW				MR-Egger			MR-PRESSO				MR-ConMix		Egger_intercept (Pval)	Q_statistics (Pval)	Heterogeneity_I2
			beta	se	Pval	OR[95% CI]	beta	se	Pval	beta	se	Pval	GlobalTest_Pval	beta (95% CI)	Pval
cvd2_MMP.12___P39900	Cardioembolic-stroke	3	-0.055	0.034	0.1	0.946 (0.886, 1.011)	-0.084	0.054	0.12	NA	NA	NA	NA	-0.056 (-0.122, 0.011)	0.1	0.02 (4.56e-01)	1.971 (3.73e-01)	0
	Ischemic-stroke	3	-0.075	0.018	3.51e-05	0.928 (0.895, 0.961)	-0.069	0.062	0.264	NA	NA	NA	NA	-0.075 (-0.14, 0.186)	3.74e-06	-0.004 (8.91e-01)	5.811 (5.47e-02)	0.66
	Large-artery-stroke	3	-0.171	0.042	4.48e-05	0.843 (0.777, 0.915)	-0.173	0.198	0.382	NA	NA	NA	NA	-0.204 (-0.289, -0.12)	0.00579	0.002 (9.86e-01)	10.771 (4.58e-03)	0.81
	Small-vessel-stroke	3	-0.013	0.041	0.743	0.987 (0.911, 1.069)	0.055	0.122	0.648	NA	NA	NA	NA	-0.006 (-0.122, 0.412)	0.82	-0.047 (4.23e-01)	7.329 (2.56e-02)	0.73
	Stroke	3	-0.069	0.017	5.34e-05	0.934 (0.903, 0.965)	-0.062	0.049	0.205	NA	NA	NA	NA	-0.069 (-0.117, -0.02)	2.92e-05	-0.004 (8.61e-01)	4.238 (1.20e-01)	0.53
cvd3_IL.6RA___P08887	Cardioembolic-stroke	3	-0.042	0.018	0.021	0.959 (0.925, 0.994)	-0.089	0.028	0.00157	NA	NA	NA	NA	-0.043 (-0.084, -0.002)	0.00696	0.046 (2.87e-02)	4.811 (9.02e-02)	0.58
	Ischemic-stroke	3	-0.022	0.01	0.0239	0.979 (0.96, 0.997)	-0.026	0.014	0.0702	NA	NA	NA	NA	-0.022 (-0.04, -0.003)	0.0239	0.004 (6.85e-01)	0.739 (6.91e-01)	0
	Large-artery-stroke	3	-0.022	0.024	0.343	0.978 (0.933, 1.024)	-0.044	0.066	0.504	NA	NA	NA	NA	-0.023 (-0.07, 0.023)	0.324	0.021 (6.58e-01)	4.158 (1.25e-01)	0.52
	Small-vessel-stroke	3	-0.051	0.022	0.0175	0.95 (0.911, 0.991)	-0.03	0.052	0.561	NA	NA	NA	NA	-0.051 (-0.106, 0.003)	0.00216	-0.02 (5.82e-01)	3.331 (1.89e-01)	0.4
	Stroke	3	-0.021	0.009	0.0164	0.979 (0.962, 0.996)	-0.022	0.013	0.0925	NA	NA	NA	NA	-0.021 (-0.038, -0.004)	0.0164	0.001 (9.20e-01)	0.316 (8.54e-01)	0
cvd3_TFPI___P10646	Cardioembolic-stroke	3	-0.061	0.031	0.0477	0.941 (0.886, 0.999)	-0.074	0.065	0.256	NA	NA	NA	NA	-0.061 (-0.121, -0.001)	0.0477	0.006 (8.16e-01)	0.317 (8.54e-01)	0
	Ischemic-stroke	3	-0.076	0.016	2.69e-06	0.927 (0.898, 0.957)	-0.084	0.036	0.0191	NA	NA	NA	NA	-0.076 (-0.108, -0.044)	1.07e-05	0.004 (8.02e-01)	0.129 (9.38e-01)	0
	Large-artery-stroke	3	-0.071	0.04	0.077	0.931 (0.861, 1.008)	-0.097	0.084	0.25	NA	NA	NA	NA	-0.071 (-0.15, 0.008)	0.077	0.012 (7.27e-01)	0.465 (7.92e-01)	0
	Small-vessel-stroke	3	-0.068	0.037	0.0694	0.934 (0.868, 1.005)	-0.053	0.078	0.499	NA	NA	NA	NA	-0.068 (-0.142, 0.005)	0.0694	-0.007 (8.21e-01)	0.051 (9.75e-01)	0
	Stroke	3	-0.062	0.015	3.07e-05	0.94 (0.913, 0.968)	-0.044	0.03	0.138	NA	NA	NA	NA	-0.062 (-0.091, -0.033)	3.07e-05	-0.008 (4.95e-01)	0.503 (7.78e-01)	0
inf1_CD40___P25942	Cardioembolic-stroke	2	0.054	0.047	0.258	1.055 (0.961, 1.158)	NA	NA	NA	NA	NA	NA	NA	NA	NA	NA	1.344 (2.46e-01)	0.26
	Ischemic-stroke	2	-0.077	0.025	0.00185	0.926 (0.883, 0.972)	NA	NA	NA	NA	NA	NA	NA	NA	NA	NA	0.855 (3.55e-01)	0
	Large-artery-stroke	2	-0.236	0.059	6.98e-05	0.79 (0.703, 0.887)	NA	NA	NA	NA	NA	NA	NA	NA	NA	NA	0.19 (6.63e-01)	0
	Small-vessel-stroke	2	-0.067	0.056	0.237	0.936 (0.838, 1.045)	NA	NA	NA	NA	NA	NA	NA	NA	NA	NA	2.53 (1.12e-01)	0.6
	Stroke	2	-0.081	0.022	0.000273	0.922 (0.882, 0.963)	NA	NA	NA	NA	NA	NA	NA	NA	NA	NA	0.676 (4.11e-01)	0
inf1_CD6___Q8WWJ7	Cardioembolic-stroke	4	0.057	0.018	0.00124	1.059 (1.023, 1.096)	0.102	0.079	0.197	0.057	0.009	0.0081	0.888	0.057 (0.022, 0.091)	0.00124	-0.028 (5.58e-01)	0.79 (8.52e-01)	0
	Ischemic-stroke	4	0.037	0.013	0.00293	1.038 (1.013, 1.064)	0.064	0.067	0.341	0.037	0.013	0.0588	0.258	0.038 (0.013, 0.062)	1.96e-08	-0.016 (6.88e-01)	5.662 (1.29e-01)	0.47
	Large-artery-stroke	4	0.041	0.023	0.0692	1.042 (0.997, 1.09)	0.118	0.108	0.274	0.041	0.022	0.159	0.556	0.041 (-0.003, 0.086)	0.0692	-0.047 (4.65e-01)	2.844 (4.16e-01)	0
	Small-vessel-stroke	4	0.069	0.021	0.00104	1.071 (1.028, 1.116)	0.032	0.101	0.752	0.069	0.019	0.0364	0.606	0.069 (0.028, 0.11)	0.00104	0.023 (7.08e-01)	2.47 (4.81e-01)	0
	Stroke	4	0.036	0.012	0.00266	1.037 (1.013, 1.061)	0.048	0.065	0.46	0.036	0.012	0.0574	0.247	0.036 (0.013, 0.059)	2.25e-09	-0.008 (8.47e-01)	6.013 (1.11e-01)	0.5
neuro_TMPRSS5___Q9H3S3	Cardioembolic-stroke	4	0.118	0.041	0.00408	1.125 (1.038, 1.219)	0.054	0.07	0.443	NA	NA	NA	NA	0.118 (0.038, 0.198)	5.26e-06	0.039 (2.69e-01)	6.09 (1.07e-01)	0.51
	Ischemic-stroke	4	0.057	0.015	0.000156	1.058 (1.028, 1.09)	0.063	0.027	0.0178	NA	NA	NA	NA	0.056 (0.027, 0.086)	0.00116	-0.004 (7.60e-01)	0.257 (9.68e-01)	0
	Large-artery-stroke	4	0.066	0.037	0.0761	1.068 (0.993, 1.148)	0.118	0.066	0.0729	NA	NA	NA	NA	0.066 (-0.007, 0.138)	0.0761	-0.032 (3.35e-01)	1.962 (5.80e-01)	0
	Small-vessel-stroke	4	0.029	0.043	0.503	1.029 (0.946, 1.119)	0.01	0.092	0.915	NA	NA	NA	NA	0.029 (-0.055, 0.112)	0.305	0.011 (8.05e-01)	4.59 (2.04e-01)	0.35
	Stroke	4	0.054	0.014	8.62e-05	1.056 (1.027, 1.085)	0.061	0.024	0.0118	NA	NA	NA	NA	0.054 (0.027, 0.081)	0.000863	-0.004 (7.23e-01)	0.64 (8.87e-01)	0

## Sheet: Supplementary Data 7
Supplementary Data 7. Reverse MR results: Stroke as exposure and Proteome as outcome. Notes: Exposure: Stroke subtypes; Outcomes - Plasma proteins; N_SNP - number of instrumental variables (IVs); MR-IVW (Causal estimate derived from wald's ratio (N_SNP = 1) or from MR-IVW multiplicative fixed-effects model (N_SNP <= 3) or MR-IVW multiplicative random-effects model (N_SNP > 3). beta - causal effec…
Exposure	Outcome	N_SNP	MR-IVW			MR-Egger			MR-PRESSO				MR-ConMix		Egger_intercept (Pval)	Heterogeneity_I2
			beta	se	Pval	beta	se	Pval	beta	se	Pval	GlobalTest_Pval	beta (95% CI)	Pval
Stroke	cvd2_BMP.6___P22004	12	-0.176665	0.120318	0.142018	-0.622204	0.541018	0.250119	-0.176665	0.116878	0.158836	0.4972	-0.034 (-0.51,0.261)	0.800731	0.025(0.398)	0%
	cvd2_GDF.2___Q9UK05	12	-0.119878	0.128936	0.352504	1.1333	0.541004	0.036188	-0.119878	0.128936	0.372458	0.3522	-0.02 (-0.666,0.324)	0.875556	-0.069(0.018)	13%
	cvd2_MMP.12___P39900	12	0.0733603	0.120366	0.54221	1.12376	0.541194	0.0378526	0.0733603	0.100862	0.482214	0.7018	-0.025 (-0.343,0.341)	0.849812	-0.058(0.047)	0%
	cvd2_VSIG2___Q96IQ7	12	-0.100411	0.120296	0.403883	0.478966	0.54086	0.375853	-0.100411	0.120185	0.421226	0.4298	-0.176 (-0.647,0.352)	0.47758	-0.032(0.272)	0%
	cvd3_EPHB4___P54760	12	-0.035085	0.11983	0.769683	0.180618	0.538816	0.737464	-0.035085	0.0950772	0.71912	0.8122	-0.035 (-0.362,0.307)	0.829477	-0.012(0.681)	0%
	cvd3_Gal.4___P56470	12	0.0225639	0.119684	0.850462	0.395524	0.538144	0.462353	0.0225639	0.0773828	0.776027	0.9396	0.023 (-0.226,0.281)	0.850463	-0.021(0.477)	0%
	cvd3_ICAM.2___P13598	12	0.0842267	0.125566	0.502362	-0.431876	0.568001	0.447049	0.0842267	0.125566	0.516199	0.3916	0.123 (-0.244,0.461)	0.336596	0.029(0.351)	9%
	cvd3_IL.6RA___P08887	12	0.0132518	0.119821	0.911936	0.566694	0.538761	0.29287	0.0132518	0.0930737	0.889355	0.8344	0.073 (-0.169,0.315)	0.55302	-0.031(0.292)	0%
	cvd3_SELE___P16581	12	0.0559276	0.119671	0.640253	0.105583	0.55449	0.848985	0.0559276	0.117626	0.643754	0.4804	-0.016 (-0.261,0.52)	0.900408	-0.003(0.927)	0%
	cvd3_TFPI___P10646	12	0.0888544	0.126742	0.483261	0.516945	0.581321	0.373864	0.0888544	0.126742	0.497824	0.3324	0.214 (-0.214,0.525)	0.241009	-0.024(0.45)	11%
	cvd3_vWF___P04275	12	-0.164619	0.119838	0.169539	0.119525	0.538814	0.824446	-0.164619	0.103807	0.141086	0.7034	-0.165 (-0.531,0.188)	0.358033	-0.016(0.589)	0%
	inf1_CD40___P25942	12	-0.0420872	0.144814	0.771334	0.216457	0.677842	0.749474	-0.0420872	0.144814	0.776741	0.1564	-0.103 (-0.644,0.352)	0.446231	-0.014(0.696)	30%
	inf1_CD6___Q8WWJ7	12	-0.0158649	0.120859	0.895564	0.541656	0.543491	0.318948	-0.0158649	0.0954222	0.870969	0.8186	0.086 (-0.232,0.344)	0.637415	-0.031(0.293)	0%
	inf1_LIF.R___P42702	12	0.0436385	0.12093	0.718206	-0.0342378	0.543819	0.9498	0.0436385	0.100449	0.672373	0.7452	0.102 (-0.237,0.431)	0.479594	0.004(0.883)	0%
	neuro_TMPRSS5___Q9H3S3	12	-0.139306	0.135479	0.303832	-0.755672	0.606562	0.212827	-0.139306	0.135479	0.325912	0.312	-0.004 (-0.555,0.313)	0.975339	0.034(0.297)	17%
Ischemic-stroke	cvd2_BMP.6___P22004	11	-0.0992107	0.132562	0.454212	-0.615445	0.599471	0.304587	-0.0992107	0.132562	0.471448	0.1624	0.061 (-0.198,0.355)	0.620184	0.034(0.377)	29%
	cvd2_GDF.2___Q9UK05	11	-0.0334487	0.130328	0.79745	-0.673636	0.57418	0.24071	-0.0334487	0.130328	0.802653	0.1548	0.173 (-0.434,0.533)	0.250402	0.042(0.253)	27%
	cvd2_MMP.12___P39900	11	-0.832587	0.842401	0.322981	-3.43122	3.87275	0.375622	-0.832587	0.842401	0.346292	<2e-04	0.021 (-0.289,0.441)	0.855353	0.172(0.491)	98%
	cvd2_VSIG2___Q96IQ7	11	-0.130476	0.246942	0.597244	-1.01155	1.12463	0.368413	-0.130476	0.246942	0.608769	<2e-04	0.191 (-0.151,0.458)	0.224655	0.058(0.422)	80%
	cvd3_EPHB4___P54760	10	0.262561	0.117257	0.0251435	0.512486	0.516596	0.321176	0.262561	0.0881507	0.015486	NA	0.263 (0.033,0.585)	0.0315567	-0.016(0.619)	0%
	cvd3_Gal.4___P56470	11	-0.615314	0.643664	0.339095	-2.13077	2.99304	0.476522	-0.615314	0.643664	0.361634	<2e-04	-0.143 (-0.477,0.426)	0.306066	0.1(0.603)	97%
	cvd3_ICAM.2___P13598	11	-1.05003	1.10963	0.344001	-3.58085	5.17814	0.48923	-1.05003	1.10963	0.366305	<2e-04	0.087 (-0.199,0.359)	0.5082	0.168(0.616)	99%
	cvd3_IL.6RA___P08887	11	0.0585076	0.133442	0.66106	0.388079	0.618818	0.530575	0.0585076	0.133442	0.670381	0.1262	-0.159 (-0.554,0.398)	0.248494	-0.022(0.585)	31%
	cvd3_SELE___P16581	11	-1.64133	1.41287	0.24536	-6.26349	6.51415	0.336291	-1.64133	1.41287	0.272337	<2e-04	0.13 (-0.254,0.565)	0.44013	0.308(0.467)	99%
	cvd3_TFPI___P10646	11	0.0125696	0.110852	0.909721	0.210077	0.495706	0.671716	0.0125696	0.0941232	0.896413	0.7244	0.079 (-0.157,0.305)	0.497454	-0.013(0.683)	0%
	cvd3_vWF___P04275	11	0.223779	0.276823	0.41887	1.30613	1.25159	0.296681	0.223779	0.276823	0.437678	<2e-04	-0.296 (-0.72,0.454)	0.298673	-0.072(0.375)	84%
	inf1_CD40___P25942	11	-0.105206	0.1566	0.501705	-0.870903	0.689997	0.206883	-0.105206	0.1566	0.516924	0.0378	0.058 (-0.555,0.48)	0.632523	0.051(0.255)	49%
	inf1_CD6___Q8WWJ7	11	0.292126	0.242633	0.228595	1.13276	1.10711	0.306231	0.292126	0.242633	0.25632	<2e-04	0.091 (-0.423,0.361)	0.529926	-0.056(0.436)	79%
	inf1_LIF.R___P42702	11	-0.26673	0.497349	0.591749	-1.75695	2.2897	0.442887	-0.26673	0.497349	0.603473	<2e-04	0.469 (-0.221,0.862)	0.086239	0.099(0.504)	95%
	neuro_TMPRSS5___Q9H3S3	11	0.183644	0.114755	0.10953	-0.172778	0.514544	0.73703	0.183644	0.102893	0.104606	0.6678	0.108 (-0.126,0.382)	0.364486	0.024(0.477)	0%
Large-artery-stroke	cvd2_BMP.6___P22004	4	-0.0287179	0.111465	0.796685	0.11315	0.800108	0.887539	-0.0287179	0.111465	0.813347	0.089	-0.093 (-0.504,0.498)	0.399839	-0.027(0.857)	59%
	cvd2_GDF.2___Q9UK05	4	0.00734385	0.0737753	0.920707	-0.160572	0.520095	0.757522	0.00734385	0.0737753	0.926986	0.417	0.007 (-0.158,0.188)	0.915433	0.032(0.743)	6%
	cvd2_MMP.12___P39900	4	0.144205	0.0714468	0.0435544	-0.478261	0.422146	0.257245	0.144205	0.0659722	0.116708	0.3996	0.144 (0.004,0.358)	0.0435544	0.117(0.135)	0%
	cvd2_VSIG2___Q96IQ7	4	0.0111809	0.0714138	0.875588	0.10938	0.421934	0.795455	0.0111809	0.0384142	0.789968	0.8366	0.011 (-0.129,0.151)	0.875588	-0.018(0.813)	0%
	cvd3_EPHB4___P54760	4	-0.0804477	0.0711848	0.258424	-0.631027	0.42071	0.133638	-0.0804477	0.0546506	0.237404	0.5718	-0.08 (-0.22,0.067)	0.258424	0.103(0.184)	0%
	cvd3_Gal.4___P56470	4	0.04538	0.0784501	0.562956	-0.569762	0.420228	0.17515	0.04538	0.0784501	0.603523	0.2428	0.045 (-0.108,0.316)	0.481253	0.115(0.137)	18%
	cvd3_ICAM.2___P13598	4	-0.0844546	0.0711786	0.235418	-0.470576	0.420662	0.263288	-0.0844546	0.0685996	0.305991	0.3924	-0.084 (-0.226,0.099)	0.235418	0.072(0.352)	0%
	cvd3_IL.6RA___P08887	4	-0.0989331	0.0711808	0.164564	0.269047	0.420702	0.522485	-0.0989331	0.0466859	0.124286	0.743	-0.099 (-0.238,0.041)	0.164564	-0.069(0.375)	0%
	cvd3_SELE___P16581	4	0.015731	0.0710951	0.824884	-0.544559	0.420201	0.194993	0.015731	0.0645268	0.823114	0.4112	0.016 (-0.124,0.221)	0.824885	0.105(0.176)	0%
	cvd3_TFPI___P10646	4	-0.000913984	0.0984077	0.99259	-0.365357	0.662645	0.581386	-0.000913984	0.0984077	0.993173	0.1182	-0.001 (-0.359,0.461)	0.985807	0.068(0.577)	48%
	cvd3_vWF___P04275	4	0.14326	0.0802421	0.0742054	0.885122	0.42061	0.0353453	0.14326	0.0802421	0.172191	0.2196	0.143 (-0.142,0.301)	0.284989	-0.139(0.074)	21%
	inf1_CD40___P25942	4	0.0164535	0.0716811	0.818451	0.0590532	0.449337	0.895441	0.0164535	0.0622424	0.808633	0.5606	0.017 (-0.124,0.157)	0.818451	-0.008(0.923)	0%
	inf1_CD6___Q8WWJ7	4	-0.0531596	0.071716	0.458541	-0.519468	0.42369	0.220177	-0.0531596	0.0666731	0.48354	0.4766	-0.053 (-0.194,0.087)	0.458541	0.088(0.264)	0%
	inf1_LIF.R___P42702	4	0.0787784	0.0717628	0.272309	0.149477	0.423976	0.724418	0.0787784	0.0255414	0.0539519	0.9476	0.079 (-0.062,0.219)	0.272309	-0.013(0.866)	0%
	neuro_TMPRSS5___Q9H3S3	5	0.0303926	0.0689003	0.659134	0.271206	0.216546	0.210418	0.0303926	0.0651339	0.665055	0.499	0.03 (-0.105,0.19)	0.659134	-0.05(0.241)	0%
Cardioembolic-stroke	cvd2_BMP.6___P22004	3	-0.139893	0.0713176	0.0498148	-0.143769	0.298287	0.62982	NA	NA	NA	NA	NA	NA	0.001(0.989)	32%
	cvd2_GDF.2___Q9UK05	3	0.100334	0.0713661	0.159753	0.121063	0.173972	0.486507	NA	NA	NA	NA	NA	NA	-0.004(0.896)	0%
	cvd2_MMP.12___P39900	3	-0.0885651	0.0713497	0.214501	-0.0750541	0.378445	0.842793	NA	NA	NA	NA	NA	NA	-0.003(0.969)	58%
	cvd2_VSIG2___Q96IQ7	3	0.0826137	0.0712755	0.246425	0.45812	0.370082	0.215758	NA	NA	NA	NA	NA	NA	-0.081(0.266)	80%
	cvd3_EPHB4___P54760	3	0.00835077	0.0709243	0.906272	0.056592	0.26115	0.828439	NA	NA	NA	NA	NA	NA	-0.01(0.84)	16%
	cvd3_Gal.4___P56470	3	-0.0386586	0.0708383	0.585252	0.218007	0.198337	0.271693	NA	NA	NA	NA	NA	NA	-0.056(0.156)	50%
	cvd3_ICAM.2___P13598	3	0.085677	0.0709146	0.226981	0.225933	0.172981	0.191513	NA	NA	NA	NA	NA	NA	-0.03(0.374)	0%
	cvd3_IL.6RA___P08887	3	0.099964	0.070918	0.158666	-0.0767121	0.172976	0.657416	NA	NA	NA	NA	NA	NA	0.038(0.263)	0%
	cvd3_SELE___P16581	3	0.020999	0.0708348	0.766886	0.169001	0.172781	0.328015	NA	NA	NA	NA	NA	NA	-0.032(0.348)	0%
	cvd3_TFPI___P10646	3	0.0839715	0.0708432	0.235893	0.0807284	0.172805	0.640382	NA	NA	NA	NA	NA	NA	0.001(0.984)	0%
	cvd3_vWF___P04275	3	0.0364032	0.0709318	0.607801	-0.205715	0.173004	0.234412	NA	NA	NA	NA	NA	NA	0.052(0.125)	33%
	inf1_CD40___P25942	3	-0.13446	0.0714831	0.059972	-0.353956	0.174326	0.0423135	NA	NA	NA	NA	NA	NA	0.047(0.167)	0%
	inf1_CD6___Q8WWJ7	3	-0.0214745	0.0715464	0.764064	0.000413717	0.174476	0.998108	NA	NA	NA	NA	NA	NA	-0.005(0.891)	0%
	inf1_LIF.R___P42702	3	0.137186	0.0715345	0.0551419	0.580664	0.216673	0.00736421	NA	NA	NA	NA	NA	NA	-0.096(0.025)	79%
	neuro_TMPRSS5___Q9H3S3	4	-0.00850365	0.0838271	0.919199	0.0979409	0.179073	0.584424	-0.00850365	0.0838271	0.925599	0.0842	-0.008 (-0.363,0.225)	0.855962	-0.028(0.488)	44%

## Sheet: Supplementary Data 8
Supplementary Data 8. Colocalization results for stroke and/or stroke risk factors associated proteins. Notes: Regional summary stats for HyPrColoc analysis: +/- 1MB window of genomic region that encoded the according protein. Prior probability for HyPrColoc method: uniform priors. PR* (regional probability threshold): PR* = 0.8. PA* (alignment probability threshold): PA* = 0.8. posterior_prob: T…
a) HyPrColoc results for 6 stroke-associated proteins. [Input traits for HyPrColoc: pQTLs + 5 stroke outcomes].
Olink_Protein	coloc traits	posterior_prob	regional_prob	candidate_snp	posterior_explained_by_snp
cvd3_TFPI___P10646	TFPI_pQTL, Stroke	0.728	0.8356	rs67492154 (chr2:188306985)	0.88
inf1_CD40___P25942	CD40_pQTL, Stroke, Ischemic.stroke, Large.artery.stroke	0.8795	0.8941	rs4810485 (chr20:44747947)	0.8149
inf1_CD6___Q8WWJ7	CD6_pQTL, Stroke	0.7652	0.8165	rs2074227 (chr11:60776781)	0.9578
neuro_TMPRSS5___Q9H3S3	TMPRSS5_pQTL, Stroke, Ischemic.stroke, Cardioembolic.stroke	0.966	0.9767	rs7110738 (chr11:113561057)	0.446
cvd2_MMP.12___P39900	Stroke, Ischemic.stroke, Large.artery.stroke	0.995	1	rs473238 (chr11:102700360)	0.3442
	MMP12_pQTL, Stroke, Ischemic.stroke, Large.artery.stroke	0.6122	0.9999	rs72983513 (chr11:102728985)	0.3543
cvd3_IL.6RA___P08887	Stroke, Ischemic.stroke, Cardioembolic.stroke	0.9329	0.9483	rs7514452 (chr1:154438084)	0.3516
b) PwCoCo results: IL6RA pQTLs + stroke outcomes
pQTL	Stroke outcomes	SNP1 (IL6RA pQTL)	SNP2 (Stroke signal)	H0	H1	H2	H3	H4	log_abf_all
IL6RA	Stroke	unconditioned	unconditioned	0	0.681756	0	0.250068	0.0681756	2684.2
		chr1:154382049	unconditioned	0	0.687616	0	0.243622	0.0687616	2685.6
		chr1:154408916	unconditioned	0	0.686625	0	0.244713	0.0686625	2685.6
		chr1:154426264	unconditioned	0	0.68653	0	0.244817	0.068653	1192.26
	Ischemic-stroke	unconditioned	unconditioned	0	0.68157	0	0.250273	0.068157	2684.2
		chr1:154382049	unconditioned	0	0.687758	0	0.243466	0.0687758	2685.6
		chr1:154408916	unconditioned	0	0.686766	0	0.244557	0.0686766	2685.6
		chr1:154426264	unconditioned	0	0.686672	0	0.244661	0.0686672	1192.26
	Large-artery-stroke	unconditioned	unconditioned	0	0.680921	0	0.250987	0.0680921	2684.2
		chr1:154382049	unconditioned	0	0.687427	0	0.24383	0.0687427	2685.6
		chr1:154408916	unconditioned	0	0.686436	0	0.24492	0.0686436	2685.6
		chr1:154426264	unconditioned	0	0.686342	0	0.245024	0.0686342	1192.26
	Cardioembolic-stroke	unconditioned	unconditioned	0	0.681849	0	0.249966	0.0681849	2684.2
		chr1:154382049	unconditioned	0	0.687474	0	0.243778	0.0687474	2685.6
		chr1:154408916	unconditioned	0	0.686483	0	0.244869	0.0686483	2685.6
		chr1:154426264	unconditioned	0	0.686389	0	0.244972	0.0686389	1192.26
	Small-vessel-stroke	unconditioned	unconditioned	0	0.681663	0	0.25017	0.0681663	2684.2
		chr1:154382049	unconditioned	0	0.687474	0	0.243778	0.0687474	2685.38
		chr1:154408916	unconditioned	0	0.686483	0	0.244869	0.0686483	2685.38
		chr1:154426264	unconditioned	0	0.686389	0	0.244972	0.0686389	1192.06
c) HyPrColoc results for all proteins that associated with Stroke and/or Stroke Risk Factors. [ Input traits for HyPrColoc: pQTLs; "Stroke","Ischemic-stroke", "Large-artery-stroke", "Cardioembolic-stroke", "Small-vessel-stroke"; "AF", "BMI", "T2D", "WMH", "SBP", "DBP", "PP", "AgeSmk", "CigDay", "DrnkWk", "SmkCes", "SmkInit" ]
Olink_Protein	coloc traits	posterior_prob	regional_prob	candidate_snp	posterior_explained_by_snp
cvd2_BMP.6___P22004	BMP6_pQTL, SBP, PP	0.9998	1	chr6:7725760	0.9687
cvd2_IDUA___P35475	IDUA_pQTL, SBP	0.7855	0.8332	chr4:983060	0.9162
cvd2_RAGE___Q15109	AGER_pQTL, DBP	0.9914	1	chr6:32577633	0.8593
cvd3_IGFBP.7___Q16270	IGFBP7_pQTL, Cardioembolic.stroke	0.9852	0.9902	chr4:57952521	0.5158
cvd3_SPON1___Q9HCB6	SPON1_pQTL, AF	0.9935	0.9999	chr11:14066549	0.1547
cvd3_TFPI___P10646	TFPI_pQTL, Ischemic.stroke	0.843	0.9669	chr2:188306985	0.8743
inf1_CD40___P25942	CD40_pQTL, Stroke, Ischemic.stroke, Large.artery.stroke	0.8793	0.8941	chr20:44747947	0.8149
inf1_CD6___Q8WWJ7	CD6_pQTL, Stroke	0.7672	0.8165	chr11:60776781	0.9578
inf1_CSF.1___P09603	CSF1_pQTL, WMH, PP	0.8235	0.8474	chr1:110503296	0.5844
inf1_FGF.5___Q8NF90	FGF5_pQTL, Cardioembolic.stroke, AF, SBP, DBP, PP	0.8586	0.8686	chr4:81174592	0.9641
inf1_TWEAK___O43508	TNFSF12_pQTL, Cardioembolic.stroke, AF	0.8164	0.8653	chr17:7452977	0.244
neuro_CDH6___P55285	CDH6_pQTL, SmkInit	0.9996	1	chr5:30831387	0.7005
neuro_MDGA1___Q8NFP4	MDGA1_pQTL, T2D	0.9721	0.9794	chr6:37663624	1
neuro_NCAN___O14594	NCAN_pQTL, DBP	0.9873	1	chr19:19366632	0.5688
neuro_SCARF2___Q96GP6	SCARF2_pQTL, WMH	0.9802	0.9848	chr22:20775556	0.5963
neuro_TMPRSS5___Q9H3S3	TMPRSS5_pQTL, Stroke, Ischemic.stroke, Cardioembolic.stroke	0.9656	0.9758	chr11:113561057	0.4832
d) HyPrColoc results for 5 Stroke associated proteins. [Input traits for HyPrColoc: pQTLs + significant traits from PheMR results in Supplementary Data 15(a) for each corresponding protein].
Olink_Protein	coloc traits	posterior_prob	regional_prob	candidate_snp	posterior_explained_by_snp
cvd3_IL.6RA___P08887	IL6R_pQTL, Angina pectoris, Coronary atherosclerosis, Ischemic Heart Disease, Abdominal aortic aneurysm, Cellulitis and abscess of arm/hand, Cellulitis and abscess of leg, except foot, Cellulitis and abscess of foot, toe, Atopic/contact dermatitis due to other or unspecified	0.8133	0.8302	chr1:154426264	0.9917
cvd3_TFPI___P10646	TFPI_pQTL, Symptoms involving head and neck, Other disorders of arteries and arterioles, Acute gastritis, Benign neoplasm of breast, Other signs and symptoms in breast	0.8278	0.8931	chr2:188306985	0.862
inf1_CD40___P25942	CD40_pQTL, Hemoptysis, Abnormal sputum	0.9606	0.9749	chr20:44746982	0.2784
inf1_CD6___Q8WWJ7	CD6_pQTL, Alcoholic liver damage	0.8432	0.9076	chr11:60776781	0.9039
neuro_TMPRSS5___Q9H3S3	TMPRSS5_pQTL, Protein-calorie malnutrition	0.9927	0.9968	chr11:113561054	0.2597

## Sheet: Supplementary Data 9
Supplementary Data 9. Genetic risk loci of stroke risk factors from corresponding GWASs. Notes: Column name: TraitID: Risk Factor; SNPID: named as "chr:pos"; CHR: chromosome; POS(hg19): genomic position in hg19 genome build; rsID: SNP rs id; EA: effect allele; OA: other allele; EAF: effect allele frequency BETA: effect size/log (odds ratio); SE: standard error; PVAL: P value of association test.
a) Table of stroke risk factors
TraitID	TraitName	TraitType
SBP	Systolic blood pressure	continuous
DBP	Diastolic blood pressure	continuous
PP	Pulse pressure	continuous
AF	Atrial fibrillation	binary
WMH	White matter hyperintensity	continuous
T2D	Type 2 diabetes	binary
BMI	Body mass index	continuous
AgeOfInitiation	Age of smoking initiation	continuous
CigarettesPerDay	Cigarettes per day	continuous
SmokingCessation	Smoking cessation	binary
SmokingInitiation	Smoking initiation	binary
DrinksPerWeek	Alcohol drinks per week	continuous
b) Table of IV(s) of stroke risk factors
TraitID	SNPID	CHR	POS(hg19)	rsID	EA	OA	EAF	BETA	SE	PVAL
SBP	chr1:1298411	1	1298411	rs4970439	C	T	0.066	-0.024	0.0041	5.2e-09
SBP	chr1:1684169	1	1684169	rs7796	G	C	0.497	-0.018	0.0021	5.5e-19
SBP	chr1:3329384	1	3329384	rs2493291	T	C	0.138	0.023	0.003	1.2e-15
SBP	chr1:8473336	1	8473336	rs1763839	A	G	0.339	0.016	0.0022	1.7e-13
SBP	chr1:9441586	1	9441586	rs2153304	G	A	0.428	-0.015	0.0021	6.6e-12
SBP	chr1:10000476	1	10000476	rs182770070	T	A	0.012	-0.051	0.0097	4.2e-08
SBP	chr1:10703628	1	10703628	rs729104	T	C	0.054	-0.021	0.0046	2.1e-06
SBP	chr1:10796547	1	10796547	rs17035646	A	G	0.338	0.023	0.0022	1.3e-24
SBP	chr1:11377114	1	11377114	rs2982373	A	G	0.293	-0.011	0.0023	4e-06
SBP	chr1:11851927	1	11851927	rs41394446	T	C	0.044	0.035	0.005	7.1e-12
SBP	chr1:11896856	1	11896856	rs55892892	A	C	0.055	-0.072	0.0045	1.2e-57
SBP	chr1:11905995	1	11905995	rs5066	A	C	0.064	-0.053	0.0042	1.9e-36
SBP	chr1:11908146	1	11908146	rs41300100	G	C	0.01	-0.1	0.011	4.7e-21
SBP	chr1:13802325	1	13802325	rs3013105	T	C	0.6039	0.0075011	0.00137028	4.4e-08
SBP	chr1:15972597	1	15972597	rs7516462	T	C	0.256	-0.02	0.0024	1.1e-16
SBP	chr1:16308447	1	16308447	rs848309	T	C	0.426	-0.012	0.0021	1.5e-08
SBP	chr1:25022314	1	25022314	rs72654647	A	G	0.246	0.014	0.0024	1.5e-09
SBP	chr1:25351581	1	25351581	rs4320727	G	A	0.37	-0.012	0.0021	3.7e-09
SBP	chr1:27138393	1	27138393	rs12748152	T	C	0.0831	0.0157682	0.00245454	1.33e-10
SBP	chr1:27709020	1	27709020	rs2504779	T	C	0.9081	0.0163944	0.00233451	2.18e-12
SBP	chr1:28800380	1	28800380	rs61785974	A	C	0.2866	-0.00958502	0.00148257	1.01e-10
SBP	chr1:38416310	1	38416310	rs72661887	T	C	0.455	0.014	0.0021	1.7e-11
SBP	chr1:41486245	1	41486245	rs1138293	T	C	0.1946	-0.010762	0.00169788	2.32e-10
SBP	chr1:41745770	1	41745770	rs2154319	T	C	0.7888	0.0088923	0.00159067	2.27e-08
SBP	chr1:42383670	1	42383670	rs34538877	C	T	0.563893	0.0156796	0.00208	1.5e-13
SBP	chr1:42657196	1	42657196	rs1139978	T	G	0.8621	0.0128107	0.00226413	1.531e-08
SBP	chr1:43886494	1	43886494	rs2782643	T	C	0.4158	0.0112381	0.0013605	1.45e-16
SBP	chr1:56606206	1	56606206	rs778124	A	G	0.374	0.018	0.0021	4.6e-17
SBP	chr1:56940134	1	56940134	rs10789022	T	C	0.395	0.011	0.0021	1.4e-07
SBP	chr1:59646056	1	59646056	rs17535443	A	G	0.274	-0.021	0.0023	3e-19
SBP	chr1:59711429	1	59711429	rs11207431	C	T	0.361	-0.01	0.0021	8.6e-07
SBP	chr1:67390468	1	67390468	rs1886686	C	G	0.2671	-0.00930848	0.00154655	1.76e-09
SBP	chr1:78623626	1	78623626	rs17391694	T	C	0.1338	-0.0118598	0.00229283	2.309e-07
SBP	chr1:89332099	1	89332099	rs12035750	C	T	0.384	0.019	0.0021	1.7e-18
SBP	chr1:113044328	1	113044328	rs10776752	G	T	0.926614	-0.0435111	0.00394	4.5e-29
SBP	chr1:115831202	1	115831202	rs145339349	G	A	0.982355	-0.0643446	0.00784	2.1e-16
SBP	chr1:150551327	1	150551327	rs11580946	A	G	0.0147	-0.0311098	0.00552433	1.79e-08
SBP	chr1:153464738	1	153464738	rs756799918	T	C	0.00043	0.26	0.053	4.3e-07
SBP	chr1:153662423	1	153662423	rs35479618	A	G	0.017	0.069	0.0079	1.6e-18
SBP	chr1:153665650	1	153665650	rs116245325	T	C	0.00089	0.2	0.034	1.1e-08
SBP	chr1:153753079	1	153753079	rs12030242	C	T	0.181	0.011	0.0027	2.1e-05
SBP	chr1:169099037	1	169099037	rs10919070	C	A	0.126	0.018	0.0031	1.5e-08
SBP	chr1:197126649	1	197126649	rs4639796	A	G	0.1626	0.0126879	0.00183046	4.16e-12
SBP	chr1:204038145	1	204038145	rs11240656	A	G	0.466	0.012	0.0021	1.1e-08
SBP	chr1:204146493	1	204146493	rs45547239	T	C	0.032	-0.03	0.0059	1.2e-07
SBP	chr1:209950760	1	209950760	rs669694	G	C	0.7887	0.00985815	0.00166311	3.08e-09
SBP	chr1:209989270	1	209989270	rs642961	A	G	0.1939	-0.0106545	0.0017018	3.83e-10
SBP	chr1:217342612	1	217342612	rs6604656	G	T	0.304	0.011	0.0022	4.8e-07
SBP	chr1:217736417	1	217736417	rs11117882	G	A	0.232	0.012	0.0024	1.7e-06
SBP	chr1:219073535	1	219073535	rs558761674	T	G	0.0009	-0.193421	0.0354501	4e-08
SBP	chr1:219687432	1	219687432	rs2785990	T	C	0.6601	0.00878848	0.00142081	6.19e-10
SBP	chr1:219700519	1	219700519	rs2785980	T	C	0.6633	0.00872862	0.00144851	1.68e-09
SBP	chr1:219750717	1	219750717	rs4846567	T	G	0.2946	-0.0103172	0.00147676	2.82e-12
SBP	chr1:227220626	1	227220626	rs57244721	T	C	0.266	0.014	0.0023	1.3e-09
SBP	chr1:228112121	1	228112121	rs4653889	A	G	0.467	0.015	0.0021	4.2e-14
SBP	chr1:230840034	1	230840034	rs1805090	T	G	0.0025	0.11	0.021	6.8e-08
SBP	chr1:230848831	1	230848831	rs3889728	T	C	0.249	0.0064	0.0024	0.0045
SBP	chr1:230851428	1	230851428	rs2493135	G	C	0.403	0.019	0.0021	6.2e-21
SBP	chr1:234726012	1	234726012	rs744487	A	C	0.6729	0.0087249	0.00166069	1.49e-07
SBP	chr1:242023898	1	242023898	rs4149909	A	G	0.9667	-0.0208709	0.00374311	2.46e-08
SBP	chr2:19744462	2	19744462	rs17760259	C	T	0.424	0.018	0.0021	2.1e-18
SBP	chr2:20878820	2	20878820	rs7255	T	C	0.445449	-0.0112098	0.00207	4.8e-08
SBP	chr2:25259953	2	25259953	rs2196792	A	G	0.236	-0.022	0.0024	3.4e-20
SBP	chr2:26911745	2	26911745	rs1275985	C	T	0.383	0.027	0.0021	4.6e-38
SBP	chr2:28145159	2	28145159	rs17758075	T	G	0.279	-0.012	0.0023	1.4e-07
SBP	chr2:28635740	2	28635740	rs7562	C	T	0.487	-0.014	0.0021	2.4e-11
SBP	chr2:37559743	2	37559743	rs13419498	A	G	0.218	-0.02	0.0025	7.9e-16
SBP	chr2:37993304	2	37993304	rs7601637	G	A	0.279	-0.012	0.0023	1.5e-07
SBP	chr2:40587983	2	40587983	rs10165271	G	C	0.417	-0.014	0.0021	1.7e-11
SBP	chr2:43167878	2	43167878	rs76326501	C	A	0.092	-0.03	0.0036	6.7e-18
SBP	chr2:43393305	2	43393305	rs12613457	A	G	0.412	-0.0086	0.0021	3.1e-05
SBP	chr2:43625184	2	43625184	rs33979934	A	T	0.2673	-0.0145251	0.00180393	8.15e-16
SBP	chr2:43635143	2	43635143	rs6544656	A	G	0.259	-0.017	0.0023	7.2e-13
SBP	chr2:43721508	2	43721508	rs12478601	T	C	0.5745	-0.00985359	0.0013603	4.37e-13
SBP	chr2:45878760	2	45878760	rs687914	T	G	0.251	0.014	0.0024	8.6e-10
SBP	chr2:55773873	2	55773873	rs55761024	G	T	0.494	-0.011	0.0021	2e-07
SBP	chr2:56194773	2	56194773	rs981037	C	T	0.419	0.014	0.0021	1.4e-12
SBP	chr2:60608759	2	60608759	rs2540917	T	C	0.5998	-0.00816176	0.00136881	2.48e-09
SBP	chr2:65287896	2	65287896	rs2249105	G	A	0.363	-0.017	0.0021	1.3e-16
SBP	chr2:66772000	2	66772000	rs11897119	T	C	0.6042	-0.00990505	0.00137375	5.59e-13
SBP	chr2:68385097	2	68385097	rs2044693	A	G	0.3549	-0.0102707	0.00140168	2.35e-13
SBP	chr2:69569930	2	69569930	rs4416261	T	C	0.4166	-0.00802498	0.00136095	3.71e-09
SBP	chr2:69659126	2	69659126	rs4453725	T	A	0.4169	-0.00814895	0.00136651	2.47e-09
SBP	chr2:73385158	2	73385158	rs6752507	G	C	0.458	0.012	0.0021	1.7e-08
SBP	chr2:85505920	2	85505920	rs6733190	T	C	0.456	-0.013	0.0021	4.9e-10
SBP	chr2:86451502	2	86451502	rs1010239	T	C	0.347	-0.014	0.0022	2.3e-10
SBP	chr2:135650766	2	135650766	rs6714498	T	C	0.6283	0.00914809	0.00158339	7.58e-09
SBP	chr2:145222038	2	145222038	rs13403907	G	A	0.126	0.015	0.0031	2.6e-06
SBP	chr2:145840378	2	145840378	rs6430078	G	A	0.361	-0.014	0.0021	9.5e-11
SBP	chr2:164463486	2	164463486	rs59950510	A	T	0.102	0.016	0.0034	1.4e-06
SBP	chr2:164902881	2	164902881	rs13004584	T	C	0.231	-0.028	0.0024	3.5e-30
SBP	chr2:164936017	2	164936017	rs34238342	C	T	0.25	0.01	0.0024	2.8e-05
SBP	chr2:165008166	2	165008166	rs73029563	C	G	0.456	-0.027	0.0021	1.1e-40
SBP	chr2:165528876	2	165528876	rs13389219	T	C	0.392	-0.013	0.0021	2.9e-10
SBP	chr2:169791438	2	169791438	rs552976	A	G	0.3519	-0.00836944	0.00141303	3.16e-09
SBP	chr2:174977976	2	174977976	rs10048760	G	T	0.471	0.011	0.0021	5.6e-08
SBP	chr2:177028144	2	177028144	rs7591820	T	G	0.316	0.017	0.0022	4.8e-14
SBP	chr2:177033144	2	177033144	rs112729575	G	A	0.06	-0.027	0.0044	1.6e-09
SBP	chr2:177509009	2	177509009	rs10199487	T	A	0.444	-0.011	0.0021	1.3e-07
SBP	chr2:179680971	2	179680971	rs12185628	C	T	0.218	0.014	0.0025	4.6e-08
SBP	chr2:182996188	2	182996188	rs6732308	G	A	0.208	-0.017	0.0025	1.4e-11
SBP	chr2:183212028	2	183212028	rs12996836	T	C	0.332	0.011	0.0022	2e-07
SBP	chr2:190827023	2	190827023	rs2053163	A	G	0.2903	0.00887719	0.00172157	2.517e-07
SBP	chr2:191644537	2	191644537	rs10205597	T	C	0.278	-0.016	0.0023	2e-11
SBP	chr2:201086663	2	201086663	rs1729413	T	G	0.5456	0.00933891	0.00136202	7.05e-12
SBP	chr2:204085635	2	204085635	rs12693982	T	C	0.398	0.016	0.0021	2.4e-14
SBP	chr2:208044414	2	208044414	rs146871321	T	C	0.026	-0.031	0.0065	1.3e-06
SBP	chr2:208499512	2	208499512	rs7575103	A	G	0.326	0.015	0.0022	5.9e-12
SBP	chr2:216300482	2	216300482	rs1250259	T	A	0.264	0.02	0.0023	2e-18
SBP	chr2:218680529	2	218680529	rs2161967	T	G	0.426	0.015	0.0021	4.8e-13
SBP	chr2:218806161	2	218806161	rs3828278	G	T	0.295	0.012	0.0023	6e-07
SBP	chr2:219122781	2	219122781	rs4674277	T	G	0.402	0.012	0.0021	1.9e-08
SBP	chr2:227047771	2	227047771	rs2943653	C	T	0.327	-0.013	0.0022	5.8e-09
SBP	chr2:227773466	2	227773466	rs3820928	T	C	0.5938	0.00806566	0.00137111	4.04e-09
SBP	chr2:227892720	2	227892720	rs2229813	T	C	0.4301	-0.00807125	0.0014366	1.93e-08
SBP	chr2:231248261	2	231248261	rs28497362	T	C	0.1404	-0.0107859	0.00197667	4.85e-08
SBP	chr3:7494417	3	7494417	rs2229902	A	T	0.5498	-0.00787281	0.00143983	4.56e-08
SBP	chr3:11564940	3	11564940	rs9840982	A	C	0.192	-0.021	0.0026	2.6e-15
SBP	chr3:11677427	3	11677427	rs11128561	T	A	0.138	-0.016	0.003	8e-08
SBP	chr3:12393125	3	12393125	rs1801282	C	G	0.8767	0.0122505	0.00209105	4.67e-09
SBP	chr3:12626516	3	12626516	rs3729931	A	G	0.3609	-0.0086	0.00161951	1.095e-07
SBP	chr3:14937400	3	14937400	rs1898040	G	T	0.27	0.018	0.0023	2.4e-15
SBP	chr3:14966995	3	14966995	rs13060082	C	T	0.199	-0.016	0.0026	1.9e-09
SBP	chr3:27470734	3	27470734	rs9848210	T	C	0.043	0.031	0.005	4.4e-10
SBP	chr3:27562988	3	27562988	rs2643826	T	C	0.453	0.023	0.0021	1.6e-29
SBP	chr3:37574951	3	37574951	rs267561	A	G	0.5869	-0.0101506	0.00136937	1.24e-13
SBP	chr3:41865474	3	41865474	rs6768542	A	G	0.158	-0.018	0.0028	1.1e-10
SBP	chr3:48173653	3	48173653	rs34513961	C	T	0.296	-0.017	0.0023	4.9e-14
SBP	chr3:49671037	3	49671037	rs73077107	A	G	0.125	-0.016	0.0031	7.1e-07
SBP	chr3:53558012	3	53558012	rs3821843	G	A	0.321	-0.016	0.0022	1.2e-13
SBP	chr3:53734443	3	53734443	rs7340705	C	T	0.323	0.014	0.0022	1.2e-10
SBP	chr3:53857055	3	53857055	rs76920163	G	T	0.0059	0.1	0.014	3.8e-13
SBP	chr3:54022398	3	54022398	rs11707607	C	T	0.364	-0.01	0.0021	2.7e-06
SBP	chr3:56748227	3	56748227	rs6445818	A	C	0.323	-0.014	0.0022	1.4e-10
SBP	chr3:66362386	3	66362386	rs56250028	G	A	0.263	-0.014	0.0023	6.1e-10
SBP	chr3:70920485	3	70920485	rs4499560	A	T	0.315	-0.013	0.0022	1.2e-08
SBP	chr3:85683600	3	85683600	rs9829032	G	A	0.414	-0.015	0.0021	3.2e-13
SBP	chr3:85884150	3	85884150	rs13078807	A	G	0.7998	0.0115367	0.0017204	2e-11
SBP	chr3:111513720	3	111513720	rs6438013	T	G	0.3183	-0.00789746	0.00144173	4.31e-08
SBP	chr3:121415610	3	121415610	rs33988592	A	G	0.2981	0.00870831	0.00172526	4.476e-07
SBP	chr3:121648168	3	121648168	rs1143672	A	G	0.4703	0.00961085	0.0016572	6.65e-09
SBP	chr3:124598526	3	124598526	rs10804564	G	A	0.408	-0.017	0.0021	4.1e-17
SBP	chr3:133985901	3	133985901	rs11915143	A	G	0.396	0.018	0.0021	3.7e-17
SBP	chr3:134092058	3	134092058	rs1863910	G	A	0.307	-0.016	0.0022	2.1e-12
SBP	chr3:138122122	3	138122122	rs9818870	T	C	0.1555	0.0147353	0.00215922	8.83e-12
SBP	chr3:141144408	3	141144408	rs55788564	G	A	0.047	0.029	0.0049	3.3e-09
SBP	chr3:150097635	3	150097635	rs9844972	C	G	0.071	0.024	0.0041	3.8e-09
SBP	chr3:151899704	3	151899704	rs161792	A	T	0.6418	0.00756833	0.0013423	1.72e-08
SBP	chr3:153884517	3	153884517	rs357489	T	A	0.263	0.015	0.0023	4.2e-10
SBP	chr3:154660386	3	154660386	rs61060595	T	C	0.106	-0.023	0.0033	5.5e-12
SBP	chr3:154801978	3	154801978	rs61762319	G	A	0.029	-0.028	0.0061	6.3e-06
SBP	chr3:156798732	3	156798732	rs900399	A	G	0.6028	0.00835723	0.00137233	1.13e-09
SBP	chr3:158104706	3	158104706	rs7648196	A	G	0.4949	-0.00855088	0.00146059	4.79e-09
SBP	chr3:160037904	3	160037904	rs2152425	G	A	0.457	0.012	0.0021	1.4e-08
SBP	chr3:168854925	3	168854925	rs2242338	C	A	0.072	-0.029	0.004	1e-12
SBP	chr3:169091569	3	169091569	rs1290790	T	A	0.446	0.021	0.0021	1.7e-24
SBP	chr3:169100899	3	169100899	rs448378	A	G	0.5276	-0.0226823	0.00156281	9.902e-48
SBP	chr3:169295764	3	169295764	rs6770911	A	C	0.296	-0.014	0.0023	2.4e-10
SBP	chr3:169481271	3	169481271	rs12696304	C	G	0.734	0.0136293	0.00202304	1.616e-11
SBP	chr3:169492101	3	169492101	rs10936599	T	C	0.2461	-0.0125266	0.00181778	5.535e-12
SBP	chr3:169831268	3	169831268	rs73181210	T	C	0.991	0.0578317	0.0075601	2.02e-14
SBP	chr3:183476685	3	183476685	rs262993	A	G	0.4324	-0.00779549	0.00136098	1.02e-08
SBP	chr3:185348351	3	185348351	rs4687477	C	T	0.386	0.011	0.0021	7.3e-08
SBP	chr3:185539249	3	185539249	rs186525102	A	G	0.0086	-0.061	0.012	6.7e-07
SBP	chr4:1729556	4	1729556	rs34205238	A	G	0.1831	-0.0107491	0.00203698	1.313e-07
SBP	chr4:2176454	4	2176454	rs9328764	A	G	0.1038	0.0139045	0.00221787	3.63e-10
SBP	chr4:2194946	4	2194946	rs10011549	T	C	0.1039	0.0140755	0.00221664	2.15e-10
SBP	chr4:2195024	4	2195024	rs10018786	T	G	0.8959	-0.0140831	0.00221559	2.07e-10
SBP	chr4:3451109	4	3451109	rs2498323	A	G	0.1	0.017	0.0034	4.8e-07
SBP	chr4:3787137	4	3787137	rs13142344	G	A	0.49	-0.011	0.0021	5.7e-08
SBP	chr4:7887500	4	7887500	rs7437940	T	C	0.4059	-0.00956512	0.00158831	1.72e-09
SBP	chr4:10140259	4	10140259	rs10025456	T	C	0.507	0.0084137	0.00156296	7.317e-08
SBP	chr4:17972372	4	17972372	rs2320299	A	G	0.7286	0.0142717	0.00152689	9.03e-21
SBP	chr4:38343935	4	38343935	rs11721984	T	C	0.458	-0.014	0.0021	5.4e-12
SBP	chr4:48808989	4	48808989	rs13141838	C	T	0.472	-0.013	0.0021	2.8e-10
SBP	chr4:54801549	4	54801549	rs17083718	G	A	0.095	-0.024	0.0035	5.5e-12
SBP	chr4:55087581	4	55087581	rs17084051	A	C	0.215	0.011	0.0025	1.4e-05
SBP	chr4:77419073	4	77419073	rs4859683	T	C	0.6436	-0.011958	0.00163416	2.53e-13
SBP	chr4:81174592	4	81174592	rs13125101	A	G	0.292	0.046	0.0023	3e-93
SBP	chr4:86725959	4	86725959	rs72976751	T	A	0.14	0.027	0.003	1.5e-20
SBP	chr4:89750668	4	89750668	rs13149209	C	T	0.215	-0.019	0.0025	4.4e-14
SBP	chr4:96075965	4	96075965	rs1434536	T	C	0.5514	-0.00942359	0.00134863	2.8e-12
SBP	chr4:100239319	4	100239319	rs1229984	T	C	0.0255	-0.0497754	0.00615123	5.87e-16
SBP	chr4:102199215	4	102199215	rs13116679	A	G	0.7161	0.00834035	0.00147549	1.58e-08
SBP	chr4:102209360	4	102209360	rs1441433	T	G	0.8424	0.0104383	0.00177684	4.24e-09
SBP	chr4:103188709	4	103188709	rs13107325	T	C	0.075	-0.045	0.0039	5e-30
SBP	chr4:106910958	4	106910958	rs56388530	C	T	0.24	-0.02	0.0024	4.6e-17
SBP	chr4:107208429	4	107208429	rs35010939	G	C	0.298	-0.0078	0.0023	0.0004
SBP	chr4:109066366	4	109066366	rs922163	T	C	0.6408	-0.0106226	0.00162491	6.26e-11
SBP	chr4:111337864	4	111337864	rs6533515	A	G	0.201	0.019	0.0026	2e-14
SBP	chr4:111431444	4	111431444	rs33966350	A	G	0.012	0.065	0.0093	1.5e-12
SBP	chr4:138433162	4	138433162	rs9683944	A	G	0.7967	-0.0106292	0.00167179	2.04e-10
SBP	chr4:144168650	4	144168650	rs2165301	C	G	0.405	0.012	0.0021	1.7e-08
SBP	chr4:146660884	4	146660884	rs77866798	G	A	0.139	-0.015	0.003	5.5e-07
SBP	chr4:146821725	4	146821725	rs4835266	C	T	0.483	-0.014	0.0021	4.9e-12
SBP	chr4:146870765	4	146870765	rs6537384	T	G	0.361	-0.00911421	0.00165709	3.795e-08
SBP	chr4:148419040	4	148419040	rs13143677	A	G	0.293	0.015	0.0023	1.6e-11
SBP	chr4:149075755	4	149075755	rs143057152	T	C	0.0026	0.104817	0.0138711	4.14e-14
SBP	chr4:156635309	4	156635309	rs7692387	A	G	0.1899	-0.021724	0.00198839	8.71e-28
SBP	chr4:157720124	4	157720124	rs4691380	T	C	0.3269	-0.0115557	0.00143035	6.54e-16
SBP	chr4:157734675	4	157734675	rs6822892	A	G	0.6703	0.011534	0.00159184	4.3e-13
SBP	chr4:169726027	4	169726027	rs13129779	C	T	0.499	0.013	0.0021	7.3e-11
SBP	chr4:169876537	4	169876537	rs113614541	C	A	0.015	-0.043	0.0085	4.5e-07
SBP	chr5:1288547	5	1288547	rs2853676	T	C	0.2671	0.00996947	0.00151928	5.31e-11
SBP	chr5:32713108	5	32713108	rs3828591	C	G	0.393	-0.033	0.0021	9.4e-55
SBP	chr5:32831939	5	32831939	rs12656497	T	C	0.404	-0.039	0.0021	7.6e-76
SBP	chr5:32882049	5	32882049	rs146345612	C	T	0.029	-0.045	0.0062	7.6e-13
SBP	chr5:33275773	5	33275773	rs388975	G	T	0.457	0.012	0.0021	1.4e-08
SBP	chr5:40755568	5	40755568	rs3805495	T	C	0.2505	0.00871527	0.00156823	2.74e-08
SBP	chr5:50814925	5	50814925	rs6872493	A	C	0.371	0.013	0.0021	3.3e-09
SBP	chr5:53283630	5	53283630	rs1694068	T	A	0.382	-0.013	0.0021	1e-09
SBP	chr5:55806751	5	55806751	rs459193	A	G	0.2569	-0.0117596	0.00153471	1.82e-14
SBP	chr5:55861786	5	55861786	rs9686661	T	C	0.1947	0.0130427	0.00169755	1.55e-14
SBP	chr5:56510720	5	56510720	rs112157771	A	G	0.039	0.028	0.0053	5.7e-08
SBP	chr5:56753537	5	56753537	rs10076140	C	G	0.186	0.014	0.0026	3.7e-08
SBP	chr5:57019508	5	57019508	rs2408848	A	T	0.363	-0.0089	0.0021	5e-05
SBP	chr5:71492734	5	71492734	rs7716079	T	C	0.088	-0.013	0.0037	0.00057
SBP	chr5:71654855	5	71654855	rs7714219	G	C	0.351	-0.011	0.0022	4.6e-07
SBP	chr5:77828816	5	77828816	rs6453400	A	G	0.453	-0.015	0.0021	2.3e-13
SBP	chr5:87434077	5	87434077	rs1816740	T	G	0.197	-0.018	0.0026	5e-12
SBP	chr5:90226979	5	90226979	rs74501188	A	G	0.225	0.014	0.0025	6.2e-09
SBP	chr5:91902907	5	91902907	rs13357759	T	C	0.032	-0.031	0.0058	1.3e-07
SBP	chr5:96118852	5	96118852	rs27044	C	G	0.7232	0.0101755	0.00151768	2.02e-11
SBP	chr5:96124330	5	96124330	rs30187	T	C	0.3417	-0.00872932	0.00142181	8.27e-10
SBP	chr5:96129512	5	96129512	rs27434	A	G	0.2136	-0.0105599	0.00164156	1.25e-10
SBP	chr5:96139250	5	96139250	rs26653	C	G	0.2806	-0.0110071	0.0016339	1.62e-11
SBP	chr5:96231000	5	96231000	rs2549782	T	G	0.5044	-0.00790241	0.00135083	4.92e-09
SBP	chr5:96244549	5	96244549	rs2549794	T	C	0.5715	-0.00919096	0.00146912	3.95e-10
SBP	chr5:96245439	5	96245439	rs1056893	T	C	0.5045	-0.00781957	0.00135272	7.44e-09
SBP	chr5:96245518	5	96245518	rs2549797	A	G	0.4955	0.0079404	0.00135108	4.18e-09
SBP	chr5:96254817	5	96254817	rs1019503	A	G	0.4959	0.00774441	0.00135183	1.01e-08
SBP	chr5:112366678	5	112366678	rs4705752	A	G	0.4955	0.00897269	0.00134398	2.45e-11
SBP	chr5:114430610	5	114430610	rs2974609	G	A	0.499	0.012	0.0021	5.1e-09
SBP	chr5:121218019	5	121218019	rs13155853	G	A	0.371	0.012	0.0021	6.8e-09
SBP	chr5:122465222	5	122465222	rs386484	G	A	0.069	-0.027	0.0041	3.4e-11
SBP	chr5:122470209	5	122470209	rs1422279	T	C	0.385	0.021	0.0021	3.2e-23
SBP	chr5:122663671	5	122663671	rs10044880	A	G	0.268	-0.014	0.0023	4e-09
SBP	chr5:127842419	5	127842419	rs1435514	T	C	0.411	0.019	0.0021	6.1e-19
SBP	chr5:137278682	5	137278682	rs33956817	T	C	0.9557	-0.018422	0.00326993	1.76e-08
SBP	chr5:140048209	5	140048209	rs2251860	T	C	0.5485	-0.0108747	0.00144076	4.42e-14
SBP	chr5:140048544	5	140048544	rs2286394	T	C	0.2329	0.00889053	0.00159604	2.54e-08
SBP	chr5:140115303	5	140115303	rs801171	A	G	0.4473	0.0108733	0.0013595	1.26e-15
SBP	chr5:140183058	5	140183058	rs2240694	A	G	0.527	-0.00929346	0.00135552	7.08e-12
SBP	chr5:140187322	5	140187322	rs3822346	T	C	0.5283	-0.00949069	0.00135377	2.37e-12
SBP	chr5:140307969	5	140307969	rs246074	G	C	0.514	-0.0097458	0.00143793	1.22e-11
SBP	chr5:141309824	5	141309824	rs351260	A	G	0.3353	0.00806336	0.00142301	1.46e-08
SBP	chr5:147805120	5	147805120	rs10043775	T	C	0.7314	0.00953077	0.00178496	9.32e-08
SBP	chr5:147877724	5	147877724	rs7723153	A	G	0.4193	0.00693525	0.00157706	1.095e-05
SBP	chr5:147895138	5	147895138	rs1368386	T	G	0.422	0.005	0.0021	0.014
SBP	chr5:148116306	5	148116306	rs1465406	C	A	0.231	-0.014	0.0024	2.3e-08
SBP	chr5:148206440	5	148206440	rs1042713	A	G	0.3677	0.00796006	0.00164359	1.278e-06
SBP	chr5:148297036	5	148297036	rs72829191	T	C	0.099	0.0094	0.0035	0.013
SBP	chr5:148332037	5	148332037	rs2400712	T	C	0.33	0.014	0.0022	2.8e-10
SBP	chr5:148363811	5	148363811	rs77021631	G	A	0.185	-0.021	0.0027	4.2e-16
SBP	chr5:156139569	5	156139569	rs157350	A	G	0.8718	0.0111856	0.00201116	2.67e-08
SBP	chr5:157456997	5	157456997	rs17242380	C	T	0.269	0.02	0.0023	5.4e-18
SBP	chr5:157824481	5	157824481	rs7701003	G	A	0.371	-0.024	0.0021	2.3e-29
SBP	chr5:157838853	5	157838853	rs71591391	A	G	0.024	0.016	0.0069	0.016
SBP	chr5:157939327	5	157939327	rs2963443	G	A	0.346	0.019	0.0022	2.7e-18
SBP	chr5:158244083	5	158244083	rs1432679	C	T	0.446	-0.017	0.0021	8.4e-17
SBP	chr5:158470063	5	158470063	rs17717829	C	T	0.453	-0.012	0.0021	1.6e-08
SBP	chr5:159559407	5	159559407	rs543307500	A	G	0.0055	-0.1	0.014	9.1e-12
SBP	chr5:173356752	5	173356752	rs72812818	C	G	0.301	-0.015	0.0022	8e-12
SBP	chr6:7725760	6	7725760	rs3812163	T	A	0.469	0.011	0.0021	1.7e-07
SBP	chr6:8156072	6	8156072	rs546907130	T	C	0.0017	-0.14	0.026	1.9e-07
SBP	chr6:11477493	6	11477493	rs6904400	A	G	0.6131	0.00841373	0.00160712	1.647e-07
SBP	chr6:12296255	6	12296255	rs5370	T	G	0.2159	0.00940855	0.00162958	7.76e-09
SBP	chr6:12903957	6	12903957	rs9349379	A	G	0.5918	0.0159789	0.00158547	6.89e-24
SBP	chr6:16306751	6	16306751	rs16885	A	G	0.1978	0.0096265	0.00168446	1.1e-08
SBP	chr6:16321792	6	16321792	rs179993	A	C	0.3971	0.00913637	0.00137153	2.71e-11
SBP	chr6:20652717	6	20652717	rs9295474	C	G	0.6842	-0.0111013	0.00146232	3.16e-14
SBP	chr6:20657564	6	20657564	rs4712523	A	G	0.6848	-0.0114191	0.00145852	4.91e-15
SBP	chr6:20657865	6	20657865	rs4712524	A	G	0.685	-0.0115389	0.00145822	2.51e-15
SBP	chr6:20661034	6	20661034	rs10946398	A	C	0.685	-0.0114853	0.00145823	3.37e-15
SBP	chr6:20661250	6	20661250	rs7754840	C	G	0.3142	0.0114646	0.00146475	5e-15
SBP	chr6:20679709	6	20679709	rs7756992	A	G	0.7294	-0.0128304	0.00152342	3.7e-17
SBP	chr6:20688121	6	20688121	rs10440833	A	T	0.2664	0.0130377	0.00159837	3.44e-16
SBP	chr6:20694884	6	20694884	rs2206734	T	C	0.1772	0.0116768	0.00176625	3.82e-11
SBP	chr6:22130601	6	22130601	rs6911827	T	C	0.455	0.017	0.0021	4.8e-17
SBP	chr6:22392260	6	22392260	rs2744133	G	A	0.277	-0.017	0.0023	8.6e-13
SBP	chr6:25850845	6	25850845	rs56027330	T	C	0.1204	0.0261032	0.00241663	3.386e-27
SBP	chr6:26091179	6	26091179	rs1799945	C	G	0.8524	-0.0294179	0.00224865	4.15e-39
SBP	chr6:39181776	6	39181776	rs2561396	T	C	0.259	0.013	0.0024	6.3e-08
SBP	chr6:39248533	6	39248533	rs72854120	C	T	0.0073	-0.076	0.013	3.1e-09
SBP	chr6:43345803	6	43345803	rs7742789	T	C	0.292	0.018	0.0023	2.5e-16
SBP	chr6:43396325	6	43396325	rs1214752	T	C	0.5025	-0.0127841	0.0015619	2.724e-16
SBP	chr6:43758873	6	43758873	rs6905288	A	G	0.5661	0.0109616	0.00157622	3.542e-12
SBP	chr6:44198362	6	44198362	rs45573936	T	C	0.973	0.0241159	0.00413776	5.6e-09
SBP	chr6:50683009	6	50683009	rs78648104	C	T	0.086	0.026	0.0037	8.1e-13
SBP	chr6:50923541	6	50923541	rs6927514	A	G	0.114	-0.018	0.0032	4.6e-08
SBP	chr6:53994634	6	53994634	rs562626	G	A	0.311	0.011	0.0022	7e-07
SBP	chr6:55924005	6	55924005	rs115079907	T	C	0.00087	0.22	0.035	4.7e-10
SBP	chr6:55935568	6	55935568	rs200999181	A	C	0.0011	0.18	0.031	2.9e-09
SBP	chr6:56098421	6	56098421	rs9475640	A	C	0.434	0.014	0.0021	6e-12
SBP	chr6:57749349	6	57749349	rs9476307	G	A	0.41	-0.012	0.0021	4.6e-09
SBP	chr6:79739010	6	79739010	rs9343860	A	G	0.489	0.015	0.0021	1.1e-12
SBP	chr6:97035418	6	97035418	rs2971603	T	C	0.221	0.019	0.0025	8.4e-15
SBP	chr6:108988184	6	108988184	rs2153960	A	G	0.7083	-0.0113523	0.0016959	2.17e-11
SBP	chr6:108996963	6	108996963	rs3800229	T	G	0.7107	-0.00913397	0.00148626	7.97e-10
SBP	chr6:109013930	6	109013930	rs9486916	T	C	0.1983	0.0115988	0.0017926	9.78e-11
SBP	chr6:117525985	6	117525985	rs12192632	G	C	0.396	0.013	0.0021	2.7e-09
SBP	chr6:117776756	6	117776756	rs7756187	T	A	0.243	-0.014	0.0024	8.6e-09
SBP	chr6:118678317	6	118678317	rs1761617	G	C	0.139	0.017	0.003	6.2e-09
SBP	chr6:127177719	6	127177719	rs11754682	C	T	0.438	0.029	0.0021	1.7e-44
SBP	chr6:134209837	6	134209837	rs2327429	T	C	0.7089	0.0105986	0.00171665	6.658e-10
SBP	chr6:143150223	6	143150223	rs6570530	T	C	0.455	0.014	0.0021	6.8e-11
SBP	chr6:147680359	6	147680359	rs9390459	A	G	0.4331	0.00877971	0.00135652	9.66e-11
SBP	chr6:147699123	6	147699123	rs2328813	A	C	0.5692	-0.00955608	0.00138765	5.72e-12
SBP	chr6:147701133	6	147701133	rs9373523	T	G	0.419	0.00934445	0.00137291	1e-11
SBP	chr6:151004770	6	151004770	rs17080102	C	G	0.071	-0.045	0.004	1.3e-29
SBP	chr6:151982413	6	151982413	rs866457	T	C	0.44	0.012	0.0021	7.8e-09
SBP	chr6:152107155	6	152107155	rs75339025	A	G	0.1	-0.018	0.0035	3.3e-07
SBP	chr6:152340648	6	152340648	rs17082033	T	A	0.104	0.022	0.0034	3.3e-11
SBP	chr6:154414446	6	154414446	rs540825	A	T	0.2529	-0.00873345	0.00156394	2.35e-08
SBP	chr6:159724297	6	159724297	rs2102244	G	A	0.142	0.021	0.003	5e-13
SBP	chr6:166178171	6	166178171	rs79663716	G	A	0.067	-0.023	0.0041	4.4e-08
SBP	chr6:169590687	6	169590687	rs12660433	T	C	0.121	0.012	0.0032	0.00014
SBP	chr6:169616097	6	169616097	rs3252	C	T	0.056	0.019	0.0047	7.1e-05
SBP	chr6:169647590	6	169647590	rs73046018	G	A	0.26	0.012	0.0023	5.2e-07
SBP	chr6:169720237	6	169720237	rs9294987	T	C	0.497	-0.012	0.0021	1.2e-08
SBP	chr7:1939202	7	1939202	rs4721175	T	C	0.375	0.011	0.0021	1.2e-07
SBP	chr7:2533790	7	2533790	rs34114302	T	C	0.325	0.014	0.0022	4.6e-11
SBP	chr7:5983079	7	5983079	rs144559081	T	C	0.0407	-0.0953945	0.0170743	2.31e-08
SBP	chr7:5983080	7	5983080	rs148442827	A	G	0.0402	-0.101046	0.0169862	2.703e-09
SBP	chr7:7268431	7	7268431	rs10259085	T	C	0.4316	0.00759445	0.00135746	2.21e-08
SBP	chr7:18565058	7	18565058	rs13231835	C	T	0.386	0.011	0.0021	5.8e-07
SBP	chr7:19049388	7	19049388	rs2107595	A	G	0.153	0.024	0.0029	1.1e-16
SBP	chr7:25887278	7	25887278	rs2290263	G	A	0.237	-0.015	0.0024	8.4e-10
SBP	chr7:25935030	7	25935030	rs896312	C	T	0.335	-0.011	0.0022	1.8e-07
SBP	chr7:27243221	7	27243221	rs2023843	C	T	0.074	-0.048	0.0039	3.6e-34
SBP	chr7:27324369	7	27324369	rs17473424	A	G	0.101	0.022	0.0034	3.3e-11
SBP	chr7:27566315	7	27566315	rs12700814	T	A	0.447	0.016	0.0021	2.3e-14
SBP	chr7:28658522	7	28658522	rs917275	G	A	0.391	0.011	0.0021	1.3e-07
SBP	chr7:28751137	7	28751137	rs12533079	G	T	0.197	-0.013	0.0026	2.6e-07
SBP	chr7:40416317	7	40416317	rs17171703	T	C	0.105	-0.022	0.0034	4.5e-11
SBP	chr7:46006323	7	46006323	rs1543270	T	C	0.455	-0.019	0.0021	3.3e-21
SBP	chr7:75163169	7	75163169	rs1167827	A	G	0.4285	-0.0112736	0.00148581	3.26e-14
SBP	chr7:75173180	7	75173180	rs1167796	A	G	0.4336	-0.00788914	0.00159807	7.946e-07
SBP	chr7:92243719	7	92243719	rs42038	T	C	0.299	-0.024	0.0022	3.6e-25
SBP	chr7:106412082	7	106412082	rs62481856	A	G	0.198	0.045	0.0026	4.7e-68
SBP	chr7:111580166	7	111580166	rs144867634	T	C	0.9746	0.0253209	0.00496109	3.327e-07
SBP	chr7:116186241	7	116186241	rs3807989	A	G	0.4098	0.00878445	0.00158368	2.91e-08
SBP	chr7:123269118	7	123269118	rs4731112	C	G	0.6816	-0.0106377	0.00145535	2.68e-13
SBP	chr7:128573967	7	128573967	rs4728142	A	G	0.4445	-0.00967017	0.00157153	7.59e-10
SBP	chr7:130433384	7	130433384	rs4731702	T	C	0.4936	-0.0105074	0.0013423	4.96e-15
SBP	chr7:130466854	7	130466854	rs972283	A	G	0.4887	-0.0105139	0.0013433	5e-15
SBP	chr7:130973495	7	130973495	rs35680304	C	T	0.4	-0.018	0.0021	3.1e-18
SBP	chr7:131069461	7	131069461	rs10228513	A	T	0.456	0.016	0.0021	4.6e-15
SBP	chr7:131306232	7	131306232	rs77028842	G	T	0.046	0.026	0.0051	3.5e-07
SBP	chr7:131360226	7	131360226	rs73163106	G	A	0.26	0.012	0.0023	1.4e-07
SBP	chr7:134195690	7	134195690	rs782513	T	C	0.5771	0.00979479	0.00136215	6.45e-13
SBP	chr7:139439007	7	139439007	rs7459106	G	A	0.193	-0.017	0.0026	3.2e-11
SBP	chr7:150690176	7	150690176	rs3918226	T	C	0.081	0.03	0.0038	8.3e-15
SBP	chr7:150704843	7	150704843	rs891511	A	G	0.321	-0.021	0.0022	1.2e-20
SBP	chr7:151413124	7	151413124	rs6464165	C	T	0.283	0.023	0.0023	3.6e-24
SBP	chr7:155531080	7	155531080	rs3735576	A	G	0.7624	-0.00888732	0.00156656	1.4e-08
SBP	chr8:8560602	8	8560602	rs2280560	T	C	0.2448	0.0121311	0.00157512	1.34e-14
SBP	chr8:8771154	8	8771154	rs366178	A	C	0.2871	0.0123324	0.00149045	1.29e-16
SBP	chr8:9473429	8	9473429	rs33994795	T	C	0.6351	-0.0147516	0.00193904	2.791e-14
SBP	chr8:9649769	8	9649769	rs7830613	T	C	0.3153	0.0146833	0.00169473	4.551e-18
SBP	chr8:10470068	8	10470068	rs74990397	T	C	0.5059	-0.0146363	0.00180044	4.318e-16
SBP	chr8:10640065	8	10640065	rs1821002	C	G	0.404	0.021	0.0021	1.1e-23
SBP	chr8:11580334	8	11580334	rs73203495	G	A	0.167	0.022	0.0028	2.9e-15
SBP	chr8:23391493	8	23391493	rs11785562	A	G	0.201	0.0092	0.0026	0.00072
SBP	chr8:23396830	8	23396830	rs7842120	C	T	0.242	0.014	0.0024	5.6e-09
SBP	chr8:25900405	8	25900405	rs73563812	T	G	0.236	-0.024	0.0024	2e-24
SBP	chr8:26063734	8	26063734	rs34788903	C	T	0.107	0.019	0.0033	3e-08
SBP	chr8:26148748	8	26148748	rs7840855	T	C	0.482	-0.01	0.0021	5.1e-06
SBP	chr8:26266252	8	26266252	rs141808794	A	G	0.021	-0.031	0.0073	1.3e-05
SBP	chr8:38025175	8	38025175	rs2843744	T	C	0.6729	-0.010158	0.00147539	5.78e-12
SBP	chr8:38095662	8	38095662	rs2306899	T	C	0.2403	0.0146858	0.00157061	8.74e-21
SBP	chr8:42324765	8	42324765	rs2978456	C	T	0.45	0.014	0.0021	1.4e-11
SBP	chr8:51947549	8	51947549	rs4873492	T	C	0.172	0.022	0.0027	7.6e-16
SBP	chr8:64428514	8	64428514	rs7000642	T	C	0.4618	0.00757923	0.00127586	2.84e-09
SBP	chr8:65493429	8	65493429	rs7016250	T	G	0.684	-0.00785178	0.00141693	3e-08
SBP	chr8:76599765	8	76599765	rs2588791	A	G	0.071	-0.025	0.004	2.5e-10
SBP	chr8:77588716	8	77588716	rs7838781	G	A	0.175	-0.017	0.0027	1.8e-10
SBP	chr8:81426196	8	81426196	rs76767219	A	C	0.0332	-0.0272236	0.00375898	4.41e-13
SBP	chr8:82777716	8	82777716	rs28823280	A	G	0.252	-0.016	0.0024	2.1e-11
SBP	chr8:95256726	8	95256726	rs2607073	T	G	0.179	0.019	0.0027	3.1e-12
SBP	chr8:95264265	8	95264265	rs138582164	A	G	0.00063	0.24	0.041	4.7e-09
SBP	chr8:95960511	8	95960511	rs896854	T	C	0.4973	0.00736554	0.0013431	4.16e-08
SBP	chr8:101675584	8	101675584	rs1693551	C	T	0.462	-0.016	0.0021	3.6e-14
SBP	chr8:105978368	8	105978368	rs11774829	A	T	0.101	-0.019	0.0035	3.9e-08
SBP	chr8:106355197	8	106355197	rs17282623	G	C	0.156	0.018	0.0028	1.2e-09
SBP	chr8:110007151	8	110007151	rs7838433	T	G	0.6741	0.0103444	0.00143325	5.3e-13
SBP	chr8:110027347	8	110027347	rs12543567	T	C	0.5102	0.00903991	0.00134526	1.82e-11
SBP	chr8:120353267	8	120353267	rs2469997	C	G	0.818	-0.0191141	0.00207223	2.87e-20
SBP	chr8:126490972	8	126490972	rs2954029	A	T	0.5359	0.0095166	0.00157146	1.4e-09
SBP	chr8:129316014	8	129316014	rs975730	A	G	0.353	-0.0109191	0.00140639	8.23e-15
SBP	chr8:129384895	8	129384895	rs4265150	A	C	0.3622	-0.00988467	0.00140055	1.69e-12
SBP	chr8:135614553	8	135614553	rs112892337	C	G	0.0044	-0.11	0.015	2.1e-12
SBP	chr8:135661278	8	135661278	rs716100	A	G	0.313	0.015	0.0022	6.7e-12
SBP	chr8:140716487	8	140716487	rs575127487	T	C	0.013	-0.069	0.01	1.9e-11
SBP	chr8:140923682	8	140923682	rs36002174	T	C	0.167	-0.017	0.0028	1.2e-09
SBP	chr8:141119151	8	141119151	rs7830900	G	A	0.289	0.015	0.0023	8.3e-11
SBP	chr8:141887269	8	141887269	rs11777688	G	T	0.449	0.011	0.0021	8.8e-08
SBP	chr8:142245464	8	142245464	rs10875468	T	C	0.093	0.017	0.0036	1.5e-06
SBP	chr8:142305766	8	142305766	rs7014099	T	C	0.351	-0.011	0.0022	2e-07
SBP	chr8:142367246	8	142367246	rs36092215	A	G	0.04	-0.025	0.0054	3.9e-06
SBP	chr8:144059713	8	144059713	rs9773022	C	T	0.458	0.015	0.0021	1.8e-13
SBP	chr9:9261737	9	9261737	rs4626664	A	G	0.1542	0.0146256	0.0018579	3.49e-15
SBP	chr9:19080567	9	19080567	rs182748605	C	G	0.0402	-0.097328	0.0169924	1.02e-08
SBP	chr9:35906471	9	35906471	rs76452347	T	C	0.204	-0.017	0.0027	1.7e-10
SBP	chr9:101748356	9	101748356	rs2075663	A	G	0.6203	0.00760669	0.00138465	3.94e-08
SBP	chr9:113143538	9	113143538	rs10817000	C	G	0.094	0.015	0.0035	1.5e-05
SBP	chr9:113249071	9	113249071	rs10980408	C	T	0.036	0.042	0.0056	1e-13
SBP	chr9:116187302	9	116187302	rs111748634	C	G	0.9425	0.0165533	0.00289468	1.07e-08
SBP	chr9:116191205	9	116191205	rs111841972	A	C	0.9425	0.017134	0.00292243	4.55e-09
SBP	chr9:119368245	9	119368245	rs6478246	A	G	0.5364	0.0076678	0.00134529	1.2e-08
SBP	chr9:123850770	9	123850770	rs10818503	A	G	0.6814	-0.00974281	0.0016831	7.1e-09
SBP	chr9:125713526	9	125713526	rs10760260	T	G	0.1401	-0.0141459	0.00231175	9.41e-10
SBP	chr9:127177161	9	127177161	rs4574	A	G	0.5618	0.0120089	0.00135201	6.55e-19
SBP	chr9:127900996	9	127900996	rs72765298	C	T	0.129	0.02	0.0031	9.5e-11
SBP	chr9:128178894	9	128178894	rs2047502	A	C	0.411	-0.015	0.0021	1.1e-12
SBP	chr9:130323485	9	130323485	rs2252730	T	G	0.4924	0.00784615	0.00135234	6.56e-09
SBP	chr9:130489743	9	130489743	rs13298768	A	G	0.5492	0.0087971	0.00135552	8.59e-11
SBP	chr9:136155000	9	136155000	rs635634	T	C	0.182	-0.013	0.0027	6.9e-07
SBP	chr9:136501756	9	136501756	rs3025380	C	G	0.0044	-0.1	0.016	4e-11
SBP	chr9:136535677	9	136535677	rs10993958	A	G	0.08	-0.03	0.0039	2.6e-15
SBP	chr10:4143935	10	4143935	rs11252344	T	C	0.075	-0.024	0.0039	7.4e-10
SBP	chr10:12277992	10	12277992	rs7068966	T	C	0.5138	-0.00978754	0.00156142	3.65e-10
SBP	chr10:18348030	10	18348030	rs2249672	T	G	0.292	0.015	0.0023	4.7e-11
SBP	chr10:18451836	10	18451836	rs10764331	G	A	0.415	0.021	0.0021	1.5e-24
SBP	chr10:18508434	10	18508434	rs2489204	G	C	0.159	0.019	0.0028	5e-12
SBP	chr10:18727919	10	18727919	rs7917206	C	G	0.404	0.01	0.0021	2e-06
SBP	chr10:18727959	10	18727959	rs12258967	G	C	0.299	-0.037	0.0023	8.8e-61
SBP	chr10:21998445	10	21998445	rs7477335	A	C	0.4845	-0.00714676	0.00128181	2.47e-08
SBP	chr10:24669877	10	24669877	rs17506606	G	C	0.2483	0.00957421	0.00155486	7.39e-10
SBP	chr10:28228865	10	28228865	rs7893462	A	G	0.4726	-0.00964692	0.00134171	6.48e-13
SBP	chr10:32105718	10	32105718	rs72786794	C	T	0.296	0.014	0.0023	7.9e-10
SBP	chr10:48370747	10	48370747	rs35618062	T	C	0.139	0.0103808	0.00189317	4.18e-08
SBP	chr10:60365755	10	60365755	rs4245599	A	G	0.452	-0.012	0.0021	2.1e-09
SBP	chr10:63515681	10	63515681	rs72831343	G	T	0.145	-0.038	0.0029	1.4e-38
SBP	chr10:63679281	10	63679281	rs7901348	T	G	0.448	-0.0081	0.0021	4.6e-05
SBP	chr10:63811967	10	63811967	rs10821950	T	C	0.446	-0.011	0.0021	2.3e-07
SBP	chr10:64085523	10	64085523	rs192036851	C	T	0.0062	0.062	0.014	6.4e-06
SBP	chr10:64564934	10	64564934	rs10995311	G	C	0.445	-0.018	0.0021	8.8e-19
SBP	chr10:69155593	10	69155593	rs75000210	C	T	0.019	-0.036	0.0076	1.7e-06
SBP	chr10:69554894	10	69554894	rs7915250	G	C	0.388	0.014	0.0021	9.2e-11
SBP	chr10:69879709	10	69879709	rs6480305	T	C	0.3888	0.0100455	0.0016013	3.534e-10
SBP	chr10:74894375	10	74894375	rs2271904	T	C	0.9386	-0.0177366	0.00282123	3.24e-10
SBP	chr10:74896664	10	74896664	rs36152134	T	C	0.9385	-0.0174792	0.00281718	5.49e-10
SBP	chr10:75197051	10	75197051	rs12644	T	C	0.0931	0.0161638	0.00260007	5.08e-10
SBP	chr10:75415677	10	75415677	rs60632610	T	C	0.1428	0.0231315	0.0022494	8.374e-25
SBP	chr10:75421648	10	75421648	rs7394190	A	G	0.153	0.024	0.0029	3.7e-17
SBP	chr10:75783340	10	75783340	rs11000852	C	T	0.461	-0.015	0.0021	2.3e-13
SBP	chr10:95899933	10	95899933	rs2689691	C	T	0.453	0.023	0.0021	5.2e-28
SBP	chr10:96039597	10	96039597	rs2274224	C	G	0.435	-0.027	0.0021	2.9e-38
SBP	chr10:96056629	10	96056629	rs11187844	A	C	0.116	-0.029	0.0032	5.3e-19
SBP	chr10:96121830	10	96121830	rs10882437	C	T	0.252	-0.013	0.0024	5.2e-08
SBP	chr10:102552752	10	102552752	rs10883543	G	T	0.111	-0.037	0.0033	3.8e-29
SBP	chr10:104906211	10	104906211	rs11191580	T	C	0.9184	0.0610588	0.00289214	6.17e-99
SBP	chr10:106191229	10	106191229	rs184289122	G	A	0.008	0.0759561	0.0103008	1.66e-13
SBP	chr10:106250394	10	106250394	rs7076147	G	A	0.0101	0.0666348	0.00868711	1.71e-14
SBP	chr10:106272188	10	106272188	rs75337836	T	G	0.0101	0.0676643	0.00855928	2.67e-15
SBP	chr10:106272601	10	106272601	rs142760284	A	C	0.009	0.0719787	0.00907691	2.19e-15
SBP	chr10:106291923	10	106291923	rs576629818	T	C	0.009	0.0728797	0.00908164	1.02e-15
SBP	chr10:106322283	10	106322283	rs556058784	G	A	0.0091	0.0742346	0.00913859	4.54e-16
SBP	chr10:106399140	10	106399140	rs535313355	C	T	0.0087	0.0813975	0.00949882	1.04e-17
SBP	chr10:106520975	10	106520975	rs181200083	C	A	0.0088	0.0921787	0.00963282	1.08e-21
SBP	chr10:106805351	10	106805351	rs540369678	T	A	0.0092	0.0692614	0.00907395	2.29e-14
SBP	chr10:107370555	10	107370555	rs117627418	T	C	0.0085	0.0658946	0.0098235	1.98e-11
SBP	chr10:114758349	10	114758349	rs7903146	T	C	0.2871	0.0102571	0.00174558	4.2e-09
SBP	chr10:115717533	10	115717533	rs151594	G	A	0.373	-0.011	0.0021	1.9e-07
SBP	chr10:115722411	10	115722411	rs180940	A	G	0.329	-0.018	0.0022	1.2e-16
SBP	chr10:115805056	10	115805056	rs1801253	G	C	0.263	-0.026	0.0023	3.5e-29
SBP	chr10:115831533	10	115831533	rs68122733	G	A	0.172	-0.018	0.0027	5.9e-11
SBP	chr10:121376024	10	121376024	rs28622012	A	G	0.283	-0.0089	0.0023	0.00024
SBP	chr10:121559524	10	121559524	rs72826429	T	C	0.067	0.023	0.0043	1.2e-07
SBP	chr10:123033549	10	123033549	rs10788160	A	G	0.2571	0.0110053	0.00153637	7.88e-13
SBP	chr10:124214251	10	124214251	rs10490923	A	G	0.1235	0.0162315	0.00204118	1.84e-15
SBP	chr10:134459388	10	134459388	rs1133400	A	G	0.7841	-0.0150101	0.00163341	3.95e-20
SBP	chr11:871030	11	871030	rs138429802	A	G	0.095	-0.02	0.0035	4.6e-09
SBP	chr11:1702117	11	1702117	rs79889784	T	G	0.017	-0.048	0.008	2.6e-09
SBP	chr11:1879326	11	1879326	rs55840650	T	C	0.321	0.023	0.0022	4.4e-26
SBP	chr11:1887068	11	1887068	rs569550	G	T	0.388	0.03	0.0021	1.5e-47
SBP	chr11:2011205	11	2011205	rs11564745	A	G	0.22	0.025	0.0025	6.4e-23
SBP	chr11:2130104	11	2130104	rs74050108	A	G	0.067	0.027	0.0041	1.5e-10
SBP	chr11:8056799	11	8056799	rs2178152	G	A	0.252	0.011	0.0024	1.3e-06
SBP	chr11:8648403	11	8648403	rs77215306	A	G	0.108	0.018	0.0033	2e-07
SBP	chr11:8662649	11	8662649	rs61743935	A	G	0.929	0.0150998	0.00305351	7.612e-07
SBP	chr11:8708989	11	8708989	rs7925000	T	G	0.237	0.013	0.0024	3.7e-08
SBP	chr11:9769562	11	9769562	rs415895	C	G	0.354	-0.02	0.0022	5.9e-20
SBP	chr11:9782720	11	9782720	rs147104010	T	C	0.065	-0.015	0.0043	0.00091
SBP	chr11:9939664	11	9939664	rs74887568	C	T	0.099	-0.027	0.0035	6.1e-15
SBP	chr11:10356115	11	10356115	rs1450271	T	C	0.471	0.02	0.0021	4.7e-23
SBP	chr11:10667641	11	10667641	rs2052692	A	G	0.314	0.018	0.0022	5.4e-16
SBP	chr11:13293905	11	13293905	rs900145	T	C	0.7041	0.0126736	0.00179061	1.47e-12
SBP	chr11:16362933	11	16362933	rs10430891	C	T	0.213	0.026	0.0025	2.3e-24
SBP	chr11:16926732	11	16926732	rs177546	C	G	0.135	0.019	0.003	1.2e-09
SBP	chr11:17351683	11	17351683	rs757081	G	C	0.333	0.019	0.0022	7.4e-18
SBP	chr11:27303438	11	27303438	rs17309741	C	T	0.329	-0.015	0.0022	8.9e-12
SBP	chr11:27736207	11	27736207	rs11030121	T	C	0.318	-0.015	0.0022	3.9e-11
SBP	chr11:30394734	11	30394734	rs2183848	A	G	0.2796	0.0099193	0.00149461	3.21e-11
SBP	chr11:30760335	11	30760335	rs3925584	T	C	0.5494	0.00969614	0.00134804	6.35e-13
SBP	chr11:31091953	11	31091953	rs61878206	C	T	0.367	-0.014	0.0021	4.4e-11
SBP	chr11:31835468	11	31835468	rs60171845	C	A	0.186	0.015	0.0026	2.1e-08
SBP	chr11:33777334	11	33777334	rs1402954	T	C	0.0919	-0.0142033	0.00276227	2.72e-07
SBP	chr11:45330686	11	45330686	rs6485612	A	C	0.287	-0.013	0.0023	6.2e-08
SBP	chr11:47362339	11	47362339	rs10769253	A	G	0.176	-0.026	0.0027	1.3e-22
SBP	chr11:47676170	11	47676170	rs7107356	A	G	0.494	-0.029	0.0021	2.3e-47
SBP	chr11:51202055	11	51202055	rs141610074	T	C	0.0081	-0.10023	0.0180567	3.7e-08
SBP	chr11:51515912	11	51515912	rs77689730	T	C	0.1084	0.014238	0.00219759	9.24e-11
SBP	chr11:54700697	11	54700697	rs200593837	C	A	0.14	-0.027	0.0032	9.8e-17
SBP	chr11:57448032	11	57448032	rs10896636	G	C	0.345	-0.015	0.0022	9e-13
SBP	chr11:61278246	11	61278246	rs751984	C	T	0.116	-0.022	0.0032	2.4e-11
SBP	chr11:61432195	11	61432195	rs10792316	C	A	0.294	0.01	0.0023	6.9e-06
SBP	chr11:63587313	11	63587313	rs503341	T	C	0.4638	0.00792231	0.00156456	4.114e-07
SBP	chr11:64027666	11	64027666	rs117874826	A	C	0.9868	-0.0438017	0.00633421	4.68e-12
SBP	chr11:64031030	11	64031030	rs145502455	A	G	0.0051	0.0605042	0.0103485	5.02e-09
SBP	chr11:64813685	11	64813685	rs36053340	C	G	0.0491	-0.0175317	0.00372035	2.449e-06
SBP	chr11:65391317	11	65391317	rs12801636	A	G	0.2231	-0.0205791	0.00187796	6.068e-28
SBP	chr11:65405600	11	65405600	rs2306363	T	G	0.207	-0.022	0.0025	5.6e-18
SBP	chr11:65628334	11	65628334	rs13817	A	G	0.6684	-0.0122874	0.00166574	1.624e-13
SBP	chr11:69070800	11	69070800	rs4930676	T	C	0.108	-0.021	0.0033	8.3e-11
SBP	chr11:69257221	11	69257221	rs4980628	G	A	0.474	-0.013	0.0021	2.6e-10
SBP	chr11:69342650	11	69342650	rs593679	A	G	0.242	-0.01	0.0024	1.6e-05
SBP	chr11:76127214	11	76127214	rs10160382	C	T	0.346	0.014	0.0022	9.4e-11
SBP	chr11:78095373	11	78095373	rs10899489	A	C	0.1861	-0.0103812	0.00183593	1.56e-08
SBP	chr11:89220222	11	89220222	rs595518	T	G	0.15	-0.02	0.0029	1.2e-11
SBP	chr11:100610546	11	100610546	rs604723	T	C	0.275	-0.037	0.0023	6.3e-58
SBP	chr11:100645211	11	100645211	rs7123718	C	G	0.117	0.019	0.0032	9e-09
SBP	chr11:107096777	11	107096777	rs4754196	G	A	0.482	0.021	0.0021	2.2e-24
SBP	chr11:112843616	11	112843616	rs2186709	A	G	0.388	-0.014	0.0021	4.4e-11
SBP	chr11:117267884	11	117267884	rs573455	A	G	0.466	0.015	0.0021	1.3e-12
SBP	chr11:126281897	11	126281897	rs4937126	A	G	0.3141	-0.00817071	0.00144485	1.56e-08
SBP	chr11:130280667	11	130280667	rs4936098	A	G	0.376	0.021	0.0021	2.1e-22
SBP	chr11:130468096	11	130468096	rs10736586	C	T	0.34	-0.014	0.0022	6.3e-11
SBP	chr12:427575	12	427575	rs11062385	A	G	0.7313	-0.0104233	0.00176116	3.25e-09
SBP	chr12:4384844	12	4384844	rs76895963	T	G	0.979267	0.0421537	0.00796	3e-08
SBP	chr12:9082581	12	9082581	rs4883201	A	G	0.8958	-0.0120919	0.00220555	4.19e-08
SBP	chr12:19895115	12	19895115	rs4558232	A	G	0.21	0.013	0.0025	6.7e-07
SBP	chr12:20007757	12	20007757	rs10841385	A	G	0.183	-0.019	0.0027	4.5e-12
SBP	chr12:20046764	12	20046764	12:20046764_TG_T	T	TG	0.052	-0.02	0.0046	1e-05
SBP	chr12:20164203	12	20164203	rs7972957	C	G	0.272	-0.012	0.0023	1e-07
SBP	chr12:20230639	12	20230639	rs10770612	A	G	0.7969	0.0145499	0.00201624	5.34e-13
SBP	chr12:20368269	12	20368269	rs60691990	C	T	0.342	-0.024	0.0022	7.4e-29
SBP	chr12:20579392	12	20579392	rs7488780	C	G	0.204	-0.015	0.0026	1.5e-09
SBP	chr12:20601951	12	20601951	rs10841534	G	A	0.391	-0.0046	0.0021	0.048
SBP	chr12:20769270	12	20769270	rs141325069	A	G	0.0031	0.0806793	0.0123407	6.25e-11
SBP	chr12:26453283	12	26453283	rs718314	A	G	0.7534	-0.0134564	0.00195257	5.51e-12
SBP	chr12:27234999	12	27234999	rs708167	T	C	0.538	-0.00831836	0.0013454	6.3e-10
SBP	chr12:50537815	12	50537815	rs7302981	A	G	0.3748	0.0209739	0.00161705	1.8e-38
SBP	chr12:53448320	12	53448320	rs11170386	T	C	0.288	-0.016	0.0023	1.3e-11
SBP	chr12:53449735	12	53449735	rs2364153	T	C	0.373	-0.0047	0.0021	0.038
SBP	chr12:54443718	12	54443718	rs10876531	C	A	0.289	-0.023	0.0023	9.2e-23
SBP	chr12:58003922	12	58003922	rs10437954	G	A	0.093	0.019	0.0036	3.6e-08
SBP	chr12:66361446	12	66361446	rs11175983	G	A	0.367	0.015	0.0022	6.2e-12
SBP	chr12:69997422	12	69997422	rs61929307	G	T	0.341	0.013	0.0022	1.4e-09
SBP	chr12:89824040	12	89824040	rs11105285	T	C	0.198	0.016	0.0026	4.1e-10
SBP	chr12:90013089	12	90013089	rs2681492	C	T	0.172	-0.046	0.0027	5.3e-63
SBP	chr12:90026415	12	90026415	rs73196673	T	C	0.202	-0.0057	0.0026	0.035
SBP	chr12:90307376	12	90307376	rs61926971	A	G	0.353	0.021	0.0022	1.4e-21
SBP	chr12:110042739	12	110042739	rs35160901	G	A	0.17	-0.014	0.0027	3.1e-07
SBP	chr12:110489913	12	110489913	rs9739637	G	T	0.072	-0.025	0.004	8e-10
SBP	chr12:111001886	12	111001886	rs137937061	A	G	0.0048	-0.085	0.017	1.3e-06
SBP	chr12:111792427	12	111792427	rs10849937	G	A	0.203	-0.029	0.0026	1.2e-28
SBP	chr12:111884608	12	111884608	rs3184504	T	C	0.482	0.027	0.0021	7.6e-40
SBP	chr12:112486818	12	112486818	rs17696736	A	G	0.569	-0.0223842	0.00159265	7.209e-45
SBP	chr12:112590640	12	112590640	rs73207615	A	G	0.953	-0.0098193	0.00370845	0.008101
SBP	chr12:114837349	12	114837349	rs77357563	A	C	0.0052	-0.062487	0.00964029	9.06e-11
SBP	chr12:115094260	12	115094260	rs11067228	A	G	0.5557	0.00900847	0.00157007	9.602e-09
SBP	chr12:115352731	12	115352731	rs2384550	A	G	0.3493	-0.0141061	0.00163551	6.415e-18
SBP	chr12:115370347	12	115370347	rs7959016	G	A	0.302	-0.017	0.0022	5.1e-14
SBP	chr12:115541637	12	115541637	rs35449	T	G	0.379	-0.0093	0.0021	5.4e-06
SBP	chr12:115552437	12	115552437	rs35444	A	G	0.6143	0.0236057	0.00160058	3.159e-49
SBP	chr12:115556307	12	115556307	rs35427	G	T	0.383	-0.026	0.0022	3.8e-33
SBP	chr12:115891403	12	115891403	rs7315438	T	C	0.585	0.0138219	0.00158592	2.898e-18
SBP	chr12:115935059	12	115935059	rs2133319	A	T	0.482	-0.015	0.0021	4.6e-13
SBP	chr12:116197113	12	116197113	rs4767366	C	T	0.1	-0.022	0.0035	3.6e-10
SBP	chr12:122318985	12	122318985	rs6486781	A	C	0.4336	0.00818987	0.00138163	3.07e-09
SBP	chr12:122353796	12	122353796	rs14259	A	G	0.7036	-0.00853458	0.00152387	2.14e-08
SBP	chr12:122396395	12	122396395	rs17852561	T	C	0.2964	0.0083015	0.00147639	1.88e-08
SBP	chr12:122405912	12	122405912	rs1169081	T	G	0.2967	0.00834925	0.00147522	1.52e-08
SBP	chr12:122494809	12	122494809	rs11835818	T	C	0.5183	0.00817845	0.00135444	1.56e-09
SBP	chr12:133069894	12	133069894	rs12423664	A	G	0.1444	0.012424	0.00191059	7.89e-11
SBP	chr13:21562832	13	21562832	rs2770928	T	C	0.881	-0.0131288	0.00207877	2.69e-10
SBP	chr13:27879526	13	27879526	rs10507380	A	G	0.8755	0.015767	0.00205216	1.55e-14
SBP	chr13:30137828	13	30137828	rs7338758	T	C	0.237	0.015	0.0024	1.6e-10
SBP	chr13:30571753	13	30571753	rs541261920	G	C	0.00048	0.24	0.053	9.2e-06
SBP	chr13:32087608	13	32087608	rs277152	A	G	0.3466	-0.0123898	0.00141979	2.63e-18
SBP	chr13:47243196	13	47243196	rs41284185	G	C	0.0768	-0.0174047	0.00260443	2.35e-11
SBP	chr13:51105334	13	51105334	rs3118905	A	G	0.2768	0.00858191	0.00151059	1.34e-08
SBP	chr13:51106555	13	51106555	rs1239947	T	C	0.6629	0.00921274	0.00165193	2.448e-08
SBP	chr13:113636156	13	113636156	rs9549328	T	C	0.228	0.017	0.0025	7.9e-12
SBP	chr13:114998795	13	114998795	rs9590403	T	C	0.234	0.021	0.0024	8.8e-19
SBP	chr14:23313633	14	23313633	rs17880989	A	G	0.0264	0.023087	0.0041833	3.41e-08
SBP	chr14:23400979	14	23400979	rs61977741	G	C	0.428	0.014	0.0021	8.7e-12
SBP	chr14:23761094	14	23761094	rs12050260	T	C	0.3515	0.0120624	0.00164565	2.304e-13
SBP	chr14:23861811	14	23861811	rs365990	G	A	0.369	-0.015	0.0021	2.2e-12
SBP	chr14:31381351	14	31381351	rs2273171	T	C	0.5255	-0.00908236	0.00134508	1.46e-11
SBP	chr14:31541910	14	31541910	rs138656258	G	T	0.0073	-0.0588569	0.0103137	1.15e-08
SBP	chr14:31774324	14	31774324	rs61754158	T	C	0.0086	-0.0445411	0.0076676	6.28e-09
SBP	chr14:35885286	14	35885286	rs8018407	T	C	0.355	-0.015	0.0022	2.9e-12
SBP	chr14:35996987	14	35996987	rs10146240	A	G	0.122	-0.018	0.0032	3.7e-08
SBP	chr14:50655357	14	50655357	rs72681869	C	G	0.01	-0.0681496	0.0070043	2.25e-22
SBP	chr14:53373399	14	53373399	rs12887631	A	T	0.287	-0.016	0.0023	5e-13
SBP	chr14:53420358	14	53420358	rs35413927	G	A	0.303	0.015	0.0022	3.7e-11
SBP	chr14:54107791	14	54107791	rs210381	A	G	0.5652	-0.00875061	0.00137278	1.84e-10
SBP	chr14:63953522	14	63953522	rs11158493	T	C	0.2096	-0.0112861	0.00191665	3.9e-09
SBP	chr14:69278204	14	69278204	rs4899260	T	C	0.2495	0.0089857	0.00155172	7.01e-09
SBP	chr14:73404752	14	73404752	rs2302588	C	G	0.102	0.021	0.0034	2.7e-10
SBP	chr14:75322794	14	75322794	rs8014204	A	G	0.5334	-0.00857241	0.0013503	2.17e-10
SBP	chr14:75347585	14	75347585	rs10083386	A	C	0.454	-0.00826586	0.0013523	9.81e-10
SBP	chr14:75574087	14	75574087	rs10146482	T	C	0.4795	0.00794385	0.00135263	4.28e-09
SBP	chr14:98588321	14	98588321	rs7152623	A	G	0.381	0.013	0.0021	5e-09
SBP	chr14:100139434	14	100139434	rs12050196	C	T	0.459	-0.014	0.0021	5.1e-11
SBP	chr14:100239013	14	100239013	rs66546610	T	A	0.322	-0.014	0.0022	1.6e-09
SBP	chr14:100583949	14	100583949	rs2181102	G	A	0.254	0.013	0.0024	2.7e-08
SBP	chr15:39872583	15	39872583	rs2664139	C	T	0.3	0.01	0.0023	7.7e-06
SBP	chr15:40317792	15	40317792	rs11070245	T	G	0.47	-0.015	0.0021	5.8e-13
SBP	chr15:41463736	15	41463736	rs2928141	G	A	0.497	0.015	0.0021	1.1e-13
SBP	chr15:41974660	15	41974660	rs4924570	C	T	0.37	0.013	0.0021	2e-10
SBP	chr15:42266428	15	42266428	rs12910173	A	G	0.207	0.014	0.0026	3.7e-08
SBP	chr15:48939888	15	48939888	rs4775769	T	G	0.093	-0.023	0.0036	7.1e-11
SBP	chr15:50938978	15	50938978	rs2899463	T	C	0.488	0.014	0.0021	5.4e-11
SBP	chr15:63405366	15	63405366	rs2652813	G	A	0.232	0.016	0.0025	9e-11
SBP	chr15:66941084	15	66941084	rs1440371	A	G	0.287	0.015	0.0023	1.7e-10
SBP	chr15:69583434	15	69583434	rs149453951	T	C	0.024	-0.062	0.007	9.6e-19
SBP	chr15:74622678	15	74622678	rs1564782	A	G	0.699	-0.0128811	0.00170641	4.399e-14
SBP	chr15:75114322	15	75114322	rs11636952	T	C	0.308	0.027	0.0022	4.6e-35
SBP	chr15:81010249	15	81010249	rs2062316	G	A	0.444	0.018	0.0021	1.1e-17
SBP	chr15:85635890	15	85635890	rs8032301	T	C	0.5563	-0.00800983	0.00127147	2.98e-10
SBP	chr15:85680532	15	85680532	rs3743157	A	C	0.1665	0.013761	0.00196676	2.62e-12
SBP	chr15:86122654	15	86122654	rs2061821	T	C	0.3585	-0.00922635	0.00141753	7.58e-11
SBP	chr15:86122779	15	86122779	rs2061822	T	C	0.33	-0.0104022	0.00144341	5.73e-13
SBP	chr15:86123019	15	86123019	rs2061824	T	C	0.6414	0.00939069	0.00141705	3.43e-11
SBP	chr15:86123833	15	86123833	rs4075256	T	C	0.3586	-0.0094688	0.0014208	2.66e-11
SBP	chr15:86123988	15	86123988	rs4075254	A	G	0.6406	0.00927202	0.00141861	6.32e-11
SBP	chr15:86124483	15	86124483	rs4843074	G	C	0.6411	0.0092008	0.0014267	1.13e-10
SBP	chr15:86124555	15	86124555	rs4843075	A	G	0.6406	0.00933283	0.00141802	4.65e-11
SBP	chr15:86124946	15	86124946	rs7162168	T	C	0.3583	-0.00912331	0.00142984	1.76e-10
SBP	chr15:90023558	15	90023558	rs17807723	A	G	0.1391	-0.0137613	0.00226073	1.15e-09
SBP	chr15:90614064	15	90614064	rs75097655	A	G	0.111	0.018	0.0036	9.3e-07
SBP	chr15:90651882	15	90651882	rs11637880	C	G	0.411	0.0094	0.0021	3.6e-06
SBP	chr15:91418394	15	91418394	rs8027450	T	C	0.323	0.034	0.0022	2.8e-52
SBP	chr15:91427692	15	91427692	rs138682554	A	G	0.026	0.048	0.0068	9.2e-13
SBP	chr15:95312071	15	95312071	rs12906962	C	T	0.32	0.015	0.0022	1.5e-11
SBP	chr16:2086421	16	2086421	rs139491786	T	C	0.0066	-0.122968	0.011327	1.86e-27
SBP	chr16:4432029	16	4432029	rs3810818	A	C	0.2245	0.0114093	0.00161801	1.77e-12
SBP	chr16:4484396	16	4484396	rs1139653	A	T	0.2786	0.00925965	0.00176476	1.546e-07
SBP	chr16:4515334	16	4515334	rs6500609	C	G	0.114	0.02	0.0033	1.5e-09
SBP	chr16:4751045	16	4751045	rs863980	T	C	0.553	0.0120472	0.00158035	2.476e-14
SBP	chr16:4949815	16	4949815	rs11076856	T	C	0.428	-0.018	0.0021	1.1e-17
SBP	chr16:15103580	16	15103580	rs377059986	T	C	0.0406	-0.0982041	0.0170766	8.88e-09
SBP	chr16:20392332	16	20392332	rs77924615	A	G	0.197	-0.023	0.0026	1.7e-19
SBP	chr16:21088031	16	21088031	rs7186298	T	C	0.431	-0.015	0.0021	3.2e-12
SBP	chr16:24730230	16	24730230	rs2188717	T	C	0.195	-0.022	0.0026	1.9e-17
SBP	chr16:30907835	16	30907835	rs2234710	T	G	0.0075	-0.081	0.013	2.3e-09
SBP	chr16:49790777	16	49790777	rs4785340	T	G	0.4374	-0.00877718	0.0014571	1.7e-09
SBP	chr16:52599188	16	52599188	rs4784227	T	C	0.2395	0.00937639	0.0015751	2.64e-09
SBP	chr16:65244618	16	65244618	rs11075573	T	G	0.462	-0.014	0.0021	2.4e-11
SBP	chr16:66527192	16	66527192	rs58468753	A	G	0.0564	0.0174238	0.00349195	6.048e-07
SBP	chr16:69965021	16	69965021	rs77870048	T	C	0.0525486	0.0513852	0.00462	2.9e-28
SBP	chr16:72830539	16	72830539	rs62051555	G	C	0.0476	0.0242612	0.00373689	8.45e-11
SBP	chr16:75314838	16	75314838	rs10781976	G	T	0.414	-0.022	0.0021	2.9e-25
SBP	chr17:1337960	17	1337960	rs11650511	T	C	0.436	0.014	0.0021	3.3e-11
SBP	chr17:1372839	17	1372839	rs61753655	T	C	0.011	0.065	0.0099	4.1e-11
SBP	chr17:1958609	17	1958609	rs4480845	T	C	0.359	0.022	0.0022	7.9e-25
SBP	chr17:7185092	17	7185092	rs5418	G	A	0.427638	-0.0190791	0.00208	7.8e-21
SBP	chr17:19239432	17	19239432	rs1043809	T	C	0.8114	0.0118212	0.00206574	1.05e-08
SBP	chr17:20107773	17	20107773	rs2703805	T	C	0.6044	0.00752441	0.00137669	4.61e-08
SBP	chr17:26694861	17	26694861	rs704	A	G	0.4765	-0.00863909	0.0013455	1.36e-10
SBP	chr17:29161503	17	29161503	rs11080134	A	G	0.6396	-0.00843904	0.00163168	2.316e-07
SBP	chr17:29247715	17	29247715	rs3760318	A	G	0.3748	-0.00859813	0.00138824	5.88e-10
SBP	chr17:42136149	17	42136149	rs144219190	A	G	0.038	0.026	0.0055	5.4e-06
SBP	chr17:42541156	17	42541156	rs117964596	C	T	0.033	0.03	0.0058	3.7e-07
SBP	chr17:45013271	17	45013271	rs17608766	T	C	0.8555	-0.0378511	0.00222471	6.47e-65
SBP	chr17:45542665	17	45542665	rs562433131	G	A	0.0025	0.165634	0.0286237	2.3e-08
SBP	chr17:45938281	17	45938281	rs76635230	C	G	0.068	0.038	0.0041	5e-21
SBP	chr17:46328110	17	46328110	rs17693878	G	A	0.091	-0.026	0.0036	4.2e-13
SBP	chr17:47461433	17	47461433	rs17637472	A	G	0.4	0.012	0.0021	1e-08
SBP	chr17:56448297	17	56448297	rs2257205	T	C	0.109	-0.0128536	0.00217702	3.54e-09
SBP	chr17:56847945	17	56847945	rs9303401	T	C	0.2829	-0.00918767	0.0017482	1.476e-07
SBP	chr17:57394727	17	57394727	rs12451649	T	C	0.369	-0.011	0.0021	1e-07
SBP	chr17:57743651	17	57743651	rs17580385	C	T	0.095	-0.018	0.0036	4.6e-07
SBP	chr17:59239754	17	59239754	rs11079418	T	G	0.185	0.014	0.0027	3.8e-08
SBP	chr17:59472057	17	59472057	rs2286526	C	T	0.281	-0.02	0.0023	6.8e-19
SBP	chr17:60765043	17	60765043	rs3786130	C	T	0.424	0.015	0.0021	1.2e-13
SBP	chr17:61106371	17	61106371	rs16946721	G	A	0.01	-0.063	0.011	4e-09
SBP	chr17:61547562	17	61547562	rs8077276	G	A	0.375	0.014	0.0021	2.5e-10
SBP	chr17:62381714	17	62381714	rs6504213	T	C	0.408	-0.018	0.0021	1.8e-17
SBP	chr17:62502435	17	62502435	rs1991401	G	A	0.314	-0.013	0.0022	6.9e-10
SBP	chr17:73949540	17	73949540	rs1135640	C	G	0.6639	0.0121766	0.00168628	5.16e-13
SBP	chr17:75316880	17	75316880	rs1436138	G	A	0.36	-0.015	0.0022	3.7e-13
SBP	chr17:75398498	17	75398498	rs34587622	T	C	0.111	-0.02	0.0033	4.5e-09
SBP	chr17:76798362	17	76798362	rs2306526	C	T	0.476	0.013	0.0021	9.8e-11
SBP	chr18:3457606	18	3457606	rs4468717	T	C	0.0805	-0.0171419	0.00251266	8.97e-12
SBP	chr18:26719357	18	26719357	rs12605558	A	G	0.6082	0.00765636	0.00138165	3e-08
SBP	chr18:42004527	18	42004527	rs9945184	G	A	0.328	-0.017	0.0022	7.6e-15
SBP	chr18:42600074	18	42600074	rs12967290	T	C	0.299	0.016	0.0023	5.1e-13
SBP	chr18:43097750	18	43097750	rs7236548	A	C	0.184	0.019	0.0027	2.3e-13
SBP	chr18:48133241	18	48133241	rs61148001	T	C	0.212	-0.016	0.0025	1.3e-09
SBP	chr18:48156761	18	48156761	rs4939993	A	G	0.224	0.014	0.0025	3e-09
SBP	chr18:48272636	18	48272636	rs57954239	C	A	0.139	-0.022	0.003	6.4e-14
SBP	chr18:57829135	18	57829135	rs6567160	C	T	0.233	-0.014	0.0024	5.7e-09
SBP	chr18:72997677	18	72997677	rs3826609	T	C	0.3106	0.00941524	0.00145216	8.96e-11
SBP	chr18:72999359	18	72999359	rs55679337	T	C	0.6712	-0.00973494	0.00142909	9.63e-12
SBP	chr19:1819736	19	1819736	rs749109	A	G	0.211	-0.012	0.0025	1.3e-06
SBP	chr19:2177625	19	2177625	rs55678414	G	T	0.058	0.036	0.0044	2e-16
SBP	chr19:2588423	19	2588423	rs11672460	C	A	0.016	-0.051	0.0086	1.9e-08
SBP	chr19:6745138	19	6745138	rs1812397	A	G	0.431	0.011	0.0021	3.2e-08
SBP	chr19:7222832	19	7222832	rs7508679	T	C	0.418	-0.014	0.0021	2.9e-11
SBP	chr19:7257990	19	7257990	rs12978472	G	C	0.129	-0.045	0.0031	8.5e-48
SBP	chr19:7258405	19	7258405	rs11671314	C	G	0.123	0.023	0.0032	1.7e-12
SBP	chr19:7406066	19	7406066	rs4804517	G	A	0.335	-0.013	0.0022	5.3e-09
SBP	chr19:10332988	19	10332988	rs10409243	C	T	0.399	0.017	0.0021	2.7e-15
SBP	chr19:11305886	19	11305886	rs12976810	G	C	0.093	0.025	0.0036	7e-13
SBP	chr19:11368637	19	11368637	rs4804157	C	A	0.332	0.012	0.0022	2.9e-07
SBP	chr19:11441374	19	11441374	rs55670943	C	T	0.0085	-0.1	0.012	2.1e-17
SBP	chr19:11526759	19	11526759	rs160838	G	A	0.411	-0.015	0.0022	3.5e-12
SBP	chr19:11526765	19	11526765	rs167479	T	G	0.472	-0.031	0.0021	2e-50
SBP	chr19:17219105	19	17219105	rs7246865	A	G	0.26	0.016	0.0024	7.2e-11
SBP	chr19:19329924	19	19329924	rs2228603	T	C	0.0766	0.0174446	0.00296655	4.092e-09
SBP	chr19:19800289	19	19800289	rs143333049	G	A	0.04	0.034	0.0054	5.8e-10
SBP	chr19:21912755	19	21912755	rs35717293	A	G	0.438	-0.00780301	0.00135607	8.71e-09
SBP	chr19:30108871	19	30108871	rs12984624	T	G	0.384	0.013	0.0021	1.9e-09
SBP	chr19:31864980	19	31864980	rs8100367	G	T	0.399	0.018	0.0021	2.1e-18
SBP	chr19:32215509	19	32215509	rs437933	G	A	0.338	-0.014	0.0022	2.9e-10
SBP	chr19:33899065	19	33899065	rs731839	A	G	0.6654	-0.00886212	0.00142562	5.09e-10
SBP	chr19:33909710	19	33909710	rs8182584	T	G	0.3851	0.0079116	0.00135649	5.46e-09
SBP	chr19:41117300	19	41117300	rs34093919	A	G	0.0138	-0.0389251	0.00683408	1.23e-08
SBP	chr19:45412079	19	45412079	rs7412	T	C	0.0786	-0.0179264	0.00264186	1.16e-11
SBP	chr19:46181392	19	46181392	rs1800437	G	C	0.7958	-0.0105306	0.00167245	3.05e-10
SBP	chr19:46202172	19	46202172	rs2287019	T	C	0.1857	0.00927593	0.00163353	1.36e-08
SBP	chr19:47569003	19	47569003	rs3810291	A	G	0.6732	-0.00990944	0.00168058	3.714e-09
SBP	chr19:49236102	19	49236102	rs439523	T	C	0.47	-0.013	0.0021	5e-10
SBP	chr19:49605705	19	49605705	rs73046792	A	G	0.163	-0.023	0.0028	1.4e-15
SBP	chr19:50145900	19	50145900	rs189349094	T	C	0.0074	0.072	0.012	8.8e-10
SBP	chr20:4101800	20	4101800	rs1741344	T	C	0.6388	0.0105583	0.00139627	3.97e-14
SBP	chr20:8616588	20	8616588	rs6039211	G	A	0.362	-0.014	0.0021	6e-11
SBP	chr20:10693337	20	10693337	rs2423514	G	A	0.46	-0.019	0.0021	2e-20
SBP	chr20:10719307	20	10719307	rs78358631	T	A	0.074	0.0092	0.0039	0.014
SBP	chr20:10743024	20	10743024	rs6108695	T	G	0.471	0.0067	0.0021	0.0019
SBP	chr20:10955620	20	10955620	rs6040264	T	C	0.277	-0.013	0.0023	1.1e-08
SBP	chr20:10965998	20	10965998	rs1887320	A	G	0.476	0.024	0.0021	5.1e-32
SBP	chr20:11032545	20	11032545	rs6040321	A	T	0.012	0.049	0.0096	2.6e-07
SBP	chr20:11185966	20	11185966	rs6040427	T	C	0.347	-0.01	0.0022	3.2e-06
SBP	chr20:19465089	20	19465089	rs6035355	A	T	0.276	0.012	0.0023	6.5e-07
SBP	chr20:19717056	20	19717056	rs808685	A	G	0.315	0.012	0.0022	1.1e-07
SBP	chr20:30117956	20	30117956	rs145077631	G	T	0.029	-0.033	0.0066	3.1e-07
SBP	chr20:30413439	20	30413439	rs149972827	A	G	0.0036	-0.1	0.017	6.2e-09
SBP	chr20:31222769	20	31222769	rs6141766	G	A	0.151	0.019	0.0029	5.1e-11
SBP	chr20:40258709	20	40258709	rs4812536	G	A	0.342	-0.014	0.0022	5.5e-11
SBP	chr20:42804026	20	42804026	rs6017281	G	A	0.131	0.022	0.0031	7.3e-13
SBP	chr20:47411149	20	47411149	rs80346118	A	G	0.15	-0.022	0.0029	5.4e-14
SBP	chr20:57463472	20	57463472	rs6026578	C	G	0.375	-0.01	0.0021	4.4e-06
SBP	chr20:57466093	20	57466093	rs185799410	T	G	0.026	0.024	0.0066	0.00028
SBP	chr20:57725663	20	57725663	rs73306860	A	G	0.108	0.038	0.0033	1.7e-31
SBP	chr20:60508289	20	60508289	rs6061911	C	T	0.0094	-0.0509133	0.0093189	4.67e-08
SBP	chr20:60529963	20	60529963	rs114580352	A	G	0.0094	-0.0512174	0.00912528	1.99e-08
SBP	chr20:60531853	20	60531853	rs11907239	A	G	0.0091	-0.0500669	0.009184	4.99e-08
SBP	chr20:60901762	20	60901762	rs11699758	T	C	0.0339	-0.0230413	0.00372087	5.92e-10
SBP	chr20:60902402	20	60902402	rs13039398	A	G	0.0334	-0.0229922	0.00380941	1.58e-09
SBP	chr20:61050522	20	61050522	rs200383755	C	G	0.0057	0.0904546	0.0129979	3.42e-12
SBP	chr20:62392652	20	62392652	rs6010642	C	T	0.471	0.0063	0.0021	0.0034
SBP	chr20:62429101	20	62429101	rs6062533	A	G	0.232	-0.018	0.0024	8.8e-14
SBP	chr20:62703490	20	62703490	rs13039439	T	C	0.251	0.016	0.0024	2.3e-12
SBP	chr21:16328956	21	16328956	rs1297211	C	G	0.494	-0.012	0.0021	1.4e-08
SBP	chr21:16556367	21	16556367	rs1882961	T	C	0.306	0.015	0.0022	1.5e-10
SBP	chr21:44718696	21	44718696	rs79033729	T	C	0.038	0.028	0.0054	3.8e-07
SBP	chr21:44752680	21	44752680	rs631462	G	A	0.405	0.013	0.0021	3.7e-10
SBP	chr21:44752768	21	44752768	rs73220980	A	G	0.027	-0.021	0.0064	0.00088
SBP	chr21:44829595	21	44829595	rs137923903	T	C	0.014	-0.077	0.009	1.2e-17
SBP	chr21:44989547	21	44989547	rs4818833	A	G	0.397	-0.011	0.0021	2.3e-07
SBP	chr21:46931109	21	46931109	rs12483377	A	G	0.0874	-0.0153531	0.00241791	2.16e-10
SBP	chr22:19984211	22	19984211	rs1034565	T	C	0.284	0.015	0.0023	2.2e-11
SBP	chr22:29308414	22	29308414	rs916332	T	C	0.151	0.011	0.0029	6.8e-05
SBP	chr22:29453193	22	29453193	rs12321	C	G	0.439	-0.016	0.0021	6.3e-14
SBP	chr22:31998612	22	31998612	rs2006771	A	G	0.4568	0.00681469	0.00158453	1.702e-05
SBP	chr22:32113269	22	32113269	rs112531886	A	C	0.0348	0.0218988	0.00440298	6.571e-07
SBP	chr22:38205989	22	38205989	rs2285178	T	C	0.6962	-0.00957219	0.00170262	1.887e-08
SBP	chr22:40726183	22	40726183	rs139919	C	T	0.178	0.016	0.0027	1.9e-08
SBP	chr22:41313780	22	41313780	rs71325199	A	G	0.044	0.026	0.0051	5.1e-07
SBP	chr22:42329632	22	42329632	rs115089782	T	C	0.00011	0.53	0.11	4.2e-06
SBP	chr22:50278568	22	50278568	rs910799	A	G	0.1906	-0.0102027	0.0019951	3.156e-07
SBP	chr22:50728062	22	50728062	rs28379706	T	C	0.6064	0.00979006	0.00137965	1.28e-12
DBP	chr1:1687152	1	1687152	rs4648815	A	G	0.474	-0.014	0.0021	7.9e-11
DBP	chr1:3329384	1	3329384	rs2493291	T	C	0.138	0.025	0.003	7.4e-17
DBP	chr1:8473336	1	8473336	rs1763839	A	G	0.339	0.015	0.0022	2.1e-12
DBP	chr1:10798552	1	10798552	rs682178	C	T	0.369	0.021	0.0021	3.2e-21
DBP	chr1:11876662	1	11876662	rs17376328	A	G	0.055	-0.066	0.0045	3.9e-49
DBP	chr1:11906821	1	11906821	rs12744757	T	C	0.064	-0.044	0.0042	1.3e-25
DBP	chr1:11908146	1	11908146	rs41300100	G	C	0.01	-0.085	0.011	2.6e-14
DBP	chr1:13802325	1	13802325	rs3013105	T	C	0.604	0.00917302	0.00136838	2.03e-11
DBP	chr1:16308447	1	16308447	rs848309	T	C	0.426	-0.012	0.0021	5.5e-08
DBP	chr1:17306675	1	17306675	rs2284746	C	G	0.4811	-0.00793251	0.00135267	4.51e-09
DBP	chr1:25022314	1	25022314	rs72654647	A	G	0.246	0.021	0.0024	2.3e-18
DBP	chr1:25351581	1	25351581	rs4320727	G	A	0.37	-0.013	0.0021	3.1e-10
DBP	chr1:27138393	1	27138393	rs12748152	T	C	0.0834	0.0179243	0.0024488	2.49e-13
DBP	chr1:38453576	1	38453576	rs10890285	C	A	0.276	0.013	0.0023	1.6e-08
DBP	chr1:38797237	1	38797237	rs72665470	C	T	0.051	-0.022	0.0047	2.4e-06
DBP	chr1:40028180	1	40028180	rs4660293	A	G	0.7625	-0.0100998	0.00184434	4.35e-08
DBP	chr1:40028180	1	40028180	rs4660293	A	G	0.7625	-0.0100998	0.00184434	4.35e-08
DBP	chr1:41486245	1	41486245	rs1138293	T	C	0.1946	-0.0127988	0.0016955	4.4e-14
DBP	chr1:41540902	1	41540902	rs143365597	A	G	0.0043	-0.0695777	0.0126738	4.02e-08
DBP	chr1:41745770	1	41745770	rs2154319	T	C	0.7825	0.0106888	0.00163127	5.66e-11
DBP	chr1:43886494	1	43886494	rs2782643	T	C	0.4158	0.0104232	0.00135843	1.68e-14
DBP	chr1:51457442	1	51457442	rs116287796	T	C	0.016	-0.048	0.0081	2.1e-09
DBP	chr1:67109335	1	67109335	rs7526812	A	G	0.843	-0.0115571	0.00214658	7.29e-08
DBP	chr1:78048331	1	78048331	rs17381664	T	C	0.5974	0.00899682	0.00139033	9.74e-11
DBP	chr1:78623626	1	78623626	rs17391694	T	C	0.1329	-0.0168656	0.00197486	1.34e-17
DBP	chr1:79357360	1	79357360	rs2275902	G	C	0.703	0.00831964	0.00146923	1.49e-08
DBP	chr1:113190807	1	113190807	rs17030613	A	C	0.7865	-0.0256331	0.00191625	8.28e-41
DBP	chr1:115829178	1	115829178	rs11466111	T	C	0.0175617	0.0689191	0.00782588	9.8e-19
DBP	chr1:153662423	1	153662423	rs35479618	A	G	0.017	0.064	0.0079	3.1e-16
DBP	chr1:153665650	1	153665650	rs116245325	T	C	0.00089	0.175	0.035	1.4e-06
DBP	chr1:153990890	1	153990890	rs11264871	C	A	0.299	-0.012	0.0023	4.7e-08
DBP	chr1:172287323	1	172287323	rs12404490	G	A	0.214	0.013	0.0025	2e-07
DBP	chr1:172357441	1	172357441	rs12405515	G	T	0.432	0.016	0.0021	1.3e-14
DBP	chr1:174725607	1	174725607	rs80263861	T	A	0.087	-0.012	0.0037	0.00095
DBP	chr1:175143207	1	175143207	rs3766694	T	C	0.386	0.012	0.0021	2.6e-08
DBP	chr1:179526214	1	179526214	rs61747728	T	C	0.0394	0.0247403	0.00346066	8.74e-13
DBP	chr1:201735913	1	201735913	rs882624	T	C	0.333	-0.018	0.0022	3.5e-16
DBP	chr1:204057993	1	204057993	rs12239182	A	G	0.269	0.012	0.0023	5.3e-07
DBP	chr1:204449952	1	204449952	rs7519417	T	C	0.284	-0.016	0.0023	1e-11
DBP	chr1:217324932	1	217324932	rs1502358	G	A	0.318	0.01	0.0022	1e-05
DBP	chr1:217736417	1	217736417	rs11117882	G	A	0.232	0.016	0.0024	1.2e-10
DBP	chr1:227355918	1	227355918	rs6426577	C	A	0.435	0.015	0.0021	2.7e-13
DBP	chr1:228193857	1	228193857	rs964941	G	A	0.487	-0.014	0.0021	1.7e-12
DBP	chr1:230848831	1	230848831	rs3889728	T	C	0.249	0.0056	0.0024	0.012
DBP	chr1:230851428	1	230851428	rs2493135	G	C	0.403	0.02	0.0021	2.3e-22
DBP	chr1:230860071	1	230860071	rs539645495	G	A	0.0024	0.127	0.021	3.2e-09
DBP	chr1:243471949	1	243471949	rs10926987	A	C	0.302	0.028	0.0022	1.7e-35
DBP	chr2:19492681	2	19492681	rs77209931	G	T	0.185	0.014	0.0026	4.4e-08
DBP	chr2:19760508	2	19760508	rs1718621	A	C	0.218	0.015	0.0025	1.2e-09
DBP	chr2:19948952	2	19948952	rs4666563	G	A	0.42	0.01	0.0021	6.4e-07
DBP	chr2:25113803	2	25113803	rs10164842	T	C	0.334	-0.019	0.0022	6.7e-18
DBP	chr2:25147289	2	25147289	rs73920612	G	A	0.214	-0.02	0.0025	2.1e-15
DBP	chr2:26916844	2	26916844	rs35021474	C	G	0.385	0.025	0.0021	6.1e-33
DBP	chr2:28601714	2	28601714	rs13029274	A	C	0.235	-0.012	0.0026	4.2e-06
DBP	chr2:37528311	2	37528311	rs57361399	T	C	0.229	-0.017	0.0024	4.5e-12
DBP	chr2:37880919	2	37880919	rs3731851	T	A	0.19	0.015	0.0026	3.4e-09
DBP	chr2:37980859	2	37980859	rs679092	G	C	0.301	-0.013	0.0023	4.6e-08
DBP	chr2:40584730	2	40584730	rs6544325	C	T	0.416	-0.016	0.0021	1.1e-13
DBP	chr2:43157447	2	43157447	rs895505	T	C	0.29	0.02	0.0023	1e-18
DBP	chr2:43167878	2	43167878	rs76326501	C	A	0.092	-0.032	0.0036	4.4e-19
DBP	chr2:43282808	2	43282808	rs2374457	T	C	0.237	0.015	0.0024	1.5e-10
DBP	chr2:43397614	2	43397614	rs12464602	G	A	0.375	0.016	0.0021	2.5e-13
DBP	chr2:43582074	2	43582074	rs11124928	G	C	0.418	-0.014	0.0021	2.1e-12
DBP	chr2:43625184	2	43625184	rs33979934	A	T	0.2673	-0.0118788	0.00180684	4.89e-11
DBP	chr2:45878760	2	45878760	rs687914	T	G	0.251	0.016	0.0024	1.6e-10
DBP	chr2:46353166	2	46353166	rs10495928	G	A	0.335	-0.014	0.0022	4.9e-10
DBP	chr2:53955850	2	53955850	rs17521008	T	C	0.1826	0.0108378	0.00202706	8.97e-08
DBP	chr2:55785524	2	55785524	rs7598650	T	A	0.498	0.01	0.0021	7.4e-07
DBP	chr2:56093204	2	56093204	rs1802575	C	G	0.133	0.016	0.003	8.9e-08
DBP	chr2:61772257	2	61772257	rs6545883	A	G	0.3925	0.00851018	0.00137318	5.74e-10
DBP	chr2:63301164	2	63301164	rs6545977	A	G	0.4934	0.00748933	0.00133928	2.24e-08
DBP	chr2:73052351	2	73052351	rs1876490	G	A	0.283	-0.011	0.0023	4.1e-07
DBP	chr2:73385158	2	73385158	rs6752507	G	C	0.458	0.012	0.0021	7.9e-10
DBP	chr2:73561485	2	73561485	rs7560272	T	A	0.299	0.014	0.0023	9.3e-10
DBP	chr2:85599270	2	85599270	rs116728233	C	T	0.092	0.017	0.0036	1.9e-06
DBP	chr2:85953126	2	85953126	rs34844676	C	T	0.41	0.01	0.0021	3.4e-06
DBP	chr2:86455675	2	86455675	rs4832029	A	G	0.337	-0.011	0.0022	4.6e-07
DBP	chr2:96784934	2	96784934	rs2692894	T	G	0.336	0.023	0.0022	2e-26
DBP	chr2:135650766	2	135650766	rs6714498	T	C	0.6288	0.00953827	0.00158125	1.62e-09
DBP	chr2:145720139	2	145720139	rs72854462	G	A	0.25	0.024	0.0024	6.5e-23
DBP	chr2:145938702	2	145938702	rs62167177	T	A	0.138	-0.022	0.003	5.3e-13
DBP	chr2:148716428	2	148716428	rs2307394	T	C	0.6905	-0.00938016	0.00145301	1.08e-10
DBP	chr2:164463486	2	164463486	rs59950510	A	T	0.102	0.016	0.0034	1.7e-06
DBP	chr2:164946756	2	164946756	rs12468014	G	A	0.25	0.0095	0.0024	0.00014
DBP	chr2:164963486	2	164963486	rs1446468	T	C	0.455	-0.022	0.0021	1.4e-27
DBP	chr2:165528876	2	165528876	rs13389219	T	C	0.392	-0.012	0.0021	1.5e-08
DBP	chr2:177042087	2	177042087	rs10834	G	A	0.349	-0.013	0.0022	9.4e-10
DBP	chr2:179770998	2	179770998	rs55844607	G	A	0.087	0.035	0.0037	1.2e-21
DBP	chr2:179839888	2	179839888	rs10497529	A	G	0.037	0.022	0.0054	3.8e-05
DBP	chr2:182995473	2	182995473	rs10197864	C	T	0.208	-0.013	0.0026	5e-07
DBP	chr2:183211443	2	183211443	rs12693302	G	A	0.35	0.025	0.0022	7.4e-32
DBP	chr2:190827023	2	190827023	rs2053163	A	G	0.2933	0.00905521	0.00147243	7.76e-10
DBP	chr2:191161622	2	191161622	rs1058180	T	C	0.2462	-0.0105804	0.00182255	6.43e-09
DBP	chr2:191439591	2	191439591	rs7592578	T	G	0.186	-0.018	0.0027	3.3e-12
DBP	chr2:191835596	2	191835596	rs3771300	G	T	0.488	0.012	0.0021	1.5e-08
DBP	chr2:203706530	2	203706530	rs4675300	C	G	0.33	0.014	0.0022	7.5e-11
DBP	chr2:208512382	2	208512382	rs57591036	A	G	0.325	0.014	0.0022	9.6e-11
DBP	chr2:218675533	2	218675533	rs1035673	T	C	0.399	0.016	0.0021	5e-14
DBP	chr2:218806161	2	218806161	rs3828278	G	T	0.295	0.012	0.0023	7.6e-08
DBP	chr2:219507302	2	219507302	rs3821033	T	C	0.0331	-0.0278825	0.00377049	1.42e-13
DBP	chr2:219544388	2	219544388	rs1863703	A	G	0.9455	0.0250707	0.00296525	2.8e-17
DBP	chr2:219553468	2	219553468	rs16859180	T	C	0.0493	-0.0260715	0.00314404	1.11e-16
DBP	chr2:219563602	2	219563602	rs12993599	A	G	0.051	-0.0271754	0.00305077	5.21e-19
DBP	chr2:220402680	2	220402680	rs11695248	T	C	0.4759	-0.00864951	0.00141289	9.25e-10
DBP	chr2:220417266	2	220417266	rs59332477	T	C	0.4622	-0.00908935	0.0013477	1.54e-11
DBP	chr2:227185749	2	227185749	rs10804330	C	T	0.432	-0.012	0.0021	7.6e-09
DBP	chr2:227773466	2	227773466	rs3820928	T	C	0.5934	0.00780339	0.00136967	1.22e-08
DBP	chr2:227892720	2	227892720	rs2229813	T	C	0.442	-0.00823733	0.00133853	7.56e-10
DBP	chr2:239877148	2	239877148	rs12477314	T	C	0.2014	0.0100941	0.00167003	1.5e-09
DBP	chr3:7494417	3	7494417	rs2229902	A	T	0.5499	-0.00916574	0.0014377	1.83e-10
DBP	chr3:11551200	3	11551200	rs2442795	T	G	0.195	-0.014	0.0026	3.6e-08
DBP	chr3:11677427	3	11677427	rs11128561	T	A	0.138	-0.015	0.003	8.4e-07
DBP	chr3:12856856	3	12856856	rs2305398	A	G	0.3847	0.00826921	0.00161927	3.28e-07
DBP	chr3:14892670	3	14892670	rs76554422	T	TG	0.269	0.019	0.0023	2.7e-16
DBP	chr3:27419309	3	27419309	rs112895819	G	A	0.017	0.036	0.0081	4.8e-06
DBP	chr3:27562988	3	27562988	rs2643826	T	C	0.453	0.014	0.0021	3.3e-11
DBP	chr3:37234589	3	37234589	rs7631605	T	C	0.4842	0.0069635	0.00156909	9.082e-06
DBP	chr3:37574951	3	37574951	rs267561	A	G	0.5884	-0.00832842	0.00159884	1.9e-07
DBP	chr3:42012719	3	42012719	rs7373694	G	A	0.162	0.033	0.0028	4.9e-32
DBP	chr3:46889187	3	46889187	rs6787229	A	G	0.099	0.012	0.0035	0.00036
DBP	chr3:48182326	3	48182326	rs6442105	A	G	0.332	-0.022	0.0022	7e-23
DBP	chr3:48899332	3	48899332	rs555934473	T	G	0.0012	-0.17	0.035	2.5e-06
DBP	chr3:49913705	3	49913705	rs36022378	C	T	0.205	0.019	0.0026	1.3e-13
DBP	chr3:52986012	3	52986012	rs36051354	C	T	0.322	0.011	0.0022	1.3e-06
DBP	chr3:53558012	3	53558012	rs3821843	G	A	0.321	-0.013	0.0022	1.4e-09
DBP	chr3:53734453	3	53734453	rs2612016	C	G	0.323	0.016	0.0022	9e-13
DBP	chr3:53857055	3	53857055	rs76920163	G	T	0.0059	0.084	0.014	1e-09
DBP	chr3:56737268	3	56737268	rs68072945	C	T	0.303	-0.015	0.0022	2.8e-11
DBP	chr3:57743246	3	57743246	rs1053711	A	G	0.315	-0.017	0.0022	2.3e-15
DBP	chr3:63982082	3	63982082	rs3774729	A	G	0.3079	0.00906278	0.00144833	3.91e-10
DBP	chr3:64705365	3	64705365	rs6795735	T	C	0.408	-0.012	0.0021	3.7e-08
DBP	chr3:85460131	3	85460131	rs1549979	T	C	0.6227	0.0109433	0.00161123	1.11e-11
DBP	chr3:101211487	3	101211487	rs3846087	A	G	0.5865	-0.0101044	0.00136479	1.33e-13
DBP	chr3:101238259	3	101238259	rs16843947	A	G	0.5858	-0.0105808	0.00136562	9.34e-15
DBP	chr3:111513720	3	111513720	rs6438013	T	G	0.3183	-0.0105471	0.00144027	2.43e-13
DBP	chr3:119109769	3	119109769	rs139600783	T	C	0.0073	0.0487638	0.00818962	2.61e-09
DBP	chr3:122178602	3	122178602	rs12487598	C	T	0.425	0.014	0.0021	8.3e-11
DBP	chr3:124308094	3	124308094	rs11720789	A	G	0.14	0.0093	0.003	0.003
DBP	chr3:124598526	3	124598526	rs10804564	G	A	0.408	-0.015	0.0021	5e-13
DBP	chr3:133993315	3	133993315	rs4682671	T	G	0.417	-0.018	0.0021	1.9e-18
DBP	chr3:134077001	3	134077001	rs3821705	G	A	0.357	0.014	0.0022	5.3e-11
DBP	chr3:138122122	3	138122122	rs9818870	T	C	0.1555	0.0150823	0.00216274	3.09e-12
DBP	chr3:141066886	3	141066886	rs7624559	T	C	0.06	0.035	0.0044	1.1e-15
DBP	chr3:153884517	3	153884517	rs357489	T	A	0.263	0.016	0.0023	3.4e-12
DBP	chr3:154638514	3	154638514	rs7631258	G	A	0.101	-0.024	0.0034	7.5e-13
DBP	chr3:158104706	3	158104706	rs7648196	A	G	0.4948	-0.00866239	0.00145852	2.87e-09
DBP	chr3:158366900	3	158366900	rs2303909	A	G	0.5277	0.00750735	0.00135268	2.86e-08
DBP	chr3:158388780	3	158388780	rs8455	T	C	0.4719	-0.00781774	0.00141574	3.35e-08
DBP	chr3:168854925	3	168854925	rs2242338	C	A	0.072	-0.03	0.004	8.4e-14
DBP	chr3:168864550	3	168864550	rs1420476	T	A	0.043	-0.018	0.005	0.00034
DBP	chr3:169100899	3	169100899	rs448378	A	G	0.5276	-0.0250801	0.00156507	8.57e-58
DBP	chr3:169171347	3	169171347	rs4955658	T	G	0.464	0.025	0.0021	9.4e-35
DBP	chr3:169194244	3	169194244	rs73174306	T	A	0.042	-0.018	0.0051	0.00084
DBP	chr3:169295764	3	169295764	rs6770911	A	C	0.296	-0.018	0.0023	1.3e-15
DBP	chr3:169831268	3	169831268	rs73181210	T	C	0.991	0.0583948	0.00753411	9.14e-15
DBP	chr3:185348351	3	185348351	rs4687477	C	T	0.386	0.017	0.0021	8.2e-16
DBP	chr4:2176454	4	2176454	rs9328764	A	G	0.1037	0.016636	0.00221607	6.05e-14
DBP	chr4:2194946	4	2194946	rs10011549	T	C	0.1038	0.0166462	0.00221485	5.66e-14
DBP	chr4:2195024	4	2195024	rs10018786	T	G	0.896	-0.0166818	0.00221381	4.87e-14
DBP	chr4:2233709	4	2233709	rs11937432	A	G	0.954	-0.0200294	0.00327462	9.56e-10
DBP	chr4:17972372	4	17972372	rs2320299	A	G	0.7285	0.00996274	0.00152476	6.4e-11
DBP	chr4:40428091	4	40428091	rs35529250	T	C	0.0071	-0.0680626	0.00977739	3.37e-12
DBP	chr4:53848506	4	53848506	rs11133239	C	T	0.149	-0.013	0.0029	4.9e-06
DBP	chr4:54596877	4	54596877	rs1382083	A	G	0.207	-0.012	0.0025	6.4e-07
DBP	chr4:54799245	4	54799245	rs871606	C	T	0.104	0.022	0.0034	7.2e-11
DBP	chr4:73414286	4	73414286	rs788908	T	C	0.6182	-0.00928841	0.00138245	1.83e-11
DBP	chr4:73470972	4	73470972	rs1518485	T	C	0.5431	-0.00863802	0.00135498	1.83e-10
DBP	chr4:73472941	4	73472941	rs1589163	T	C	0.5182	-0.00825353	0.00137271	1.83e-09
DBP	chr4:73515313	4	73515313	rs7697556	T	C	0.4781	0.0086859	0.00134565	1.08e-10
DBP	chr4:81174592	4	81174592	rs13125101	A	G	0.292	0.045	0.0023	5.3e-90
DBP	chr4:86730714	4	86730714	rs4693128	T	C	0.191	0.015	0.0026	5.3e-09
DBP	chr4:87769929	4	87769929	rs13106574	T	C	0.8067	0.0108696	0.00170036	1.63e-10
DBP	chr4:89795609	4	89795609	rs28767574	T	C	0.173	-0.015	0.0027	1.8e-08
DBP	chr4:102199215	4	102199215	rs13116679	A	G	0.7366	0.0110926	0.00152152	3.09e-13
DBP	chr4:102209360	4	102209360	rs1441433	T	G	0.8549	0.0122384	0.001908	1.42e-10
DBP	chr4:103184239	4	103184239	rs112519623	A	G	0.016	-0.041	0.0083	1e-06
DBP	chr4:103188709	4	103188709	rs13107325	T	C	0.075	-0.062	0.0039	2e-57
DBP	chr4:103769304	4	103769304	rs223361	C	T	0.331	-0.014	0.0022	4.1e-10
DBP	chr4:106910958	4	106910958	rs56388530	C	T	0.24	-0.019	0.0024	2.7e-15
DBP	chr4:109066366	4	109066366	rs922163	T	C	0.6408	-0.0104534	0.00162726	1.33e-10
DBP	chr4:111382685	4	111382685	rs4358460	T	G	0.203	0.021	0.0026	7.2e-16
DBP	chr4:111431444	4	111431444	rs33966350	A	G	0.012	0.07	0.0093	6.8e-14
DBP	chr4:120509279	4	120509279	rs66887589	C	T	0.475	0.016	0.0021	2.7e-15
DBP	chr4:138433162	4	138433162	rs9683944	A	G	0.7968	-0.0101307	0.00166977	1.3e-09
DBP	chr4:144060464	4	144060464	rs7666785	A	G	0.4009	0.00873756	0.00159145	4.01e-08
DBP	chr4:148047550	4	148047550	rs1395821	T	C	0.8173	-0.0125937	0.00203381	5.94e-10
DBP	chr4:148398229	4	148398229	rs1568137	C	T	0.11	0.017	0.0033	4.6e-07
DBP	chr4:149075755	4	149075755	rs143057152	T	C	0.0026	0.0967841	0.0138552	2.84e-12
DBP	chr4:156635309	4	156635309	rs7692387	A	G	0.1899	-0.0237165	0.00199131	1.05e-32
DBP	chr4:157720124	4	157720124	rs4691380	T	C	0.327	-0.0100557	0.00142848	1.93e-12
DBP	chr4:157734675	4	157734675	rs6822892	A	G	0.6703	0.0104385	0.00159465	5.91e-11
DBP	chr5:23134291	5	23134291	rs115430938	A	G	1e-05	2.77513	0.510917	3.7e-08
DBP	chr5:32831939	5	32831939	rs12656497	T	C	0.404	-0.031	0.0021	1.7e-49
DBP	chr5:32882049	5	32882049	rs146345612	C	T	0.029	-0.038	0.0062	9.8e-10
DBP	chr5:50878292	5	50878292	rs6875967	A	G	0.354	0.015	0.0022	2.7e-12
DBP	chr5:55861786	5	55861786	rs9686661	T	C	0.1946	0.0103403	0.00169595	1.08e-09
DBP	chr5:56171391	5	56171391	rs72644087	T	G	0.071	-0.021	0.004	8e-08
DBP	chr5:56177743	5	56177743	rs832582	A	G	0.8244	0.0120282	0.00206044	5.29e-09
DBP	chr5:56510720	5	56510720	rs112157771	A	G	0.039	0.032	0.0053	1.9e-09
DBP	chr5:56744833	5	56744833	rs10036435	G	C	0.187	0.014	0.0027	6.3e-08
DBP	chr5:57011240	5	57011240	rs13186318	T	C	0.363	-0.011	0.0022	5.4e-07
DBP	chr5:75003678	5	75003678	rs2307111	C	T	0.395	0.017	0.0021	2.4e-15
DBP	chr5:87773318	5	87773318	rs10042590	G	A	0.913934	0.0200095	0.00369971	4.1e-08
DBP	chr5:90226979	5	90226979	rs74501188	A	G	0.225	0.013	0.0025	2.4e-07
DBP	chr5:91982717	5	91982717	rs1501922	A	G	0.299	-0.012	0.0023	1.5e-07
DBP	chr5:96118852	5	96118852	rs27044	C	G	0.7232	0.0106297	0.00151539	2.31e-12
DBP	chr5:96124330	5	96124330	rs30187	T	C	0.3418	-0.00876248	0.0014199	6.78e-10
DBP	chr5:96129512	5	96129512	rs27434	A	G	0.2136	-0.00946275	0.00163956	7.86e-09
DBP	chr5:96231000	5	96231000	rs2549782	T	G	0.5043	-0.0104064	0.00134918	1.23e-14
DBP	chr5:96244549	5	96244549	rs2549794	T	C	0.5715	-0.0117213	0.00146734	1.37e-15
DBP	chr5:96245439	5	96245439	rs1056893	T	C	0.5045	-0.0105185	0.00135111	6.97e-15
DBP	chr5:96245518	5	96245518	rs2549797	A	G	0.4956	0.0104228	0.00134947	1.13e-14
DBP	chr5:96254817	5	96254817	rs1019503	A	G	0.496	0.0103197	0.00135024	2.12e-14
DBP	chr5:112366678	5	112366678	rs4705752	A	G	0.4955	0.00832428	0.0013422	5.58e-10
DBP	chr5:114451587	5	114451587	rs2034246	C	A	0.448	-0.012	0.0021	3.1e-09
DBP	chr5:122450771	5	122450771	rs10077410	A	G	0.134	0.024	0.003	5.2e-15
DBP	chr5:122465154	5	122465154	rs450354	T	C	0.069	-0.023	0.0041	2e-08
DBP	chr5:122652106	5	122652106	rs4308481	T	C	0.47	0.025	0.0021	2.5e-33
DBP	chr5:122921103	5	122921103	rs1579036	A	G	0.32	0.023	0.0022	1.8e-26
DBP	chr5:127802836	5	127802836	rs1858079	C	T	0.415	0.018	0.0021	4.6e-17
DBP	chr5:129963509	5	129963509	rs181585444	C	T	0.00032	-0.3	0.063	3.8e-06
DBP	chr5:131722951	5	131722951	rs274555	T	C	0.403	0.013	0.0021	2.1e-10
DBP	chr5:132408967	5	132408967	rs61755724	A	G	0.024	0.0253428	0.0044189	9.75e-09
DBP	chr5:137278682	5	137278682	rs33956817	T	C	0.9559	-0.0206277	0.00382075	6.71e-08
DBP	chr5:142518675	5	142518675	rs12522841	A	G	0.47	0.012	0.0021	1.7e-08
DBP	chr5:147944487	5	147944487	rs67809946	A	G	0.466	0.0062	0.0021	0.0028
DBP	chr5:148116306	5	148116306	rs1465406	C	A	0.231	-0.011	0.0025	2.7e-06
DBP	chr5:148206440	5	148206440	rs1042713	A	G	0.3677	0.00799035	0.0016463	1.213e-06
DBP	chr5:148206885	5	148206885	rs1800888	T	C	0.0144	0.0377571	0.00660789	1.1e-08
DBP	chr5:148297036	5	148297036	rs72829191	T	C	0.099	0.017	0.0035	2.6e-06
DBP	chr5:148366371	5	148366371	rs76444127	C	T	0.185	-0.022	0.0027	1.1e-17
DBP	chr5:157824481	5	157824481	rs7701003	A	G	0.629484	0.0217374	0.00213332	4.1e-24
DBP	chr5:172196752	5	172196752	rs34471628	A	G	0.9608	0.02195	0.00348465	3e-10
DBP	chr5:173356752	5	173356752	rs72812818	C	G	0.301	-0.021	0.0022	1.1e-21
DBP	chr6:11477493	6	11477493	rs6904400	A	G	0.6131	0.00880757	0.00160934	4.43e-08
DBP	chr6:20652717	6	20652717	rs9295474	C	G	0.6843	-0.00841882	0.0014604	8.18e-09
DBP	chr6:20657564	6	20657564	rs4712523	A	G	0.6849	-0.00825904	0.00145659	1.43e-08
DBP	chr6:20657865	6	20657865	rs4712524	A	G	0.685	-0.00827621	0.00145654	1.33e-08
DBP	chr6:20661034	6	20661034	rs10946398	A	C	0.6851	-0.00825561	0.00145632	1.44e-08
DBP	chr6:20661250	6	20661250	rs7754840	C	G	0.3141	0.0082052	0.00146274	2.03e-08
DBP	chr6:20679709	6	20679709	rs7756992	A	G	0.7295	-0.00886704	0.00152194	5.67e-09
DBP	chr6:22130601	6	22130601	rs6911827	T	C	0.455	0.015	0.0021	6.9e-13
DBP	chr6:22387098	6	22387098	rs2744137	G	T	0.198	-0.014	0.0026	8.4e-08
DBP	chr6:25488583	6	25488583	rs2274089	T	C	0.0949	0.0193901	0.00269064	5.74e-13
DBP	chr6:25842951	6	25842951	rs1408272	T	G	0.926	-0.0323776	0.00307516	6.37e-26
DBP	chr6:25850845	6	25850845	rs56027330	T	C	0.1204	0.0315309	0.0024198	8.22e-39
DBP	chr6:25914853	6	25914853	rs34525648	A	G	0.1144	-0.0244038	0.00255827	1.44e-21
DBP	chr6:26091179	6	26091179	rs1799945	C	G	0.8524	-0.0357495	0.00225251	1.01e-56
DBP	chr6:39146130	6	39146130	rs1155349	A	G	0.268	0.015	0.0024	6.8e-11
DBP	chr6:39248092	6	39248092	rs72854118	G	A	0.0072	-0.066	0.013	2.7e-07
DBP	chr6:43364494	6	43364494	rs6912283	G	A	0.438	0.01	0.0021	1.5e-06
DBP	chr6:43396325	6	43396325	rs1214752	T	C	0.5025	-0.0102025	0.00156386	6.85e-11
DBP	chr6:43712098	6	43712098	rs1535508	A	G	0.335	-0.0093	0.0022	1.4e-05
DBP	chr6:43758873	6	43758873	rs6905288	A	G	0.5661	0.0153168	0.00157839	2.9e-22
DBP	chr6:43805502	6	43805502	rs10223666	G	C	0.306	-0.016	0.0022	1.5e-12
DBP	chr6:43806609	6	43806609	rs881858	A	G	0.6959	0.014266	0.0017008	4.95e-17
DBP	chr6:43811762	6	43811762	rs9472138	T	C	0.2868	-0.0124661	0.00148369	4.39e-17
DBP	chr6:44198362	6	44198362	rs45573936	T	C	0.973	0.0369502	0.00413054	3.7e-19
DBP	chr6:50683009	6	50683009	rs78648104	C	T	0.086	0.026	0.0037	1.5e-12
DBP	chr6:50935295	6	50935295	rs35535237	C	G	0.283	-0.014	0.0023	4.3e-10
DBP	chr6:51415907	6	51415907	rs6927317	C	T	0.395	0.012	0.0021	1.1e-08
DBP	chr6:51669974	6	51669974	rs9474077	T	C	0.337	-0.012	0.0022	3.5e-08
DBP	chr6:51838263	6	51838263	rs9296668	G	A	0.484	0.019	0.0021	1.9e-21
DBP	chr6:52215432	6	52215432	rs4712000	A	T	0.303	0.01	0.0022	9e-06
DBP	chr6:55924962	6	55924962	rs12209452	G	A	0.045	-0.033	0.005	2.1e-11
DBP	chr6:79794858	6	79794858	rs1415859	G	A	0.381	0.017	0.0021	2.8e-15
DBP	chr6:97063522	6	97063522	rs9373985	C	G	0.6773	-0.00941169	0.00167571	1.95e-08
DBP	chr6:116310287	6	116310287	rs1933737	C	T	0.338	-0.013	0.0022	1.4e-09
DBP	chr6:117462040	6	117462040	rs509067	T	C	0.417	-0.013	0.0021	6.9e-10
DBP	chr6:118565620	6	118565620	rs7453860	C	T	0.134	0.022	0.003	2.2e-13
DBP	chr6:118843353	6	118843353	rs4946347	G	A	0.467	0.015	0.0021	7.1e-14
DBP	chr6:121787498	6	121787498	rs9375033	T	A	0.378	0.015	0.0021	5e-12
DBP	chr6:121813835	6	121813835	rs76785130	G	A	0.021	0.046	0.0074	4e-10
DBP	chr6:122145892	6	122145892	rs9372667	G	T	0.099	0.018	0.0035	2.9e-07
DBP	chr6:127177719	6	127177719	rs11754682	C	T	0.438	0.03	0.0021	6.2e-46
DBP	chr6:134209837	6	134209837	rs2327429	T	C	0.7089	0.010426	0.00171901	1.32e-09
DBP	chr6:134209837	6	134209837	rs2327429	T	C	0.7089	0.010426	0.00171901	1.32e-09
DBP	chr6:135411228	6	135411228	rs9376090	T	C	0.7395	0.0104016	0.00154683	1.76e-11
DBP	chr6:135418635	6	135418635	rs7775698	T	C	0.2632	-0.0103093	0.00183307	1.87e-08
DBP	chr6:135418916	6	135418916	rs7776054	A	G	0.7357	0.0102969	0.00154122	2.37e-11
DBP	chr6:135427817	6	135427817	rs9402686	A	G	0.2725	-0.0103638	0.00152601	1.11e-11
DBP	chr6:139829666	6	139829666	rs605066	T	C	0.5849	-0.0109558	0.00145122	4.37e-14
DBP	chr6:139839423	6	139839423	rs643381	A	C	0.517	-0.00945409	0.00134574	2.14e-12
DBP	chr6:143159284	6	143159284	rs13195550	T	C	0.324	0.013	0.0022	1.5e-09
DBP	chr6:143621390	6	143621390	rs1469789	C	A	0.262	0.015	0.0023	1.8e-10
DBP	chr6:144033366	6	144033366	rs3762004	A	G	0.093	0.018	0.0036	5.5e-07
DBP	chr6:147680359	6	147680359	rs9390459	A	G	0.4331	0.00826687	0.00135461	1.04e-09
DBP	chr6:147699123	6	147699123	rs2328813	A	C	0.569	-0.00831084	0.00138557	2e-09
DBP	chr6:147701133	6	147701133	rs9373523	T	G	0.4192	0.00791276	0.00137096	7.85e-09
DBP	chr6:150948810	6	150948810	rs11155745	A	G	0.337	0.012	0.0022	8.6e-09
DBP	chr6:151004770	6	151004770	rs17080102	C	G	0.071	-0.041	0.004	1.7e-24
DBP	chr6:151981210	6	151981210	rs851966	G	A	0.439	0.011	0.0021	3.3e-08
DBP	chr6:152397463	6	152397463	rs34777288	T	C	0.108	-0.026	0.0033	2e-14
DBP	chr6:154414446	6	154414446	rs540825	A	T	0.253	-0.0100665	0.00156152	1.14e-10
DBP	chr6:160543148	6	160543148	rs12208357	T	C	0.0723	-0.0162609	0.00304485	9.27e-08
DBP	chr6:163757127	6	163757127	rs9365555	G	A	0.331	-0.014	0.0022	2.4e-10
DBP	chr6:166162205	6	166162205	rs59641479	T	C	0.068	-0.026	0.0041	4.1e-10
DBP	chr6:166162335	6	166162335	rs2934849	T	C	0.369	0.014	0.0021	4.1e-11
DBP	chr6:169586887	6	169586887	rs1322640	T	C	0.22	0.018	0.0025	7.4e-13
DBP	chr7:1939202	7	1939202	rs4721175	T	C	0.375	0.011	0.0021	1.2e-06
DBP	chr7:2533790	7	2533790	rs34114302	T	C	0.325	0.015	0.0022	8.1e-12
DBP	chr7:7268431	7	7268431	rs10259085	T	C	0.4314	0.00846718	0.00135589	4.25e-10
DBP	chr7:18590659	7	18590659	rs11543651	C	T	0.327	0.013	0.0022	1.5e-08
DBP	chr7:19080344	7	19080344	rs73071377	G	C	0.149	-0.016	0.0029	8e-09
DBP	chr7:25823647	7	25823647	rs960589	C	A	0.163	-0.017	0.0028	2.5e-09
DBP	chr7:25989520	7	25989520	rs6977848	G	T	0.401	0.017	0.0021	3.1e-15
DBP	chr7:27243221	7	27243221	rs2023843	C	T	0.0742709	-0.0391561	0.00393255	1.1e-23
DBP	chr7:45077978	7	45077978	rs2107732	A	G	0.0916	-0.015152	0.00232962	7.82e-11
DBP	chr7:46010100	7	46010100	rs10260816	G	C	0.439	0.015	0.0021	1.2e-13
DBP	chr7:73020337	7	73020337	rs3812316	C	G	0.8733	0.0142013	0.00242845	4.98e-09
DBP	chr7:73020337	7	73020337	rs3812316	C	G	0.8733	0.0142013	0.00242845	4.98e-09
DBP	chr7:75163169	7	75163169	rs1167827	A	G	0.4282	-0.00876256	0.00148356	3.5e-09
DBP	chr7:80388433	7	80388433	rs3807095	C	T	0.125	-0.02	0.0031	1.5e-10
DBP	chr7:89854446	7	89854446	rs194520	T	G	0.4522	0.0108911	0.00144179	4.23e-14
DBP	chr7:89861832	7	89861832	rs194524	A	G	0.5473	-0.00940047	0.00134847	3.14e-12
DBP	chr7:89984409	7	89984409	rs42664	A	G	0.4155	0.00799053	0.00136618	4.95e-09
DBP	chr7:93569422	7	93569422	rs7792995	A	G	0.4479	-0.00919051	0.00135368	1.13e-11
DBP	chr7:96410250	7	96410250	rs1449592	A	G	0.5133	-0.0110722	0.00136689	5.48e-16
DBP	chr7:96415055	7	96415055	rs12669076	T	C	0.291	-0.0098587	0.00148629	3.29e-11
DBP	chr7:99605588	7	99605588	rs11771331	G	A	0.331	0.014	0.0022	4e-10
DBP	chr7:100456595	7	100456595	rs314373	A	G	0.187	0.019	0.0026	4.5e-13
DBP	chr7:111580166	7	111580166	rs144867634	T	C	0.9748	0.0237995	0.00427641	2.62e-08
DBP	chr7:123269118	7	123269118	rs4731112	C	G	0.6815	-0.00881247	0.00145321	1.33e-09
DBP	chr7:129663496	7	129663496	rs11556924	T	C	0.389	-0.017	0.0021	9.7e-16
DBP	chr7:130433384	7	130433384	rs4731702	T	C	0.4939	-0.0106363	0.00134073	2.14e-15
DBP	chr7:130466854	7	130466854	rs972283	A	G	0.489	-0.0109854	0.00134169	2.66e-16
DBP	chr7:131069461	7	131069461	rs10228513	A	T	0.456	0.015	0.0021	6.2e-14
DBP	chr7:131323710	7	131323710	rs75511781	G	A	0.043	0.03	0.0051	8.9e-10
DBP	chr7:131360226	7	131360226	rs73163106	G	A	0.26	0.013	0.0024	3e-08
DBP	chr7:134195690	7	134195690	rs782513	T	C	0.5774	0.0101032	0.00136036	1.11e-13
DBP	chr7:139415775	7	139415775	rs7456421	C	G	0.1932	-0.013859	0.00201074	5.48e-12
DBP	chr7:149152770	7	149152770	rs3735319	A	G	0.44	0.00803093	0.00137371	5.03e-09
DBP	chr7:149152906	7	149152906	rs3735318	A	G	0.5393	-0.00850966	0.00134729	2.68e-10
DBP	chr7:150277371	7	150277371	rs7788497	A	G	0.375	0.012	0.0021	7.5e-09
DBP	chr7:150682950	7	150682950	rs561912039	T	C	0.0017	-0.13	0.029	6.4e-06
DBP	chr7:150690176	7	150690176	rs3918226	T	C	0.081	0.05	0.0038	7.8e-40
DBP	chr7:150695214	7	150695214	rs3793341	G	A	0.149	-0.0055	0.0029	0.049
DBP	chr7:150704843	7	150704843	rs891511	A	G	0.321	-0.026	0.0022	1.1e-31
DBP	chr7:151413124	7	151413124	rs6464165	C	T	0.283	0.021	0.0023	4.2e-21
DBP	chr8:8560602	8	8560602	rs2280560	T	C	0.2447	0.00862065	0.00157321	4.26e-08
DBP	chr8:8771154	8	8771154	rs366178	A	C	0.2869	0.0098794	0.00148868	3.22e-11
DBP	chr8:9473429	8	9473429	rs33994795	T	C	0.6351	-0.0139863	0.00194359	6.19e-13
DBP	chr8:9649769	8	9649769	rs7830613	T	C	0.3153	0.0135326	0.00169741	1.56e-15
DBP	chr8:10712945	8	10712945	rs877116	G	T	0.412	0.019	0.0021	1.3e-19
DBP	chr8:11585764	8	11585764	rs2409806	T	C	0.348	0.019	0.0022	1.7e-17
DBP	chr8:17419461	8	17419461	rs56335308	A	G	0.0248	0.0279154	0.00435072	1.4e-10
DBP	chr8:23380012	8	23380012	rs570342886	C	G	0.00013	-0.48	0.099	9.8e-07
DBP	chr8:23396830	8	23396830	rs7842120	C	T	0.242	0.019	0.0024	7.6e-16
DBP	chr8:25894275	8	25894275	rs901178	G	T	0.255	-0.016	0.0024	1.5e-11
DBP	chr8:26016121	8	26016121	rs73231803	T	C	0.265	-0.011	0.0023	2.4e-06
DBP	chr8:26094982	8	26094982	rs2624116	A	G	0.474	-0.0083	0.0021	9.8e-05
DBP	chr8:26395258	8	26395258	rs1442885	C	A	0.308	-0.011	0.0022	1.3e-06
DBP	chr8:38095662	8	38095662	rs2306899	T	C	0.2405	0.0107385	0.00156842	7.56e-12
DBP	chr8:51871975	8	51871975	rs28853318	A	T	0.185	0.016	0.0027	8.1e-10
DBP	chr8:81426196	8	81426196	rs76767219	A	C	0.0332	-0.0263598	0.00375788	2.31e-12
DBP	chr8:82774053	8	82774053	rs1451997	T	A	0.253	-0.016	0.0024	2.7e-11
DBP	chr8:101675584	8	101675584	rs1693551	C	T	0.462	-0.017	0.0021	1.8e-16
DBP	chr8:120449116	8	120449116	rs7017173	C	G	0.223	-0.026	0.0025	5.2e-26
DBP	chr8:120587297	8	120587297	rs532252660	T	C	0.0025	-0.11	0.023	4.1e-07
DBP	chr8:129316014	8	129316014	rs975730	A	G	0.3527	-0.00853228	0.00140481	1.25e-09
DBP	chr8:129384895	8	129384895	rs4265150	A	C	0.362	-0.00762743	0.00139884	4.96e-08
DBP	chr8:135611317	8	135611317	rs112070444	T	C	0.032	-0.031	0.0058	2.8e-08
DBP	chr8:135661278	8	135661278	rs716100	A	G	0.313	0.014	0.0022	9.4e-11
DBP	chr8:141938139	8	141938139	rs11781072	C	T	0.444	0.01	0.0021	1.2e-06
DBP	chr8:142245464	8	142245464	rs10875468	T	C	0.093	0.015	0.0036	8e-06
DBP	chr8:142306804	8	142306804	rs35675837	A	G	0.197	0.0053	0.0026	0.031
DBP	chr8:142364164	8	142364164	rs60772015	A	G	0.04	-0.029	0.0053	6.5e-08
DBP	chr8:142367087	8	142367087	rs34591516	T	C	0.046	0.029	0.0049	9.1e-09
DBP	chr8:144059713	8	144059713	rs9773022	C	T	0.458	0.015	0.0021	1.7e-12
DBP	chr8:144990784	8	144990784	rs113513807	A	G	0.0262	-0.0252659	0.00501998	4.83e-07
DBP	chr8:145108151	8	145108151	rs61732533	A	G	0.0484	-0.0206941	0.00325517	2.05e-10
DBP	chr8:145154222	8	145154222	rs34674752	A	G	0.0485	-0.0197029	0.00318137	5.9e-10
DBP	chr9:9261737	9	9261737	rs4626664	A	G	0.1542	0.0118539	0.00185469	1.65e-10
DBP	chr9:21818674	9	21818674	rs4615669	G	A	0.44	0.013	0.0021	2.8e-10
DBP	chr9:22048414	9	22048414	rs7028268	A	G	0.374	-0.014	0.0021	3.2e-11
DBP	chr9:34622389	9	34622389	rs3808869	A	C	0.4829	0.00895148	0.00135071	3.42e-11
DBP	chr9:35693104	9	35693104	rs1243876	C	T	0.296	0.01	0.0023	2.3e-06
DBP	chr9:35906471	9	35906471	rs76452347	T	C	0.204	-0.02	0.0027	1.7e-13
DBP	chr9:35942521	9	35942521	rs13283964	C	T	0.343	0.012	0.0022	3.6e-08
DBP	chr9:112760293	9	112760293	rs12555129	T	G	0.194	-0.013	0.0026	1.5e-06
DBP	chr9:113249071	9	113249071	rs10980408	C	T	0.036	0.028	0.0056	4e-07
DBP	chr9:117124731	9	117124731	rs3748176	A	G	0.525	0.00818355	0.00137075	2.37e-09
DBP	chr9:117166246	9	117166246	rs2274159	A	G	0.5092	-0.0101497	0.00135226	6.11e-14
DBP	chr9:117169033	9	117169033	rs942519	A	G	0.4593	-0.0086831	0.00135213	1.35e-10
DBP	chr9:119368245	9	119368245	rs6478246	A	G	0.5363	0.00819765	0.00134312	1.04e-09
DBP	chr9:127177161	9	127177161	rs4574	A	G	0.5621	0.00818476	0.00157476	2.02e-07
DBP	chr9:128192316	9	128192316	rs1266009	G	A	0.434	-0.014	0.0021	1e-10
DBP	chr9:136155000	9	136155000	rs635634	T	C	0.182	-0.036	0.0027	1.6e-39
DBP	chr9:136501756	9	136501756	rs3025380	C	G	0.0044	-0.12	0.016	3.5e-15
DBP	chr9:136535677	9	136535677	rs10993958	A	G	0.08	-0.04	0.0039	5.5e-25
DBP	chr9:139110654	9	139110654	rs12684650	T	C	0.3134	-0.00819002	0.00144752	1.53e-08
DBP	chr9:139368953	9	139368953	rs3812594	A	G	0.2733	0.00979071	0.0017752	3.48e-08
DBP	chr10:4097118	10	4097118	rs4147111	C	T	0.071	-0.026	0.004	3.5e-11
DBP	chr10:18318278	10	18318278	rs2497778	C	A	0.31	0.01	0.0022	1.2e-05
DBP	chr10:18425519	10	18425519	rs12570727	A	G	0.389	0.022	0.0021	6.4e-25
DBP	chr10:18727901	10	18727901	rs7923191	G	A	0.205	0.019	0.0026	4.9e-14
DBP	chr10:18727959	10	18727959	rs12258967	G	C	0.299	-0.032	0.0023	7.4e-47
DBP	chr10:20112345	10	20112345	rs61841505	C	T	0.365	-0.011	0.0021	6.1e-07
DBP	chr10:20554597	10	20554597	rs138765972	C	T	0.0075	-0.067	0.012	4.4e-08
DBP	chr10:21998445	10	21998445	rs7477335	A	C	0.4826	-0.00783441	0.00156293	5.37e-07
DBP	chr10:28228865	10	28228865	rs7893462	A	G	0.4728	-0.00806017	0.00133898	1.75e-09
DBP	chr10:30317949	10	30317949	rs2478835	T	C	0.439	-0.013	0.0021	2.4e-09
DBP	chr10:31254929	10	31254929	rs2994639	C	A	0.2	0.017	0.0026	4.2e-11
DBP	chr10:45262995	10	45262995	rs2793310	A	G	0.277	-0.015	0.0023	2.8e-10
DBP	chr10:45393219	10	45393219	rs11239274	G	T	0.495	0.012	0.0021	7e-09
DBP	chr10:60588553	10	60588553	rs4948550	T	C	0.2688	-0.0110593	0.00176048	3.34e-10
DBP	chr10:63290276	10	63290276	rs1840705	C	G	0.335	0.018	0.0022	2.3e-15
DBP	chr10:63518748	10	63518748	rs72831345	A	G	0.145	-0.045	0.0029	2.5e-51
DBP	chr10:64552607	10	64552607	rs1509966	A	G	0.5	-0.02	0.0021	5.6e-23
DBP	chr10:65338304	10	65338304	rs7910951	G	A	0.474	0.016	0.0021	4.1e-15
DBP	chr10:70332672	10	70332672	rs12773594	A	T	0.1609	0.010873	0.00183999	3.44e-09
DBP	chr10:70346740	10	70346740	rs2298117	T	C	0.4528	-0.00741767	0.00134843	3.78e-08
DBP	chr10:74894375	10	74894375	rs2271904	T	C	0.9117	-0.0141416	0.0024513	7.97e-09
DBP	chr10:74896664	10	74896664	rs36152134	T	C	0.912	-0.0141586	0.00244962	7.47e-09
DBP	chr10:75415677	10	75415677	rs60632610	T	C	0.1428	0.0148646	0.00225334	4.2e-11
DBP	chr10:75419663	10	75419663	rs11000734	G	T	0.144	0.017	0.003	3.1e-08
DBP	chr10:95899646	10	95899646	rs2797983	G	C	0.453	0.016	0.0021	7.7e-14
DBP	chr10:96026051	10	96026051	rs6583932	C	T	0.034	-0.013	0.0057	0.032
DBP	chr10:96039597	10	96039597	rs2274224	C	G	0.435	-0.027	0.0021	1.4e-37
DBP	chr10:102620555	10	102620555	rs17113518	T	C	0.106	-0.034	0.0034	2.2e-23
DBP	chr10:102642397	10	102642397	rs56122376	A	C	0.042	0.026	0.0052	2.1e-07
DBP	chr10:104906211	10	104906211	rs11191580	T	C	0.9183	0.0456881	0.00289686	4.88e-56
DBP	chr10:106250394	10	106250394	rs7076147	G	A	0.0101	0.0623701	0.00870634	7.85e-13
DBP	chr10:106272188	10	106272188	rs75337836	T	G	0.0101	0.0625068	0.00857721	3.16e-13
DBP	chr10:106272601	10	106272601	rs142760284	A	C	0.009	0.0623791	0.00909835	7.08e-12
DBP	chr10:106291923	10	106291923	rs576629818	T	C	0.009	0.0644875	0.00910448	1.41e-12
DBP	chr10:106322283	10	106322283	rs556058784	G	A	0.0091	0.0645703	0.00916547	1.86e-12
DBP	chr10:106399140	10	106399140	rs535313355	C	T	0.0087	0.0718864	0.00952394	4.42e-14
DBP	chr10:106520975	10	106520975	rs181200083	C	A	0.0088	0.0807999	0.0096583	5.97e-17
DBP	chr10:106805351	10	106805351	rs540369678	T	A	0.0092	0.0666783	0.00909645	2.3e-13
DBP	chr10:107370555	10	107370555	rs117627418	T	C	0.0085	0.0631015	0.00984308	1.45e-10
DBP	chr10:115471773	10	115471773	rs3124738	A	G	0.104	-0.018	0.0034	1.1e-07
DBP	chr10:115717533	10	115717533	rs151594	G	A	0.373	-0.014	0.0021	9e-11
DBP	chr10:115722411	10	115722411	rs180940	A	G	0.329	-0.021	0.0022	3.1e-22
DBP	chr10:115805056	10	115805056	rs1801253	G	C	0.263	-0.031	0.0024	2.7e-39
DBP	chr10:115831533	10	115831533	rs68122733	G	A	0.172	-0.021	0.0027	7.5e-14
DBP	chr10:121433675	10	121433675	rs72842207	T	C	0.215	-0.019	0.0025	2.4e-15
DBP	chr10:124214251	10	124214251	rs10490923	A	G	0.1234	0.0118842	0.00203886	5.58e-09
DBP	chr10:134459388	10	134459388	rs1133400	A	G	0.784	-0.00974686	0.00163079	2.28e-09
DBP	chr11:1480638	11	1480638	rs11029039	G	C	0.32	0.014	0.0023	5.8e-10
DBP	chr11:1644612	11	1644612	rs11602217	A	G	0.017	-0.047	0.008	4.3e-09
DBP	chr11:1876157	11	1876157	rs56014530	A	G	0.321	0.019	0.0022	2.8e-19
DBP	chr11:1887068	11	1887068	rs569550	G	T	0.388	0.022	0.0021	8.3e-27
DBP	chr11:8056799	11	8056799	rs2178152	G	A	0.252	0.015	0.0024	1.5e-10
DBP	chr11:8709337	11	8709337	rs2036422	A	G	0.412	-0.012	0.0021	4.3e-08
DBP	chr11:8750553	11	8750553	rs11042052	T	C	0.21	-0.01	0.0025	2e-05
DBP	chr11:8751640	11	8751640	rs3812762	C	G	0.3126	0.0114193	0.00170158	1.93e-11
DBP	chr11:8933064	11	8933064	rs1133833	A	G	0.2462	0.00892852	0.0015066	3.1e-09
DBP	chr11:9769562	11	9769562	rs415895	C	G	0.354	-0.021	0.0022	3.7e-22
DBP	chr11:9909127	11	9909127	rs75248620	A	G	0.083	-0.031	0.0038	4.3e-16
DBP	chr11:10356115	11	10356115	rs1450271	T	C	0.471	0.021	0.0021	6.4e-25
DBP	chr11:10675738	11	10675738	rs10840457	A	G	0.314	0.021	0.0022	1e-20
DBP	chr11:13295353	11	13295353	rs10832013	G	T	0.305	-0.015	0.0022	6.6e-12
DBP	chr11:14238781	11	14238781	rs11023147	A	G	0.153	0.016	0.0029	5.8e-08
DBP	chr11:14497269	11	14497269	rs2597194	C	T	0.344	-0.012	0.0022	6.1e-08
DBP	chr11:14865399	11	14865399	rs150090666	T	C	0.001	-0.16	0.032	5.2e-07
DBP	chr11:16304089	11	16304089	rs10832586	C	A	0.204	0.026	0.0026	1.2e-24
DBP	chr11:16894090	11	16894090	rs414992	T	C	0.134	0.016	0.003	5.4e-07
DBP	chr11:27292097	11	27292097	rs28783691	C	T	0.329	-0.018	0.0022	9.3e-16
DBP	chr11:27734420	11	27734420	rs962369	C	T	0.306	-0.018	0.0022	2.1e-16
DBP	chr11:28875200	11	28875200	rs75551112	A	G	0.017	0.036	0.0082	2e-05
DBP	chr11:30760335	11	30760335	rs3925584	T	C	0.5497	0.00909196	0.00134624	1.44e-11
DBP	chr11:30878849	11	30878849	rs273592	T	C	0.6741	-0.00876579	0.00143121	9.08e-10
DBP	chr11:31111810	11	31111810	rs919045	C	T	0.366	-0.014	0.0021	1.7e-11
DBP	chr11:47360412	11	47360412	rs2269434	C	T	0.345	-0.011	0.0022	8.5e-07
DBP	chr11:47676170	11	47676170	rs7107356	A	G	0.494	-0.024	0.0021	5.2e-33
DBP	chr11:54700697	11	54700697	rs200593837	C	A	0.14	-0.02	0.0032	3.8e-10
DBP	chr11:56063159	11	56063159	rs117287834	C	T	0.048	-0.024	0.005	5.4e-07
DBP	chr11:61278246	11	61278246	rs751984	C	T	0.116	-0.038	0.0032	8.7e-32
DBP	chr11:61469473	11	61469473	rs198450	C	T	0.349	0.0091	0.0022	2.9e-05
DBP	chr11:64027666	11	64027666	rs117874826	A	C	0.9868	-0.0384384	0.00633366	1.29e-09
DBP	chr11:64031030	11	64031030	rs145502455	A	G	0.0054	0.0667571	0.0118186	1.62e-08
DBP	chr11:65210838	11	65210838	rs183885762	T	G	0.016	-0.04	0.0083	1.5e-06
DBP	chr11:65366882	11	65366882	rs35487354	T	C	0.0174	-0.0308791	0.00605396	3.39e-07
DBP	chr11:65391317	11	65391317	rs12801636	A	G	0.2231	-0.0225128	0.00188083	5.13e-33
DBP	chr11:65405600	11	65405600	rs2306363	T	G	0.207	-0.024	0.0025	1.8e-21
DBP	chr11:69079707	11	69079707	rs67330701	T	C	0.092	-0.026	0.0037	8.8e-13
DBP	chr11:69465507	11	69465507	rs3212891	C	A	0.451	0.01	0.0021	1.5e-06
DBP	chr11:73020846	11	73020846	rs3741151	T	G	0.1114	-0.0122719	0.00214254	1.02e-08
DBP	chr11:76125330	11	76125330	rs7927515	A	C	0.346	0.013	0.0022	8.8e-09
DBP	chr11:77301341	11	77301341	rs2276415	A	G	0.1082	0.0152435	0.00219175	3.53e-12
DBP	chr11:77378388	11	77378388	rs4945197	T	C	0.8901	-0.0145597	0.00217001	1.95e-11
DBP	chr11:77583266	11	77583266	rs2186564	A	G	0.1105	0.0147797	0.00216504	8.7e-12
DBP	chr11:77909014	11	77909014	rs2510044	A	G	0.1395	-0.0111186	0.00194509	1.09e-08
DBP	chr11:78091150	11	78091150	rs2373115	A	C	0.1649	-0.010223	0.00183631	2.59e-08
DBP	chr11:78095373	11	78095373	rs10899489	A	C	0.186	-0.0100186	0.00183402	4.69e-08
DBP	chr11:88741660	11	88741660	rs5016282	G	A	0.144605	-0.0211429	0.00309229	4.7e-12
DBP	chr11:95308854	11	95308854	rs11021221	A	T	0.17	-0.025	0.0027	1.1e-20
DBP	chr11:100610546	11	100610546	rs604723	T	C	0.275	-0.038	0.0023	1e-58
DBP	chr11:107088692	11	107088692	rs1907400	T	C	0.487	0.013	0.0021	4e-10
DBP	chr11:130266117	11	130266117	rs10894192	T	A	0.429	-0.021	0.0021	1.4e-23
DBP	chr12:2517887	12	2517887	rs35407591	A	G	0.372	0.012	0.0021	1e-08
DBP	chr12:9082581	12	9082581	rs4883201	A	G	0.8956	-0.0128551	0.0022013	5.23e-09
DBP	chr12:19697292	12	19697292	rs11044662	C	T	0.453	0.011	0.0021	2e-08
DBP	chr12:20154110	12	20154110	rs10743347	A	G	0.8901	0.0214266	0.00252336	2.04e-17
DBP	chr12:20190630	12	20190630	rs4306343	A	T	0.282	-0.029	0.0023	1.3e-35
DBP	chr12:20351276	12	20351276	rs73073676	T	A	0.335	-0.026	0.0022	9.6e-34
DBP	chr12:20473758	12	20473758	rs7134375	A	C	0.4298	-0.0102858	0.00157544	6.63e-11
DBP	chr12:20614659	12	20614659	rs4762758	G	A	0.441	0.0094	0.0021	8.9e-06
DBP	chr12:24770878	12	24770878	rs17287293	A	G	0.8517	0.0122712	0.00188989	8.41e-11
DBP	chr12:24788339	12	24788339	rs11047543	A	G	0.1481	-0.0119487	0.00189421	2.83e-10
DBP	chr12:26438189	12	26438189	rs6487543	A	G	0.7718	0.0111016	0.00189653	4.81e-09
DBP	chr12:27234999	12	27234999	rs708167	T	C	0.5383	-0.00751438	0.00134344	2.23e-08
DBP	chr12:27965150	12	27965150	rs10842994	T	C	0.1952	0.0102214	0.00197357	2.23e-07
DBP	chr12:33510115	12	33510115	rs4587807	A	G	0.5087	-0.00933754	0.00136637	8.27e-12
DBP	chr12:50537815	12	50537815	rs7302981	A	G	0.3748	0.026229	0.00161928	5.21e-59
DBP	chr12:53404656	12	53404656	rs10876395	C	A	0.432	-0.01	0.0021	6.7e-06
DBP	chr12:53450097	12	53450097	rs7134440	T	C	0.084	0.02	0.0038	3.2e-07
DBP	chr12:54443718	12	54443718	rs10876531	C	A	0.289	-0.015	0.0023	2.2e-10
DBP	chr12:56466473	12	56466473	rs2640562	T	C	0.347	-0.01	0.0022	2e-06
DBP	chr12:57144533	12	57144533	rs2958132	C	G	0.373	0.014	0.0021	1.4e-10
DBP	chr12:58004070	12	58004070	rs113892147	A	G	0.045	-0.033	0.0051	6.2e-11
DBP	chr12:58005837	12	58005837	rs116953253	A	T	0.067	0.022	0.0042	4.5e-08
DBP	chr12:69951428	12	69951428	rs521033	G	A	0.134	0.019	0.003	7.1e-10
DBP	chr12:70443484	12	70443484	rs11178059	T	C	0.303	-0.013	0.0022	3.6e-09
DBP	chr12:90013089	12	90013089	rs2681492	C	T	0.172	-0.032	0.0027	8.5e-33
DBP	chr12:90023847	12	90023847	rs2681487	A	G	0.222	-0.01	0.0025	2.2e-05
DBP	chr12:90240935	12	90240935	rs2553102	T	A	0.446	0.018	0.0021	9.1e-18
DBP	chr12:110803794	12	110803794	rs61942582	A	G	0.078	-0.027	0.0039	1.2e-11
DBP	chr12:111884608	12	111884608	rs3184504	T	C	0.482	0.047	0.0021	1.8e-115
DBP	chr12:112486818	12	112486818	rs17696736	A	G	0.569	-0.0343103	0.00159516	1.28e-102
DBP	chr12:112590640	12	112590640	rs73207615	A	G	0.953	-0.018467	0.00371408	6.62e-07
DBP	chr12:115352731	12	115352731	rs2384550	A	G	0.3493	-0.0142542	0.00163762	3.2e-18
DBP	chr12:115370347	12	115370347	rs7959016	G	A	0.302	-0.016	0.0022	2.8e-13
DBP	chr12:115541637	12	115541637	rs35449	T	G	0.379	-0.0075	0.0021	0.00031
DBP	chr12:115552437	12	115552437	rs35444	A	G	0.6143	0.0226332	0.00160259	2.75e-45
DBP	chr12:115891403	12	115891403	rs7315438	T	C	0.585	0.0126447	0.00158794	1.68e-15
DBP	chr12:115935059	12	115935059	rs2133319	A	T	0.482	-0.016	0.0021	4.5e-15
DBP	chr12:116198341	12	116198341	rs11067763	G	A	0.101	-0.024	0.0034	5.6e-13
DBP	chr12:121756084	12	121756084	rs13141	A	G	0.0101	0.0483888	0.00687757	1.98e-12
DBP	chr12:122494809	12	122494809	rs11835818	T	C	0.5179	0.0108873	0.00135237	8.25e-16
DBP	chr12:123806219	12	123806219	rs1060105	T	C	0.2041	-0.019849	0.00195238	2.8e-24
DBP	chr12:123861452	12	123861452	rs28413626	A	G	0.214	-0.021	0.0025	5e-16
DBP	chr12:124826462	12	124826462	rs2229840	T	C	0.1635	-0.0172134	0.00181474	2.42e-21
DBP	chr12:133069894	12	133069894	rs12423664	A	G	0.1404	0.0106825	0.0018486	7.53e-09
DBP	chr13:27879526	13	27879526	rs10507380	A	G	0.8748	0.011941	0.00239037	5.87e-07
DBP	chr13:28624294	13	28624294	rs1933437	A	G	0.6193	0.00830308	0.00139782	2.85e-09
DBP	chr13:30119500	13	30119500	rs9508490	C	T	0.228	0.015	0.0025	1.3e-09
DBP	chr13:30172751	13	30172751	rs11618507	T	G	0.227	-0.0079	0.0025	0.0013
DBP	chr13:32087608	13	32087608	rs277152	A	G	0.3463	-0.00948636	0.00141802	2.23e-11
DBP	chr13:51105334	13	51105334	rs3118905	A	G	0.2767	0.0104511	0.00150891	4.32e-12
DBP	chr13:110788441	13	110788441	rs2000660	A	G	0.093	-0.025	0.0036	7.5e-13
DBP	chr13:110872409	13	110872409	rs34966754	C	G	0.392	0.016	0.0021	3e-14
DBP	chr13:110910714	13	110910714	rs7992790	A	G	0.193	-0.019	0.0026	2.2e-12
DBP	chr13:110962520	13	110962520	rs7334306	T	C	0.164	0.015	0.0028	1.7e-07
DBP	chr13:111015333	13	111015333	rs9521715	T	G	0.227	0.0075	0.0025	0.0021
DBP	chr13:111040798	13	111040798	rs9515201	A	C	0.299	0.018	0.0023	6.6e-15
DBP	chr13:111104386	13	111104386	rs4351919	C	T	0.461	-0.01	0.0021	1.4e-06
DBP	chr13:114445124	13	114445124	rs36144346	A	G	0.499	-0.012	0.0021	2.7e-09
DBP	chr13:114530787	13	114530787	rs9604497	C	T	0.094	0.011	0.0036	0.0023
DBP	chr13:115000365	13	115000365	rs7321688	A	C	0.234	0.018	0.0024	8.6e-14
DBP	chr14:23313633	14	23313633	rs17880989	A	G	0.027	0.0322615	0.00421749	2.02e-14
DBP	chr14:23400979	14	23400979	rs61977741	G	C	0.428	0.013	0.0021	9e-10
DBP	chr14:23861811	14	23861811	rs365990	G	A	0.369	0.01	0.0021	1.7e-06
DBP	chr14:24830850	14	24830850	rs1950500	T	C	0.292	0.013	0.0023	2e-08
DBP	chr14:31381351	14	31381351	rs2273171	T	C	0.5254	-0.00769515	0.00134311	1.01e-08
DBP	chr14:36158828	14	36158828	rs7155504	C	T	0.088	-0.025	0.0037	8.1e-12
DBP	chr14:50655357	14	50655357	rs72681869	C	G	0.01	-0.0594318	0.00699071	1.87e-17
DBP	chr14:69278204	14	69278204	rs4899260	T	C	0.2496	0.00975025	0.00154933	3.11e-10
DBP	chr14:73279420	14	73279420	rs4903064	C	T	0.234	-0.016	0.0024	1e-10
DBP	chr14:75322794	14	75322794	rs8014204	A	G	0.5381	-0.00728016	0.00131146	2.84e-08
DBP	chr14:75347585	14	75347585	rs10083386	A	C	0.4636	-0.00745102	0.0012726	4.77e-09
DBP	chr14:92359022	14	92359022	rs2244643	C	A	0.323	-0.011	0.0022	7.2e-07
DBP	chr14:92416763	14	92416763	rs2474031	C	G	0.071	-0.02	0.004	9.5e-07
DBP	chr14:100143685	14	100143685	rs149250178	A	G	0.00036	-0.29	0.063	2.3e-06
DBP	chr14:100184783	14	100184783	rs7151887	A	G	0.243	0.013	0.0024	4.7e-08
DBP	chr15:40321351	15	40321351	rs3736290	C	A	0.47	-0.014	0.0021	4.3e-11
DBP	chr15:41283408	15	41283408	rs12905926	G	A	0.469	0.017	0.0021	1.9e-17
DBP	chr15:42127734	15	42127734	rs2241522	G	A	0.34	0.018	0.0022	1.1e-17
DBP	chr15:43816917	15	43816917	rs1060939	A	G	0.293	0.018	0.0023	1.2e-15
DBP	chr15:48820068	15	48820068	rs8036173	C	T	0.247	0.017	0.0024	2e-12
DBP	chr15:49336477	15	49336477	rs2413926	A	T	0.377	0.012	0.0021	2.6e-08
DBP	chr15:63396867	15	63396867	rs2652834	A	G	0.1934	0.0108529	0.00198748	4.75e-08
DBP	chr15:66854345	15	66854345	rs79609275	T	C	0.032	0.026	0.0059	1.8e-05
DBP	chr15:66939823	15	66939823	rs2414909	A	G	0.448	0.011	0.0021	5e-08
DBP	chr15:66945252	15	66945252	rs2439379	C	G	0.25	-0.01	0.0024	4.3e-05
DBP	chr15:69583434	15	69583434	rs149453951	T	C	0.024	-0.074	0.007	6.4e-26
DBP	chr15:70342341	15	70342341	rs71393476	C	T	0.036	-0.029	0.0061	3.7e-06
DBP	chr15:71621524	15	71621524	rs11853359	A	G	0.332739	-0.0167047	0.00219212	1.6e-14
DBP	chr15:74622678	15	74622678	rs1564782	A	G	0.699	-0.0150883	0.0017085	1.03e-18
DBP	chr15:75114322	15	75114322	rs11636952	T	C	0.308	0.037	0.0022	4.6e-62
DBP	chr15:79070351	15	79070351	rs62012629	A	C	0.265	-0.02	0.0024	1.5e-16
[truncated: 2,881 more rows]

[truncated: 8 more sheets: Supplementary Data 10, Supplementary Data 11, Supplementary Data 12, Supplementary Data 13, Supplementary Data 14, Supplementary Data 15, Supplementary Data 16, Supplementary Data 17]
